# Supplementary material for: FctClus: A Fast Clustering Algorithm for Heterogeneous Information Networks
Source: PLoS One. 2015 Jun 19;10(6):e0130086. doi: 10.1371/journal.pone.0130086 (PMC4474961; doi:10.1371/journal.pone.0130086)
Supplement: S1 File — (TXT) [file pone.0130086.s001.txt]

paper id	papers	author1	author2	author3	author4	author5	venues
1	Near-Optimal Target Learning With Stochastic Binary Signals	Mithun Chakraborty	Sanmay Das	Malik Magdon-Ismail			UAI
2	Filtered Fictitious Play for Perturbed Observation Potential Games and Decentralised POMDPs	Archie C. Chapman	Simon A. Williamson	Nicholas R. Jennings			UAI
3	A Framework for Optimizing Paper Matching	Laurent Charlin	Richard S. Zemel	Craig Boutilier			UAI
4	A temporally abstracted Viterbi algorithm	Shaunak Chatterjee	Stuart J. Russell				UAI
5	Smoothing Proximal Gradient Method for General Structured Sparse Learning	Xi Chen	Qihang Lin	Seyoung Kim	Jaime G. Carbonell	Eric P. Xing	UAI
6	EDML A Method for Learning Parameters in Bayesian Networks	Arthur Choi	Khaled S. Refaat	Adnan Darwiche			UAI
7	Strictly Proper Mechanisms with Cooperating Players	SangIn Chun	Ross D. Shachter				UAI
8	A Logical Characterization of Constraint-Based Causal Discovery	Tom Claassen	Tom Heskes				UAI
9	Ensembles of Kernel Predictors	Corinna Cortes	Mehryar Mohri	Afshin Rostamizadeh			UAI
10	Bayesian network learning with cutting planes	James Cussens					UAI
11	Active Learning for Developing Personalized Treatment	Kun Deng	Joelle Pineau	Susan A. Murphy			UAI
12	Efficient Optimal Learning for Contextual Bandits	Miroslav Dud¨ªk	Daniel Hsu	Satyen Kale	Nikos Karampatziakis	John Langford	UAI
13	A Unifying Framework for Linearly Solvable Control	Krishnamurthy Dvijotham	Emanuel Todorov				UAI
14	Boosting as a Product of Experts	Narayanan Unny Edakunni	Gary Brown	Tim Kovacs			UAI
15	PAC-Bayesian Policy Evaluation for Reinforcement Learning	Mahdi Milani Fard	Joelle Pineau	Csaba Szepesv¨¢ri			UAI
16	On the Complexity of Decision Making in Possibilistic Decision Trees	H¨¦l¨¨ne Fargier	Nahla Ben Amor	Wided Guezguez			UAI
17	Inference in Probabilistic Logic Programs using Weighted CNF's	Daan Fierens	Guy Van den Broeck	Ingo Thon	Bernd Gutmann	Luc De Raedt	UAI
18	Efficient Inference in Markov Control Problems	Thomas Furmston	David Barber				UAI
19	Dynamic consistency and decision making under vacuous belief	Phan Hong Giang					UAI
20	Hierarchical Affinity Propagation	Inmar E. Givoni	Clement Chung	Brendan J. Frey			UAI
21	Approximation by Quantization	Vibhav Gogate	Pedro Domingos				UAI
22	Probabilistic Theorem Proving	Vibhav Gogate	Pedro Domingos				UAI
23	Generalized Fisher Score for Feature Selection	Quanquan Gu	Zhenhui Li	Jiawei Han			UAI
24	Active Semi-Supervised Learning using Submodular Functions	Andrew Guillory	Jeff A. Bilmes				UAI
25	Bregman divergence as general framework to estimate unnormalized statistical models	Michael Gutmann	Jun-ichiro Hirayama				UAI
26	Reasoning about RoboCup Soccer Narratives	Hannaneh Hajishirzi	Julia Hockenmaier	Erik T. Mueller	Eyal Amir		UAI
27	Suboptimality Bounds for Stochastic Shortest Path Problems	Eric A. Hansen					UAI
28	Sequential Inference for Latent Force Models	Jouni Hartikainen	Simo Srkk				UAI
29	What Cannot be Learned with Bethe Approximations	Uri Heinemann	Amir Globerson				UAI
30	Portfolio Allocation for Bayesian Optimization	Matthew D. Hoffman	Eric Brochu	Nando de Freitas			UAI
31	Sum-Product Networks A New Deep Architecture	Hoifung Poon	Pedro Domingos				UAI
32	Lipschitz Parametrization of Probabilistic Graphical Models	Jean Honorio					UAI
33	Efficient Probabilistic Inference with Partial Ranking Queries	Jonathan Huang	Ashish Kapoor	Carlos Guestrin			UAI
34	Noisy-OR Models with Latent Confounding	Antti Hyttinen	Frederick Eberhardt	Patrik O. Hoyer			UAI
35	Discovering causal structures in binary exclusive-or skew acyclic models	Takanori Inazumi	Takashi Washio	Shohei Shimizu	Joe Suzuki	kihiro Yamamoto	UAI
36	Detecting low-complexity unobserved causes	Dominik Janzing	Eleni Sgouritsa	Oliver Stegle	Jonas Peters	Bernhard Sch?lkopf	UAI
37	Online Importance Weight Aware Updates	Nikos Karampatziakis	John Langford				UAI
38	Modeling Social Networks with Node Attributes using the Multiplicative Attribute Graph Model	Myunghwan Kim	Jure Leskovec				UAI
39	Pitman-Yor Diffusion Trees	David A. Knowles	Zoubin Ghahramani				UAI
40	Learning Determinantal Point Processes	Alex Kulesza	Ben Taskar				UAI
41	Message-Passing Algorithms for Quadratic Programming Formulations of MAP Estimation	Akshat Kumar	Shlomo Zilberstein				UAI
42	An Efficient Protocol for Negotiation over Combinatorial Domains with Incomplete Information	Minyi Li	Quoc Bao Vo	Ryszard Kowalczyk			UAI
43	Noisy Search with Comparative Feedback	Shiau Hong Lim	Peter Auer				UAI
44	Variational Algorithms for Marginal MAP	Qiang Liu	Alexander T. Ihler				UAI
45	Classification of Sets using Restricted Boltzmann Machines	J¨¦rme Louradour	Hugo Larochelle				UAI
46	Belief change with noisy sensing in the situation calculus	Jianbing Ma	Weiru Liu	Paul C. Miller			UAI
47	Improving the Scalability of Optimal Bayesian Network Learning with External-Memory Frontier Breadth-First Branch and Bound Search	Brandon M. Malone	Changhe Yuan	Eric A. Hansen	Susan Bridges		UAI
48	Order-of-Magnitude Influence Diagrams	Radu Marinescu	Nic Wilson				UAI
49	Asymptotic Efficiency of Deterministic Estimators for Discrete Energy-Based Models Ratio Matching and Pseudolikelihood	Benjamin M. Marlin	Nando de Freitas				UAI
50	Reconstructing Pompeian Households	David M. Mimno					UAI
51	Conditional Restricted Boltzmann Machines for Structured Output Prediction	Volodymyr Mnih	Hugo Larochelle	Geoffrey E. Hinton			UAI
52	Compact Mathematical Programs For DEC-MDPs With Structured Agent Interactions	Hala Mostafa	Victor R. Lesser				UAI
53	Fractional Moments on Bandit Problems	Ananda Narayanan B.	Balaraman Ravindran				UAI
54	Dynamic Mechanism Design for Markets with Strategic Resources	Swaprava Nath	Onno Zoeter	Yadati Narahari	Christopher R. Dance		UAI
55	Multidimensional counting grids Inferring word order from disordered bags of words	Nebojsa Jojic	Alessandro Perina				UAI
56	Partial Order MCMC for Structure Discovery in Bayesian Networks	Teppo Niinimaki	Pekka Parviainen	Mikko Koivisto			UAI
57	A Geometric Traversal Algorithm for Reward-Uncertain MDPs	Eunsoo Oh	Kee-Eung Kim				UAI
58	Iterated risk measures for risk-sensitive Markov decision processes with discounted cost	Takayuki Osogami					UAI
59	Price Updating in Combinatorial Prediction Markets with Bayesian Networks	David Pennock	Lirong Xia				UAI
60	Identifiability of Causal Graphs using Functional Models	Jonas Peters	Joris M. Mooij	Dominik Janzing	Bernhard Schlkopf		UAI
61	Nonparametric Divergence Estimation with Applications to Machine Learning on Distributions	Barnab¨¢s P¨®czos	Liang Xiong	Jeff G. Schneider			UAI
62	Compressed Inference for Probabilistic Sequential Models	Gungor Polatkan	Oncel Tuzel				UAI
63	Fast MCMC sampling for Markov jump processes and continuous time Bayesian networks	Vinayak Rao	Yee Whye Teh				UAI
64	New Probabilistic Bounds on Eigenvalues and Eigenvectors of Random Kernel Matrices	Nima Reyhani	Hideitsu Hino	Ricardo Vig¨¢rio			UAI
65	Learning with Missing Features	Afshin Rostamizadeh	Alekh Agarwal	Peter L. Bartlett			UAI
66	Symbolic Dynamic Programming for Discrete and Continuous State MDPs	Scott Sanner	Karina Valdivia Delgado	Leliane Nunes de Barros			UAI
67	Generalized Fast Approximate Energy Minimization via Graph Cuts a-Expansion b-Shrink Moves	Mark W. Schmidt	Karteek Alahari				UAI
68	An Efficient Algorithm for Computing Interventional Distributions in Latent Variable Causal Models	Ilya Shpitser	Thomas S. Richardson	James M. Robins			UAI
69	Graph Cuts is a Max-Product Algorithm	Daniel Tarlow	Inmar E. Givoni	Richard S. Zemel	Brendan J. Frey		UAI
70	Adjustment Criteria in Causal Diagrams An Algorithmic Perspective	Johannes Textor	Maciej Liskiewicz				UAI
71	Learning mixed graphical models from data with p larger than n	Inma Tur	Robert Castelo				UAI
72	Robust learning Bayesian networks for prior belief	Maomi Ueno					UAI
73	Distributed Anytime MAP Inference	Joop van de Ven	Fabio Ramos				UAI
74	A Sequence of Relaxation Constraining Hidden Variable Models	Greg Ver Steeg	Aram Galstyan				UAI
75	The Structure of Signals Causal Interdependence Models for Games of Incomplete Information	Michael P. Wellman	Lu Hong	Scott E. Page			UAI
76	Generalised Wishart Processes	Andrew Gordon Wilson	Zoubin Ghahramani				UAI
77	Sparse matrix-variate Gaussian process blockmodels for network modeling	Feng Yan	Zenglin Xu	Yuan (Alan) Qi			UAI
78	Hierarchical Maximum Margin Learning for Multi-Class Classification	Jian-Bo Yang	Ivor W. Tsang				UAI
79	Planar Cycle Covering Graphs	Julian Yarkony	Alexander T. Ihler	Charless Fowlkes			UAI
80	Tightening MRF Relaxations with Planar Subproblems	Julian Yarkony	Ragib Morshed	Alexander T. Ihler	Charless Fowlkes		UAI
81	Rank/Norm Regularization with Closed-Form Solutions Application to Subspace Clustering	Yaoliang Yu	Dale Schuurmans				UAI
82	Measuring the Hardness of Stochastic Sampling on Bayesian Networks with Deterministic Causalities the k-Test	Haohai Yu	Robert van Engelen				UAI
83	Risk Bounds for Infinitely Divisible Distribution	Chao Zhang	Dacheng Tao				UAI
84	Kernel-based Conditional Independence Test and Application in Causal Discovery	Kun Zhang	Jonas Peters	Dominik Janzing	Bernhard Schlkopf		UAI
85	Smoothing Multivariate Performance Measures	Xinhua Zhang	Ankan Saha	S. V. N. Vishwanathan			UAI
86	Belief Propagation by Message Passing in Junction Trees Computing Each Message Faster Using GPU Parallelization	Lu Zheng	Ole J. Mengshoel	Jike Chong			UAI
87	Sparse Topical Coding	Jun Zhu	Eric P. Xing				UAI
88	Testing whether linear equations are causal A free probability theory approach	Jakob Zscheischler	Dominik Janzing	Kun Zhang			UAI
89	Incentives in Group Decision-Making With Uncertainty and Subjective Beliefs	Ruggiero Cavallo					UAI
90	Learning high-dimensional DAGs with latent and selection variables (Abstract)	Diego Colombo	Marloes H. Maathuis	Markus Kalisch	Thomas S. Richardson		UAI
91	Characterization and Greedy Learning of Interventional Markov Equivalence Classes of Directed Acyclic Graphs (Abstract)	Alain Hauser	Peter B¨¹hlmann				UAI
92	Correction for Hidden Confounders in the Genetic Analysis of Gene Expression (Abstract)	Jennifer Listgarten	Carl Myers Kadie	Eric E. Schadt	David Heckerman		UAI
93	Statistical Mechanics of Semi-Supervised Clustering in Sparse Graphs (Abstract)	Greg Ver Steeg	Aram Galstyan	Armen E. Allahverdyan			UAI
94	Overview of the INEX 2011 Books and Social Search Track	Marijn Koolen	Gabriella Kazai	Jaap Kamps	Antoine Doucet	Monica Landoni	INEX
95	The Importance of Document Ranking and User-Generated Content for Faceted Search and Book Suggestions	Frans Adriaans	Jaap Kamps	Marijn Koolen			INEX
96	RSLIS at INEX 2011 Social Book Search Track	Toine Bogers	Kirstine Wilfred Christensen	Birger Larsen			INEX
97	Using Page Breaks for Book Structuring	Herv¨¦ D¨¦jean					INEX
98	Social Recommendation and External Resources for Book Search	Romain Deveaud	Eric SanJuan	Patrice Bellot			INEX
99	The University of Massachusetts Amherst's Participation in the INEX 2011 Prove It Track	Henry Allen Feild	Marc-Allen Cartright	James Allan			INEX
100	The Book Structure Extraction Competition with the Resurgence Full Content Software at Caen University	Emmanuel Giguet	Nadine Lucas				INEX
101	TOC Structure Extraction from OCR-ed Books	Caihua Liu	Jiajun Chen	Xiaofeng Zhang	Jie Liu	Yalou Huang	INEX
102	OUC's Participation in the 2011 INEX Book Track	Michael Preminger	Ragnar Nordlie				INEX
103	Overview of the INEX 2011 Data-Centric Track	Qiuyue Wang	Georgina Ram¨ªrez	Maarten Marx	Martin Theobald	Jaap Kamps	INEX
104	Edit Distance for XML Information Retrieval Some Experiments on the Datacentric Track of INEX 2011	Cyril Laitang	Karen Pinel-Sauvagnat	Mohand Boughanem			INEX
105	UPF at INEX 2011 Books and Social Search Track and Data-Centric Track	Georgina Ram¨ªrez					INEX
106	University of Amsterdam Data Centric Ad Hoc and Faceted Search Runs	Anne Schuth	Maarten Marx				INEX
107	BUAP A Recursive Approach to the Data-Centric Track of INEX 2011	Darnes Vilari o Ayala	David Pinto	Saul Le¨®n Silverio	Esteban Castillo	Mireya Tovar Vidal	INEX
108	RUC @ INEX 2011 Data-Centric Track	Qiuyue Wang	Yantao Gan	Yu Sun			INEX
109	MEXIR at INEX-2011	Tanakorn Wichaiwong	Chuleerat Jaruskulchai				INEX
110	Overview of the INEX 2011 Question Answering Track (QA@INEX)	Eric SanJuan	V¨¦ronique Moriceau	Xavier Tannier	Patrice Bellot	Josiane Mothe	INEX
111	A Hybrid QA System with Focused IR and Automatic Summarization for INEX 2011	Pinaki Bhaskar	Somnath Banerjee	Snehasis Neogi	Sivaji Bandyopadhyay		INEX
112	IRIT at INEX Question Answering Task	Liana Ermakova	Josiane Mothe				INEX
113	A Graph-Based Summarization System at QA@INEX Track 2011	Ana Lilia Laureano-Cruces	Javier Ram¨ªrez-Rodr¨ªguez				INEX
114	LIA at the INEX 2011 QA Track Querying and Summarizing with XML	Killian Janod	Olivier Mistral				INEX
115	Flesch and Dale-Chall Readability Measures for INEX 2011 Question-Answering Track	Jade Tavernier	Patrice Bellot				INEX
116	Statistical Summarization at QA@INEX 2011 Track Using Cortex and Enertex Systems	Juan-Manuel Torres-Moreno	Patricia Vel¨¢zquez-Morales	Michel Gagnon			INEX
117	QA@INEX Track 2011 Question Expansion and Reformulation Using the REG Summarization System	Jorge Vivaldi	Iria da Cunha				INEX
118	Overview of the INEX 2011 Relevance Feedback Track	Timothy Chappell	Shlomo Geva				INEX
119	Snip!	Andrew Trotman	Matt Crane				INEX
120	Overview of the INEX 2011 Snippet Retrieval Track	Matthew Trappett	Shlomo Geva	Andrew Trotman	Falk Scholer		INEX
121	Focused Elements and Snippets	Carolyn J. Crouch	Donald B. Crouch	Natasha Acquilla	Radhika Banhatti	Sai Chittilla	INEX
122	RMIT at INEX 2011 Snippet Retrieval Track	Lorena Leal Bando	Falk Scholer	James A. Thom			INEX
123	Topical Language Model for Snippet Retrieval	Rongmei Li	Theo P. van der Weide				INEX
124	JUFE at INEX 2011 Snippet Retrieval Track	Dexi Liu	Changxuan Wan	Guoqiong Liao	Minjuan Zhong	Xiping Liu	INEX
125	Indian School of Mines at INEX 2011 Snippet Retrieval Task	Sukomal Pal	Preeti Tamrakar				INEX
126	PKU at INEX 2011 XML Snippet Track	Songlin Wang	Yihong Hong	Jianwu Yang			INEX
127	Driving with knowledge from the physical world	Jing Yuan	Yu Zheng	Xing Xie	Guangzhong Sun		KDD
128	Interactive learning for efficiently detecting errors in insurance claims	Rayid Ghani	Mohit Kumar				KDD
129	NIMBLE a toolkit for the implementation of parallel data mining and machine learning algorithms on mapreduce	Amol Ghoting	Prabhanjan Kambadur	Edwin P. D. Pednault	Ramakrishnan Kannan		KDD
130	Classification of proxy labeled examples for marketing segment generation	Dean Cerrato	Rosie Jones	Avinash Gupta			KDD
131	Ameliorating buyer's remorse	Rakesh Agrawal	Samuel Ieong	Raja Velu			KDD
132	Experiences with mining temporal event sequences from electronic medical records initial successes and some challenges	Debprakash Patnaik	Patrick Butler	Naren Ramakrishnan	Laxmi Parida	Benjamin J. Keller	KDD
133	Understanding atrophy trajectories in alzheimer's disease using association rules on MRI images	Gyrgy J. Simon	Peter W. Li	Clifford R. Jack Jr.	Prashanthi Vemuri		KDD
134	A case study in a recommender system based on purchase data	Bruno Pradel	Savaneary Sean	Julien Delporte	S¨¦bastien Gu¨¦rif	C¨¦line Rouveirol	KDD
135	Detecting bots via incremental LS-SVM learning with dynamic feature adaptation	Feilong Chen	Supranamaya Ranjan	Pang-Ning Tan			KDD
136	Toward personalized care management of patients at risk the diabetes case study	Hani Neuvirth	Michal Ozery-Flato	Jianying Hu	Jonathan Laserson	Martin S. Kohn	KDD
137	Matching unstructured product offers to structured product specifications	Anitha Kannan	Inmar E. Givoni	Rakesh Agrawal	Ariel Fuxman		KDD
138	Predictive client-side profiles for personalized advertising	Mikhail Bilenko	Matthew Richardson				KDD
139	Smoothing techniques for adaptive online language models topic tracking in tweet streams	Jimmy Lin	Rion Snow	William Morgan			KDD
140	Democrats republicans and starbucks afficionados user classification in twitter	Marco Pennacchiotti	Ana-Maria Popescu				KDD
141	Beyond keyword search discovering relevant scientific literature	Khalid El-Arini	Carlos Guestrin				KDD
142	Collaborative topic modeling for recommending scientific articles	Chong Wang	David M. Blei				KDD
143	Partially labeled topic models for interpretable text mining	Daniel Ramage	Christopher D. Manning	Susan T. Dumais			KDD
144	Refining causality who copied from whom	Tristan Mark Snowsill	Nick Fyson	Tijl De Bie	Nello Cristianini		KDD
145	Conditional topical coding an efficient topic model conditioned on rich features	Jun Zhu	Ni Lao	Ning Chen	Eric P. Xing		KDD
146	Tracking trends incorporating term volume into temporal topic models	Liangjie Hong	Dawei Yin	Jian Guo	Brian D. Davison		KDD
147	Differentially private data release for data mining	Noman Mohammed	Rui Chen	Benjamin C. M. Fung	Philip S. Yu		KDD
148	k-NN as an implementation of situation testing for discrimination discovery and prevention	Binh Luong Thanh	Salvatore Ruggieri	Franco Turini			KDD
149	Exploiting vulnerability to secure user privacy on a social networking site	Pritam Gundecha	Geoffrey Barbier	Huan Liu			KDD
150	On the semantic annotation of places in location-based social networks	Mao Ye	Dong Shou	Wang-Chien Lee	Peifeng Yin	Krzysztof Janowicz	KDD
151	Sparsification of influence networks	Michael Mathioudakis	Francesco Bonchi	Carlos Castillo	Aristides Gionis	Antti Ukkonen	KDD
152	Leveraging collaborative tagging for web item design	Mahashweta Das	Gautam Das	Vagelis Hristidis			KDD
153	Stackelberg games for adversarial prediction problems	Michael Br¨¹ckner	Tobias Scheffer				KDD
154	Leakage in data mining formulation and avoidance	Shachar Kaufman	Saharon Rosset	Claudia Perlich			KDD
155	An information theoretic framework for data mining	Tijl De Bie					KDD
156	Tell me what i need to know succinctly summarizing data with itemsets	Michael Mampaey	Nikolaj Tatti	Jilles Vreeken			KDD
157	Direct local pattern sampling by efficient two-step random procedures	Mario Boley	Claudio Lucchese	Daniel Paurat	Thomas Grtner		KDD
158	Mining frequent closed graphs on evolving data streams	Albert Bifet	Geoff Holmes	Bernhard Pfahringer	Ricard Gavald¨¤		KDD
159	Latent topic feedback for information retrieval	David Andrzejewski	David Buttler				KDD
160	Localized factor models for multi-context recommendation	Deepak Agarwal	Bee-Chung Chen	Bo Long			KDD
161	Latent aspect rating analysis without aspect keyword supervision	Hongning Wang	Yue Lu	ChengXiang Zhai			KDD
162	Density estimation trees	Parikshit Ram	Alexander G. Gray				KDD
163	Unsupervised clustering of multidimensional distributions using earth mover distance	David Applegate	Tamraparni Dasu	Shankar Krishnan	Simon Urbanek		KDD
164	Online heterogeneous mixture modeling with marginal and copula selection	Ryohei Fujimaki	Yasuhiro Sogawa	Satoshi Morinaga			KDD
165	Dual active feature and sample selection for graph classification	Xiangnan Kong	Wei Fan	Philip S. Yu			KDD
166	It's who you know graph mining using recursive structural features	Keith Henderson	Brian Gallagher	Lei Li	Leman Akoglu	Tina Eliassi-Rad	KDD
167	Triangle listing in massive networks and its applications	Shumo Chu	James Cheng				KDD
168	Fast clustering using MapReduce	Alina Ene	Sungjin Im	Benjamin Moseley			KDD
169	Clustering very large multi-dimensional datasets with MapReduce	Robson Leonardo Ferreira Cordeiro	Caetano Traina Jr.	Agma Juci Machado Traina	Julio L¨®pez	U. Kang	KDD
170	Selective block minimization for faster convergence of limited memory large-scale linear models	Kai-Wei Chang	Dan Roth				KDD
171	Bounded coordinate-descent for biological sequence classification in high dimensional predictor space	Georgiana Ifrim	Carsten Wiuf				KDD
172	Multi-source domain adaptation and its application to early detection of fatigue	Rita Chattopadhyay	Jieping Ye	Sethuraman Panchanathan	Wei Fan	Ian Davidson	KDD
173	Two-locus association mapping in subquadratic time	Panagiotis Achlioptas	Bernhard Schlkopf	Karsten M. Borgwardt			KDD
174	A taxi business intelligence system	Yong Ge	Chuanren Liu	Hui Xiong	Jian Chen		KDD
175	Apolo interactive large graph sensemaking by combining machine learning and visualization	Duen Horng Chau	Aniket Kittur	Jason I. Hong	Christos Faloutsos		KDD
176	Article clipper a system for web article extraction	Jian Fan	Ping Luo	Suk Hwan Lim	Sam Liu	Joshi Parag	KDD
177	Data intensive analysis on the gordon high performance data and compute system	Robert S. Sinkovits	Pietro Cicotti	Shawn Strande	Mahidhar Tatineni	Paul Rodriguez	KDD
178	Frontex real-time news event extraction framework	Jakub Piskorski	Martin Atkinson				KDD
179	LikeMiner a system for mining the power of 'like' in social media networks	Xin Jin	Chi Wang	Jiebo Luo	Xiao Yu	Jiawei Han	KDD
180	MIME a framework for interactive visual pattern mining	Bart Goethals	Sandy Moens	Jilles Vreeken			KDD
181	SIGKDD demo sensors and software to allow computational entomology	Gustavo E. A. P. A. Batista	Eamonn J. Keogh	Agenor Mafra-Neto	Edgar Rowton		KDD
182	Social flocks a crowd simulation framework for social network generation and collective behavior modeling	Cheng-Te Li	Shou-De Lin				KDD
183	Topic-level social network search	Jie Tang	Sen Wu	Bo Gao	Yang Wan		KDD
184	Video analytics solution for tracking customer locations in retail shopping malls	Harikrishna G. N. Rai	Kishore Jonna	P. Radha Krishna			KDD
185	Which half Is wasted controlled experiments to measure online-advertising effectiveness	David H. Reiley					KDD
186	Accelerating large-scale data mining using in-database analytics	Mario E. Inchiosa					KDD
187	Applications of data mining and machine learning in online customer care	Ravi Vijayaraghavan	P. V. Kannan				KDD
188	Broad scale predictive modeling and marketing optimization in retail sales	Dan Steinberg	Felipe Fernandez Martinez				KDD
189	Knowledge discovery and data mining in pharmaceutical cancer research	Paul A. Rejto					KDD
190	Operational security analytics doing more with less	Colleen McCue					KDD
191	Real-time risk control system for CNP (card not present)	Tai Hsu					KDD
192	The power of analysis and data	David Norton					KDD
193	The practitioner's viewpoint to data mining key lessons learned in the trenches and case studies	Richard Boire					KDD
194	Thriving as a data miner in the real world	John F. Elder IV					KDD
195	2D-interval predictions for time series	Lu¨ªs Torgo	Orlando Ohashi				KDD
196	A game theoretic framework for heterogenous information network clustering	Faris Alqadah	Raj Bhatnagar				KDD
197	A GPU-tailored approach for training kernelized SVMs	Andrew Cotter	Nathan Srebro	Joseph Keshet			KDD
198	A multi-task learning formulation for predicting disease progression	Jiayu Zhou	Lei Yuan	Jun Liu	Jieping Ye		KDD
199	A simple statistical model and association rule filtering for classification	Gyrgy J. Simon	Vipin Kumar	Peter W. Li			KDD
200	A time-dependent topic model for multiple text streams	Liangjie Hong	Byron Dom	Siva Gurumurthy	Kostas Tsioutsiouliklis		KDD
201	Active learning for node classification in assortative and disassortative networks	Cristopher Moore	Xiaoran Yan	Yaojia Zhu	Jean-Baptiste Rouquier	Terran Lane	KDD
202	Active learning using on-line algorithms	Chris Mesterharm	Michael J. Pazzani				KDD
203	Algorithms for speeding up distance-based outlier detection	Kanishka Bhaduri	Bryan L. Matthews	Chris Giannella			KDD
204	An effective evaluation measure for clustering on evolving data streams	Hardy Kremer	Philipp Kranen	Timm Jansen	Thomas Seidl	Albert Bifet	KDD
205	An iterated graph laplacian approach for ranking on manifolds	Xueyuan Zhou	Mikhail Belkin	Nathan Srebro			KDD
206	Anomaly localization for network data streams with graph joint sparse PCA	Ruoyi Jiang	Hongliang Fei	Jun Huan			KDD
207	Approximate kernel k-means solution to large scale kernel clustering	Radha Chitta	Rong Jin	Timothy C. Havens	Anil K. Jain		KDD
208	Ask me better questions active learning queries based on rule induction	Parisa Rashidi	Diane J. Cook				KDD
209	Automatically tagging email by leveraging other users' folders	Yehuda Koren	Edo Liberty	Yoelle Maarek	Roman Sandler		KDD
210	Axiomatic ranking of network role similarity	Ruoming Jin	Victor E. Lee	Hui Hong			KDD
211	Brain effective connectivity modeling for alzheimer's disease by sparse gaussian bayesian network	Shuai Huang	Jing Li	Jieping Ye	Adam Fleisher	Kewei Chen	KDD
212	Classification of functional magnetic resonance imaging data using informative pattern features	Francisco Pereira	Matthew Botvinick				KDD
213	Clustering with relative constraints	Eric Yi Liu	Zhaojun Zhang	Wei Wang			KDD
214	Common component analysis for multiple covariance matrices	Huahua Wang	Arindam Banerjee	Daniel Boley			KDD
215	Compression of weighted graphs	Hannu Toivonen	Fang Zhou	Aleksi Hartikainen	Atte Hinkka		KDD
216	Content-driven trust propagation framework	V. G. Vinod Vydiswaran	ChengXiang Zhai	Dan Roth			KDD
217	Cost-aware travel tour recommendation	Yong Ge	Qi Liu	Hui Xiong	Alexander Tuzhilin	Jian Chen	KDD
218	Discovering highly reliable subgraphs in uncertain graphs	Ruoming Jin	Lin Liu	Charu C. Aggarwal			KDD
219	Discovering shakers from evolving entities via cascading graph inference	Xiaoxiao Shi	Wei Fan	Jianping Zhang	Philip S. Yu		KDD
220	Discovering spatio-temporal causal interactions in traffic data streams	Wei Liu	Yu Zheng	Sanjay Chawla	Jing Yuan	Xie Xing	KDD
221	Display advertising impact search lift and social influence	Panagiotis Papadimitriou	Hector Garcia-Molina	Prabhakar Krishnamurthy	Randall A. Lewis	David H. Reiley	KDD
222	Diversified ranking on large graphs an optimization viewpoint	Hanghang Tong	Jingrui He	Zhen Wen	Ravi Konuru	Ching-Yung Lin	KDD
223	Entity disambiguation with hierarchical topic models	Saurabh Kataria	Krishnan S. Kumar	Rajeev Rastogi	Prithviraj Sen	Srinivasan H. Sengamedu	KDD
224	Exploiting place features in link prediction on location-based social networks	Salvatore Scellato	Anastasios Noulas	Cecilia Mascolo			KDD
225	Fast approximate similarity search based on degree-reduced neighborhood graphs	Kazuo Aoyama	Kazumi Saito	Hiroshi Sawada	Naonori Ueda		KDD
226	Fast coordinate descent methods with variable selection for non-negative matrix factorization	Cho-Jui Hsieh	Inderjit S. Dhillon				KDD
227	Fast locality-sensitive hashing	Anirban Dasgupta	Ravi Kumar	Tam¨¢s Sarl¨®s			KDD
228	Friendship and mobility user movement in location-based social networks	Eunjoon Cho	Seth A. Myers	Jure Leskovec			KDD
229	GBASE a scalable and general graph management system	U. Kang	Hanghang Tong	Jimeng Sun	Ching-Yung Lin	Christos Faloutsos	KDD
230	Human mobility and link prediction	Dashun Wang	Dino Pedreschi	Chaoming Song	Fosca Giannotti	Albert-L¨¢szl¨® Barab¨¢si	KDD
231	I want to answer; who has a question Yahoo! answers recommender system	Gideon Dror	Yehuda Koren	Yoelle Maarek	Idan Szpektor		KDD
232	Improving predictions using aggregate information	Amit Dhurandhar					KDD
233	INCONCO interpretable clustering of numerical and categorical objects	Claudia Plant	Christian Bhm				KDD
234	Incorporating SAT solvers into hierarchical clustering algorithms an efficient and flexible approach	Sean Gilpin	Ian N. Davidson				KDD
235	Latent graphical models for quantifying and predicting patent quality	Yan Liu	Pei-yun Hseuh	Rick Lawrence	Steve Meliksetian	Claudia Perlich	KDD
236	Logical-shapelets an expressive primitive for time series classification	Abdullah Mueen	Eamonn J. Keogh	Neal Young			KDD
237	Meta optimization and its application to portfolio selection	Puja Das	Arindam Banerjee				KDD
238	Mining closed episodes with simultaneous events	Nikolaj Tatti	Boris Cule				KDD
239	Mining mobility data to minimise travellers' spending on public transport	Neal Lathia	Licia Capra				KDD
240	Mining mobility user profiles for car pooling	Roberto Trasarti	Fabio Pinelli	Mirco Nanni	Fosca Giannotti		KDD
241	Mining partially annotated images	Zhongang Qi	Ming Yang	Zhongfei (Mark) Zhang	Zhengyou Zhang		KDD
242	Multi-view transfer learning with a large margin approach	Dan Zhang	Jingrui He	Yan Liu	Luo Si	Richard D. Lawrence	KDD
243	MultiRank co-ranking for objects and relations in multi-relational data	Michaek Kwok-Po Ng	Xutao Li	Yunming Ye			KDD
244	On dynamic data-driven selection of sensor streams	Charu C. Aggarwal	Yan Xie	Philip S. Yu			KDD
245	On the privacy of anonymized networks	Pedram Pedarsani	Matthias Grossglauser				KDD
246	Ontology enhancement and concept granularity learning keeping yourself current and adaptive	Shan Jiang	Lidong Bing	Bai Sun	Yan Zhang	Wai Lam	KDD
247	Personal privacy vs population privacy learning to attack anonymization	Graham Cormode					KDD
248	Privacy-preserving social network publication against friendship attacks	Chih-Hua Tai	Philip S. Yu	De-Nian Yang	Ming-Syan Chen		KDD
249	Probabilistic topic models with biased propagation on heterogeneous information networks	Hongbo Deng	Jiawei Han	Bo Zhao	Yintao Yu	Cindy Xide Lin	KDD
250	Prominent streak discovery in sequence data	Xiao Jiang	Chengkai Li	Ping Luo	Min Wang	Yong Yu	KDD
251	Protecting location privacy using location semantics	Byoungyoung Lee	Jinoh Oh	Hwanjo Yu	Jong Kim		KDD
252	Ranking-based classification of heterogeneous information networks	Ming Ji	Jiawei Han	Marina Danilevsky			KDD
253	Real-time bidding algorithms for performance-based display ad allocation	Ye Chen	Pavel Berkhin	Bo Anderson	Nikhil R. Devanur		KDD
254	Revisiting sequential pattern hiding to enhance utility	Aris Gkoulalas-Divanis	Grigorios Loukides				KDD
255	Sampling hidden objects using nearest-neighbor oracles	Nilesh N. Dalvi	Ravi Kumar	Ashwin Machanavajjhala	Vibhor Rastogi		KDD
256	Scalable kNN search on vertically stored time series	Shrikant Kashyap	Panagiotis Karras				KDD
257	Serendipitous learning learning beyond the predefined label space	Dan Zhang	Yan Liu	Luo Si			KDD
258	Spatially regularized logistic regression for disease mapping on large moving populations	Vuk Malbasa	Slobodan Vucetic				KDD
259	Temporal multi-hierarchy smoothing for estimating rates of rare events	Nagaraj Kota	Deepak Agarwal				KDD
260	ThermoCast a cyber-physical forecasting model for datacenters	Lei Li	Chieh-Jan Mike Liang	Jie Liu	Suman Nath	Andreas Terzis	KDD
261	Towards bounding sequential patterns	Chedy Rassi	Jian Pei				KDD
262	User-click modeling for understanding and predicting search-behavior	Yuchen Zhang	Weizhu Chen	Dong Wang	Qiang Yang		KDD
263	User-level sentiment analysis incorporating social networks	Chenhao Tan	Lillian Lee	Jie Tang	Long Jiang	Ming Zhou	KDD
264	Web information extraction using markov logic networks	Sandeepkumar Satpal	Sahely Bhadra	Sundararajan Sellamanickam	Rajeev Rastogi	Prithviraj Sen	KDD
265	New method for predicating reservoir sensitivity rapidly	Yu-Xue Sun	Chang Xiao	Jing-Yuan Zhao			ICMLC
266	Optimal prediction model using improved differential evolution algorithm	Ming-Chang Zheng	Jyh-Horng Chou	Shinn-Horng Chen			ICMLC
267	PAPR reduction in OFDM system using differential evolution-based partial transmit sequences scheme	Yung-Cheng Yao	Ho-Lung Hung	Jyh-Horng Wen			ICMLC
268	Pilot study of SMA-based expansion device for transanal endoscopic microsurgery	Xia Liu	Hong-Yan Luo	Shang-Ping Liu	Defeng Wang		ICMLC
269	SPN-based performance analysis of LEO Satellite Networks with multiple users	Wu Zeng	Zhi-Guo Hong				ICMLC
270	The measure of critical path in C2 organization information exchange network	Wei Du	Yang-He Feng	Zhong Liu	Bao-Xin Xiu	Shidong Qiao	ICMLC
271	Medical image retrieval Multiple regression models for user's search target	Yue Li	Chia-Hung Wei				ICMLC
272	A new method of distance measure for graph-based semi-supervised learning	Yuan-Dong Lan	Huifang Deng	Tao Chen			ICMLC
273	A new non-negative matrix factorization algorithm with sparseness constraints	Weizhong Zhao	Huifang Ma	Ning Li			ICMLC
274	A retrieval system of vehicles based on recognition of license plates	Xue-Chao Li	Cuihua Li	Yi Xie			ICMLC
275	A similarity measure for text processing	Jung-Yi Jiang	Wen-Hao Cheng	Yu-Shu Chiou	Shie-Jue Lee		ICMLC
276	Clustering web documents based on Multiclass spectral clustering	Xing He	Jiabing Wang	Zhong-Xian Zhang	Yi-Rong Cai		ICMLC
277	CSG-Tag Constraint based Synchronous Grammar Tree Annotation System	Fai Wong	Francisco Oliveira	Sam Chao	Fan Sun		ICMLC
278	Efficient top-k support documents for expert search using relationship in a social network	Jimeng Chen	Jie Liu	Yalou Huang	Min Lu		ICMLC
279	Extracting Chinese abbreviation-definition pairs from anchor texts	Li-Xing Xie	Ya-Bin Zheng	Zhi-Yuan Liu	Mao-Song Sun	Can-Hui Wang	ICMLC
280	Extracting Chinese-English phrase translation pairs based on tree-tree alignment	Chun-Xiang Zhang	Xue-Yao Gao	Kun Liu	Da-Song Sun	Yong Liu	ICMLC
281	Fast text categorization based on collaborative work in the semantic and class spaces	Wen-Bin Zheng	Hua Zhang	Yun-Tao Qian			ICMLC
282	Incremental learning on background net to capture changing personal reading preference	Sio-Long Lo	Liya Ding	Yuan Chen			ICMLC
283	Intelligence thresholding for degraded text-photo document images	Chun-Ming Tsai					ICMLC
284	Multi-feature representation for Web-based English-Chinese OOV term translation	Yuejie Zhang	Yanxia Su	Cheng Jin	Tao Zhang		ICMLC
285	Real-time camera anomaly detection for real-world video surveillance	Yuan-Kai Wang	Ching-Tang Fan	Ke-Yu Cheng	Peter Shaohua Deng		ICMLC
286	Similarity measures between intervals of linguistic 2-tuples and the intervals of linguistic 2-tuples weighted average operator	Shyi-Ming Chen	Li-Wei Lee	Victor R. L. Shen			ICMLC
287	Text classification using word sequence kernel methods	Luis A. Trindade	Hui Wang	William Blackburn	Niall Rooney		ICMLC
288	Text detection in images based on Multiple Kernel Learning	Shen Lu	Yanyun Qu	Xiao-Feng Du	Yi Xie		ICMLC
289	Thai word segmentation for visualization of Thai Web sites	Wigrai Thanadechteemapat	Lance Chun Che Fung				ICMLC
290	Video-based intelligent vehicle contextual information extraction for night conditions	Duan-Yu Chen	Jun-Jhe Wang	Chia-Hsun Chen	Yung-Sheng Chen		ICMLC
291	A new cluster method using rough set theory	Su-Qi Zhang	Jian-Fu Teng	Jun-Hua Gu			ICMLC
292	An fuzzy forecasting algorithm for short term electricity loads based on partial clustering	Yun-Dong Gu	Jin-Zeng Cheng	Zi-Yi Wang			ICMLC
293	Constrained ant clustering	Xiao-hua Xu	Zhou-Jin Pan	Ping He	Ling Chen		ICMLC
294	KM-A pathfinding algorithm based on hierarchical clustering and strengthened DB Index criteria	Cai Chen	Yan Li	Tie-Song Li			ICMLC
295	Penalty-based cluster validity index for class discovery from cancer data	Zhiwen Yu	Jane You	Guihua Wen			ICMLC
296	Rank of Hangzhou Public Free-Bicycle System rent stations by improved k-means clustering	Yinglong Ge	Liming Tu	Haitao Xu			ICMLC
297	Station segmentation of Hangzhou public free-bicycle system based on improved randomized algorithm	Hao Wu	Xujian Fang	Haitao Xu			ICMLC
298	Study on method for public traffic network optimization and adjustment based on cluster analysis	Dong-Mei Li	Bin Liu	Ying Qu			ICMLC
299	3D Diffusion tensor magnetic resonance images denoising based on sparse representation	You-Yong Kong	Defeng Wang	Tian-Fu Wang	Winnie C. W. Chu	Anil T. Ahuja	ICMLC
300	3D Model-based method for vessel segmentation in TOF-MRA	Kui Fang	Defeng Wang	Lok Ming Lui	Shou-Jun Zhou	Winnie C. W. Chu	ICMLC
301	A blind PSO watermarking using wavelet trees quantization	Yuh-Rau Wang	Wei-Hung Lin	Ling Yang			ICMLC
302	A comparison study on the reduction of search space using frame node technique for simulation and computer games	Sumet Pongphankae	Chun-Che Fung				ICMLC
303	A hardware architecture for real-time stereoscopic image generation from depth map	Fang-Hsuan Cheng	Yu-Wei Chang	Yea-Shuan Huang			ICMLC
304	A multiple description coding method based on 3-D SPIHT for videos	Shung-Fu Yang	Chin-Pan Huang	Bor-Jiunn Hwang			ICMLC
305	A novel 3D human action reconstruction method	Er-Hu Zhang	Yong-Wei Zhao				ICMLC
306	A novel method to reduce redundancy in adaptive threshold clustering key frame extraction systems	Patrick P. K. Chan	Hui Yu	Wing W. Y. Ng	Daniel S. Yeung		ICMLC
307	A robust digital image watermarking using transformation domain and evolutionary computation techniques	Chih-Chin Lai	Hsin-Chih Chen	Geng-Ming Yeh	Chen-Sen Ouyang		ICMLC
308	An AdaBoost-based facial expression recognition method	Yea-Shuan Huang	Shun-Hsu Chuang	Fang-Hsuan Cheng			ICMLC
309	An analysis of recovering three-dimensional points from image correspondences using surface curvature	Chin-Hung Teng					ICMLC
310	An interactive approach to liver segmentation in CT based on deformable model integrated with attractor force	Jie Lu	Lin Shi	Min Deng	Simon Chun-Ho Yu	Pheng-Ann Heng	ICMLC
311	Application of an image processing software tool to crack inspection of crystalline silicon solar cells	Jong-Hann Jean	Chia-Hong Chen	Hsiu-Li Lin			ICMLC
312	Application of color spaces fusion approach in MRI classification	Chuin-Mu Wang	Chio-Tan Kuo	Da-Peng Yang			ICMLC
313	Audio random number generator and its application	I-Te Chen	Jer-Min Tsai	Jengnan Tzeng			ICMLC
314	Blind biosignal classification framework based on DTW algorithm	Sam Chao	Fai Wong	Heng-Leong Lam	Mang I Vai		ICMLC
315	Blind steganalysis with high generalization capability for different image databases using L-GEM	Wing W. Y. Ng	Zhi-Min He	Patrick P. K. Chan	Daniel S. Yeung		ICMLC
316	Blood cell image segmentation based on the Hough transform and fuzzy curve tracing	Pearl P. Guan	Hong Yan				ICMLC
317	Caricaturation for human face pictures	I-Cheng Chang	Ruei-Min Cheng				ICMLC
318	Channel pattern noise based playback attack detection algorithm for speaker recognition	Zhi-Feng Wang	Gang Wei	Qian-Hua He			ICMLC
319	Chaos modeling using HMM-NRBF hybrid model approach and its application in EEG	Bin Dong	Yan-Xun Li				ICMLC
320	Color quality inspection and compensation for color LED display modules	Ming-Jong Tsai	Shu-Huai Chang	Chia-Liang Lee	Chia-Te Chou		ICMLC
321	Combination of manual and non-manual features for sign language recognition based on conditional random field and active appearance model	Hee-Deok Yang	Seong-Whan Lee				ICMLC
322	Depth estimation from a single image using defocus cues	Patrick P. K. Chan	Bing-Zhong Jing	Wing W. Y. Ng	Daniel S. Yeung		ICMLC
323	Display region segmentation from a computer screen image using closed-contour tracking	Yung-Sheng Chen	Kun-Li Lin				ICMLC
324	Dynamic hierarchical semantic network based image retrieval using relevance feedback	Patrick P. K. Chan	Zhi-Chun Huang	Wing W. Y. Ng	Daniel S. Yeung		ICMLC
325	Dynamic threshold algorithm for removal of Back-to-Front noises of visual document image	Da-Zeng Tian	Chao Wang	Zhiming Zhang			ICMLC
326	Electrocardiogram signal processing for baseline noise removal using blind source separation techniques A comparative analysis	Akram Rashid	Zahooruddin	Ijaz Mansoor Qureshi	Aamer Saleem		ICMLC
327	Enhanced supervised locality preserving projections for face recognition	Xian-Fa Cai	Guihua Wen	Jia Wei	Jie Li		ICMLC
328	Face recognition accuracy of Gabor phase representations at different scales and orientations	Iqbal Nouyed	Bruce Poon	M. Ashraful Amin	Hong Yan		ICMLC
329	Face recognition using PCA based immune networks with single training sample per person	Guan-Chun Luh					ICMLC
330	Fingerprint image segmentation based on Fingerprint Ridge Intensity	Xi-Feng Tong	Peng-Fei Li				ICMLC
331	Frame difference history image for gait recognition	Chun-Chieh Lee	Chi-Hung Chuang	Jun-Wei Hsieh	Ming-Xuan Wu	Kuo-Chin Fan	ICMLC
332	Fully automatic face detection and facial feature points extraction using local Gabor filter bank and PCA	Wei Zhao	Jeong-Sun Park	Sang-Woong Lee			ICMLC
333	General Regression Neural Network utilized for color transformation between images on RGB color space	Guan-Nan Hu	Chen-Chung Liu	Kai-Wen Chuang	Shyr-Shen Yu	Ta-Shan Tsui	ICMLC
334	Image classification by using a hybrid fractal-based method	An-Zen Shih	Sie Jheng-Huei	Peng Kaiyang			ICMLC
335	Image scene categorization using multi-bag-of-features	Weifeng Zhang	Zengchang Qin	Tao Wan			ICMLC
336	Intelligent GIS system of forest fire alarm and it's controlling strategy design	Y. X. Duan	J. Z. Cao	Z. L. Luo			ICMLC
337	Labview based bowel-sounds monitoring system in realtime	Chin-Fu Tsai	Tsung-Ju Wu	Yen-Miao Chao			ICMLC
338	Medical image reconstruction based on Bayesian compressed sensing	Yu-Hong Li	Defeng Wang	L. M. Lui	Anil T. Ahuja	Pheng-Ann Heng	ICMLC
339	Multi-object tracking in video using Localized Generalization Error model based RBFNN	Wing W. Y. Ng	Xian-Heng Ma	Patrick P. K. Chan	Daniel S. Yeung		ICMLC
340	Rapid feature extraction for Bangla handwritten digit recognition	M. Zahid Hossain	M. Ashraful Amin	Hong Yan			ICMLC
341	The image multiple secret sharing schemes without pixel expansion	Ching-Lin Wang	Ching-Te Wang	Meng-Lin Chiang			ICMLC
342	The image tampered detection and restoration using the characteristic values	Ching-Te Wang	Ching-Lin Wang	Lin-Chun Li	Ming-Yuan Hsieh		ICMLC
343	The research of image segmentation based on color characteristic	Guo-Quan Jiang	Cui-Jun Zhao	Jun-Yan Qi			ICMLC
344	Using image processing technology for water quality monitoring system	Cheng-Liang Lai	Chien-Lun Chiu				ICMLC
345	Using local maxima profile and Piece-Wise technique for line segmentation on Thai handwritten historical documents	Seksan Sangsawad	Rapeeporn Chamchong	Chun Che Fung			ICMLC
346	Vertebra segmentation of spine MRI with improved GVF snake based on shape knowledge	Yong-Juan Zhao	Lin Shi	Jia-Chun Li	James F. Griffith	Anil T. Ahuja	ICMLC
347	A CLIR-oriented OOV translation mining method from bilingual webpages	Lan Liu	Yun-Dong Ge	Zhenxiang Yan	Jian-Min Yao		ICMLC
348	A peer-to-peer based passive web crawling system	Qingcai Chen	Xiao-Hong Yang	Xiaolong Wang			ICMLC
349	An improved sentence polishing model used in automatic extraction	Yan Wu	Xiukun Li	Ruifeng Xu	Lin Yao		ICMLC
350	Bilingual topic taxonomy generation based on bilingual documents clustering	Cheng-Zhi Zhang					ICMLC
351	Exploring strategies for developing link analysis based question-oriented multi-document summarization models	Sujian Li	Wei Wang	Wenjie Li			ICMLC
352	Finding main topics in blogosphere using document clustering based on topic model	Wen-Feng Xuan	Bingquan Liu	Chengjie Sun	Deyuan Zhang	Xiao-Long Wang	ICMLC
353	Lawyer information integration and recommendation by multi-source information validation	Tao Liu	Biao Fan	He Hu	Xiaoyong Du		ICMLC
354	Malicious web page detection based on on-line learning algorithm	Wen Zhang	Yuxin Ding	Yan Tang	Bin Zhao		ICMLC
355	Medium sized crawling made fast and easy through Lumbricus webis	Claudio Felicioli	Filippo Geraci	Marco Pellegrini			ICMLC
356	Meteorological bulletin automatic generation based on spatio-temporal reasoning	Hua-Ping Zhang	Huan-Ping Wu	Jian Gao	Yan-Ping Zhao	Zhong-Liang Lv	ICMLC
357	On-line new event detection using time window strategy	Ruifeng Xu	Wei-Hua Peng	Jun Xu	Xiao Long		ICMLC
358	Pedestrian detection based on combinational holistic and partial features	Chenglong Yu	Xuan Wang				ICMLC
359	Research on Ontology building of product reviews in Chinese	Neng Wen	Shengchun Ding	Ting Jiang			ICMLC
360	Semi-supervised biomedical relation classification using generalized expectation criteria	Chengjie Sun	Lin Yao	Lei Lin	Xue-Jun Sha	Xiaolong Wang	ICMLC
361	The research on Chinese document clustering based on WEKA	Pu Han	Dongbo Wang	Qing-Guo Zhao			ICMLC
362	Cognitive Dynamic Systems An integrative field that will be a hallmark of the 21st century	Simon Haykin					ICCI*CC
363	Human centricity and perception-based perspective of architectures of Granular Computing	Witold Pedrycz					ICCI*CC
364	On inference algebra A formal means for machine reasoning and cognitive computing	Yingxu Wang					ICCI*CC
365	It's time for multiscale analysis and synthesis in cognitive systems	Witold Kinsner					ICCI*CC
366	Cognitive Informatics in Year 10 and Beyond summary of the plenary panel	Yingxu Wang	Robert C. Berwick	Simon Haykin	Witold Pedrycz	George Baciu	ICCI*CC
367	A formal knowledge representation system for the cognitive learning engine	Yousheng Tian	Yingxu Wang	Marina L. Gavrilova	G¨¹nther Ruhe		ICCI*CC
368	Brain architecture for visual object identification	Gustavo Torres	Karina Jaime	F¨¦lix Ramos	Gregorio Garc¨ªa		ICCI*CC
369	Extraction of geospatial information on the Web for GIS applications	George Shi	Ken Barker				ICCI*CC
370	The operational semantics of Concept Algebra for cognitive computing and machine learning	Yingxu Wang	Yousheng Tian	Kendall Hu			ICCI*CC
371	Inconsistency-induced learning A step toward perpetual learners	Du Zhang	Meiliu Lu				ICCI*CC
372	Applying qualitative reasoning to a driver's cognitive mental load	Shinichiro Sega	Hirotoshi Iwasaki	Hironori Hiraishi	Fumio Mizoguchi		ICCI*CC
373	Cognitive computational models of emotions	Luis-Felipe Rodr¨ªguez	F¨¦lix Ramos	Yingxu Wang			ICCI*CC
374	Cognitive weave pattern prioritization An application-oriented approach	Dejun Zheng	George Baciu	Jinlian Hu	Hao Xu		ICCI*CC
375	Does empathy between artificial agents improve agent teamwork	Jernej Polajnar	Behrooz Dalvandi	Desanka Polajnar			ICCI*CC
376	Learning in proximity	Amir H. Jamalian	Ramin Rezvani	Shamim Mehrabi			ICCI*CC
377	A novel fuzzy multimodal information fusion technology for human biometric traits identification	Md. Maruf Monwar	Marina L. Gavrilova	Yingxu Wang			ICCI*CC
378	Sequential three-way decisions with probabilistic rough sets	Yiyu Yao	Xiaofei Deng				ICCI*CC
379	PLC fuzzy intelligent device based traffic signal intersection	Feng Wang	Dong Xie	Xianrong Liu			ICCI*CC
380	Fuzzy PID control of induction generators	Zhiming Yang	Xiaorong Wang				ICCI*CC
381	An intelligent fault recognizer for rotating machinery via remote characteristic vibration signal detection	Cyprian F. Ngolah	Ed Morden	Yingxu Wang			ICCI*CC
382	An interactive visualization of Genetic Algorithm on 2-D graph	Humera Farooq	M. Nordin Zakaria	Mohd. Fadzil Hassan	Suziah Sulaiman		ICCI*CC
383	A method for using BP neural network to monitor running state of a steam turbine gearbox	Xinghua Liu	Jike Ge	Yu Luo	Yang Cheng		ICCI*CC
384	Stability conditions for uncertain BAM neural networks of neutral-type with time-varying delays	Yi Tang	Guoquan Liu	Runhua Wang	Yucheng Liu		ICCI*CC
385	Semi-Supervised Discriminative Mutual Subspace Method	Xianhua Zeng	Jingjing Zhong				ICCI*CC
386	A cognitive informatics framework for language understanding	Louis Massey					ICCI*CC
387	Cognitive support by smart phone - human judgment on cosmetic skin analysis support	Hiroyuki Nishiyama	Fumio Mizoguchi				ICCI*CC
388	Computer simulation for vector control of induction generator speed	Xianqiu Xu	Jun Peng				ICCI*CC
389	ESCOM An expert system for handling COTS mismatches	Abdallah Mohamed					ICCI*CC
390	Rule induction methods with hierachical sampling	Shusaku Tsumoto					ICCI*CC
391	A modular dynamical cryptosystem based on continuous cellular automata	Jesus D. Terrazas Gonzalez	Witold Kinsner				ICCI*CC
392	Image retrieval based on intrinsic dimension and Shannon entropy	Liang Lei	TongQing Wang	Jun Peng	Bo Yang		ICCI*CC
393	Method of extension classification configuration for product family case	Yu Luo	Gang Guo				ICCI*CC
394	Towards agent Swarm Optimization	Dario Schor	Witold Kinsner				ICCI*CC
395	Evaluation about measurement uncertainty of vertical metal oil tank based on grey system theory	Dedong Tang	Jun Peng				ICCI*CC
396	Design support functions for developing multiagent system on repository-based multiagent framework	Takahiro Uchiya	Tetsuo Kinoshita				ICCI*CC
397	Low-level cognitive process model for symbol grounding in context-aware system	Yusuke Manabe	Shigeru Fujita	Susumu Konno	Hideki Hara	Kenji Sugawara	ICCI*CC
398	Joint decision making in visual cognition using Combinatorial Fusion Analysis	Cameron McMunn-Coffran	Elena Paolercio	Hongzhi Liu	Roger Tsai	D. Frank Hsu	ICCI*CC
399	Conversation-based support for requirement definition by a Personal Design Assistant	Kenji Sugawara	Yusuke Manabe	Norio Shiratori	Salem Ben Yaala	Claude Moulin	ICCI*CC
400	Case study on support system of watch over children using regional information	Susumu Konno	Tomoya Yamade				ICCI*CC
401	Automatically answering repeated questions based on semantic question patterns	Tianyong Hao	Liu Wenyin				ICCI*CC
402	Ontology-based context information modeling for smart space	Ming Li					ICCI*CC
403	Deep textual semantics acquisition based on the activation of domain knowledge	Xiangfeng Luo	Lei Lu	Weidong Liu	Jun Zhang	Lingyu Xu	ICCI*CC
404	Measurement of textual complexity based on categorical invariance in human concept learning	Lixiao Zhang	Xiangfeng Luo	Jun Zhang	Feiyue Ye	Weimin Xu	ICCI*CC
405	A method for designing dynamical S-boxes based on hyperchaotic Lorenz system	Jun Peng	Du Zhang	Xiaofeng Liao			ICCI*CC
406	The topology optimization of truss based on CAE technique	Guichuan Hu	Jinghua Liu	Zhenzhen Lei			ICCI*CC
407	Continuous sliding mode control and simulation of SRM	Yan Li	Yi Tang	Ji-bin Chang	Ai-hua Li		ICCI*CC
408	A stereo camera calibration based on robotic vision	Chen Gui	Lingling Tu				ICCI*CC
409	Energy saving measures though building of external wall A Chongqing case study	Zhiyu Huang	Yujuan She	Liyin Shen			ICCI*CC
410	Guidewire navigation and delivery system for robot-assisted cardiology interventions	Cheng Ji	Zeng-Guang Hou	Xiaoliang Xie			ICCI*CC
411	Non-verbal interface of a personal agent based on symbiotic computing model	Kenji Sugawara	Shigeru Fujita				ICCI*CC
412	A graph modeling and matching method for sketch-based garment panel design	Shuang Liang	Rong-Hua Li	George Baciu			ICCI*CC
413	Improved mobile robot's Corridor-Scene Classifier based on probabilistic Spiking Neuron Model	Xiuqing Wang	Zeng-Guang Hou	Min Tan	Yongji Wang	Siyao Fu	ICCI*CC
414	A neural network approach for a single-camera based Artificial Compound Eye System (ACES)	Weiming Li	Siyao Fu	Guosheng Yang	Xinkai Kuai		ICCI*CC
415	Group-decided particle swarm optimization	Hongjuan Yang	Zhihua Cui	Liang Wang	Xingjuan Cai	Ying Tan	ICCI*CC
416	Validation of a generic GQM based measurement framework for software projects from industry practitioners	Prashanth Harish Southekal	Ginger Levin				ICCI*CC
417	Satisfiability degree computation for linear temporal logic	Jian Luo	Guiming Luo	Yang Zhao			ICCI*CC
418	The fuzzy-PID application in speed control system of the paper cutter	Xianrong Liu	Lepeng Song	Feng Wang			ICCI*CC
419	Argumentation framework with weighted argument structure	Jilong Wang	Guiming Luo	Bingsheng Wang			ICCI*CC
420	Cryptanalysis of robust mutual authentication protocol for wireless sensor networks	Eun-Jun Yoon	Kee-Young Yoo				ICCI*CC
421	A neurual dynamic model based on activation diffusion and a micro-explanation for cognitive operations	Wei Hui					ICCI*CC
422	Using hybrid social emotional optimization algorithm with Metropolis rule to solve nonlinear equations	Jianna Wu	Zhihua Cui	Jing Liu			ICCI*CC
423	The shadow of a real conscious mind	Koosha Sadeghi Oskooyee	Mohammad Mansour Riahi Kashani	Negar Jafari	Roksana Sanayei	Sara Sadeghi Ghahareh	ICCI*CC
424	K-means clustering algorithm application in university libraries	Runhua Wang	Yi Tang	Guoquan Liu	Yan Li		ICCI*CC
425	Memory Map of a Knowledge Representation model used for intelligent personalization of learning activities sequences	Carlos Ramirez	Benjam¨ªn Vald¨¦s				ICCI*CC
426	An Immune System for the general T-coloring problem	Aicha Mahmoudi	Karima Benatchba	Malika Bessedik			ICCI*CC
427	Resolution of the general T-coloring problem using an MBO based algorithm	Nouioua Leila	Bessedik Malika				ICCI*CC
428	Adopting semantic language in agent communication processes	Qiumei Pu	Ouyang Lin	Siyao Fu			ICCI*CC
429	Map-reduce extensions and recursive queries	Foto N. Afrati	Vinayak R. Borkar	Michael J. Carey	Neoklis Polyzotis	Jeffrey D. Ullman	EDBT
430	Database researchers plumbers or thinkers	Gerhard Weikum					EDBT
431	Novel techniques to reduce search space in multiple minimum supports-based frequent pattern mining algorithms	R. Uday Kiran	P. Krishna Reddy				EDBT
432	Mining closed discriminative dyadic sequential patterns	David Lo	Hong Cheng	Lucia			EDBT
433	Sequenced event set pattern matching	Bruno Cadonna	Johann Gamper	Michael H. Bhlen			EDBT
434	GPX-matcher a generic boolean predicate-based XPath expression matcher	Mohammad Sadoghi	Ioana Burcea	Hans-Arno Jacobsen			EDBT
435	An optimal strategy for monitoring top-k queries in streaming windows	Di Yang	Avani Shastri	Elke A. Rundensteiner	Matthew O. Ward		EDBT
436	Fast and accurate computation of equi-depth histograms over data streams	Hamid Mousavi	Carlo Zaniolo				EDBT
437	Energy proportionality for disk storage using replication	Jinoh Kim	Doron Rotem				EDBT
438	Caching query-biased snippets for efficient retrieval	Diego Ceccarelli	Claudio Lucchese	Salvatore Orlando	Raffaele Perego	Fabrizio Silvestri	EDBT
439	Efficient and scalable data evolution with column oriented databases	Ziyang Liu	Bin He	Hui-I Hsiao	Yi Chen		EDBT
440	Native support of multi-tenancy in RDBMS for software as a service	Oliver Schiller	Benjamin Schiller	Andreas Brodt	Bernhard Mitschang		EDBT
441	SLA-tree a framework for efficiently supporting SLA-based decisions in cloud computing	Yun Chi	Hyun Jin Moon	Hakan Hacig¨¹m¨¹s	Jun'ichi Tatemura		EDBT
442	On enhancing scalability for distributed RDF/S stores	George Tsatsanifos	Dimitris Sacharidis	Timos K. Sellis			EDBT
443	Answering tree pattern queries using views a revisit	Junhu Wang	Jiang Li	Jeffrey Xu Yu			EDBT
444	Dynamic reasoning on XML updates	Federico Cavalieri	Giovanna Guerrini	Marco Mesiti			EDBT
445	Algebraic incremental maintenance of XML views	Angela Bonifati	Martin Hugh Goodfellow	Ioana Manolescu	Domenica Sileo		EDBT
446	Keyword-based context-aware selection of natural language query patterns	Giorgio Orsi	Letizia Tanca	Eugenio Zimeo			EDBT
447	Unified structure and content search for personal information management systems	Wei Wang	Am¨¦lie Marian	Thu D. Nguyen			EDBT
448	TopRecs Top-k algorithms for item-based collaborative filtering	Mohammad Khabbaz	Laks V. S. Lakshmanan				EDBT
449	Efficient answering of set containment queries for skewed item distributions	Manolis Terrovitis	Panagiotis Bouros	Panos Vassiliadis	Timos K. Sellis	Nikos Mamoulis	EDBT
450	Subspace clustering for indexing high dimensional data a main memory index based on local reductions and individual multi-representations	Stephan G¨¹nnemann	Hardy Kremer	Dominik Lenhard	Thomas Seidl		EDBT
451	On (not) indexing quadratic form distance by metric access methods	Tom¨¢s Skopal	Tom¨¢s Bartos	Jakub Lokoc			EDBT
452	SeMiTri a framework for semantic annotation of heterogeneous trajectories	Zhixian Yan	Dipanjan Chakraborty	Christine Parent	Stefano Spaccapietra	Karl Aberer	EDBT
453	Efficient execution plans for distributed skyline query processing	Joo B. Rocha-Junior	Akrivi Vlachou	Christos Doulkeridis	Kjetil Nrvg		EDBT
454	Probabilistic range queries for uncertain trajectories on road networks	Kai Zheng	Goce Trajcevski	Xiaofang Zhou	Peter Scheuermann		EDBT
455	TAGs scalable threshold-based algorithms for proximity computation in graphs	Apostolos Lyritsis	Apostolos N. Papadopoulos	Yannis Manolopoulos			EDBT
456	Projection for XML update optimization	Mohamed Amine Baazizi	Nicole Bidoit	Dario Colazzo	Noor Malla	Marina Sahakyan	EDBT
457	Efficient reverse skyline retrieval with arbitrary non-metric similarity measures	Prasad M. Deshpande	Deepak Padmanabhan				EDBT
458	Fast random graph generation	Sadegh Nobari	Xuesong Lu	Panagiotis Karras	St¨¦phane Bressan		EDBT
459	Symmetrizations for clustering directed graphs	Venu Satuluri	Srinivasan Parthasarathy				EDBT
460	Efficient discovery of frequent subgraph patterns in uncertain graph databases	Odysseas Papapetrou	Ekaterini Ioannou	Dimitrios Skoutas			EDBT
461	Finding closed frequent item sets by intersecting transactions	Christian Borgelt	Xiaoyuan Yang	Rub¨¦n Nogales-Cadenas	Pedro Carmona-Saez	Alberto D. Pascual-Montano	EDBT
462	Aspect-oriented relational algebra	Curtis E. Dyreson					EDBT
463	Synopses for probabilistic data over large domains	Nicholas D. Larusso	Ambuj K. Singh				EDBT
464	Data integration with dependent sources	Anish Das Sarma	Xin Luna Dong	Alon Y. Halevy			EDBT
465	Constructing concept relation network and its application to personalized web search	Kenneth Wai-Ting Leung	Hing Yuet Fung	Dik Lun Lee			EDBT
466	Effective and efficient sampling methods for deep web aggregation queries	Fan Wang	Gagan Agrawal				EDBT
467	Making interval-based clustering rank-aware	Julia Stoyanovich	Sihem Amer-Yahia	Tova Milo			EDBT
468	Predicting completion times of batch query workloads using interaction-aware models and simulation	Mumtaz Ahmad	Songyun Duan	Ashraf Aboulnaga	Shivnath Babu		EDBT
469	Memory-efficient frequent-itemset mining	Benjamin Schlegel	Rainer Gemulla	Wolfgang Lehner			EDBT
470	Link-based hidden attribute discovery for objects on Web	Jiuming Huang	Haixun Wang	Yan Jia	Ariel Fuxman		EDBT
471	Real-time approximate Range Motif discovery & data redundancy removal algorithm	Ankur Narang	Souvik Bhattacherjee				EDBT
472	Queries on dates fast yet not blind	Jaroslaw Szlichta	Parke Godfrey	Jarek Gryz	Wenbin Ma	Przemyslaw Pawluk	EDBT
473	Designing integration flows using hypercubes	Kevin Wilkinson	Alkis Simitsis				EDBT
474	Experience in Continuous analytics as a Service (CaaaS)	Qiming Chen	Meichun Hsu	Hans Zeller			EDBT
475	SocialSearch enhancing entity search with social network matching	Gae-won You	Seung-won Hwang	Zaiqing Nie	Ji-Rong Wen		EDBT
476	Road crash proneness prediction using data mining	Richi Nayak	Daniel Emerson	Justin Weligamage	Noppadol Piyatrapoomi		EDBT
477	Schema matching and mapping from usage to evaluation	Angela Bonifati	Yannis Velegrakis				EDBT
478	Big data and cloud computing current state and future opportunities	Divyakant Agrawal	Sudipto Das	Amr El Abbadi			EDBT
479	The hidden web XML and the Semantic Web scientific data management perspectives	Fabian M. Suchanek	Aparna S. Varde	Richi Nayak	Pierre Senellart		EDBT
480	A probabilistic XML merging tool	Talel Abdessalem	Mouhamadou Lamine Ba	Pierre Senellart			EDBT
481	Taking the OXPath down the deep web	Andrew Jon Sellers	Tim Furche	Georg Gottlob	Giovanni Grasso	Christian Schallhart	EDBT
482	SPRINT ranking search results by paths	Christoph Bhm	Eyk Kny	Benjamin Emde	Ziawasch Abedjan	Felix Naumann	EDBT
483	A query optimization assistant for XPath	Haris Georgiadis	Minas Charalambides	Vasilis Vassalos			EDBT
484	TPM supporting pattern matching queries for road-network trajectory data	Gook-Pil Roh	Seung-won Hwang				EDBT
485	QueryViz helping users understand SQL queries and their patterns	Jonathan Danaparamita	Wolfgang Gatterbauer				EDBT
486	True language-level SQL debugging	Torsten Grust	Fabian Kliebhan	Jan Rittinger	Tom Schreiber		EDBT
487	SITAC discoveringsemantically identical temporally altering conceptsin text archives	Amal Chaminda Kaluarachchi	Debjani Roychoudhury	Aparna S. Varde	Gerhard Weikum		EDBT
488	Unraveling multi-dimensional data using pDView	Luigi Di Caro	Maria Luisa Sapino	K. Seluk Candan			EDBT
489	RanKloud a scalable ranked query processing framework on hadoop	K. Seluk Candan	Parth Nagarkar	Mithila Nagendra	Renwei Yu		EDBT
490	InFeRno - An Intelligent Framework for Recognizing Pornographic Web Pages	Sotiris Karavarsamis	Nikos Ntarmos	Konstantinos Blekas			PKDD
491	MetaData Retrieval A Software Prototype for the Annotation of Maps with Social Metadata	Rosa Meo	Elena Roglia	Enrico Ponassi			PKDD
492	TRUMIT A Tool to Support Large-Scale Mining of Text Association Rules	Robert Neumayer	George Tsatsaronis	Kjetil Nrvg			PKDD
493	Traffic Jams Detection Using Flock Mining	Rebecca Ong	Fabio Pinelli	Roberto Trasarti	Mirco Nanni	Chiara Renso	PKDD
494	Exploring City Structure from Georeferenced Photos Using Graph Centrality Measures	Katerina Vrotsou	Natalia V. Andrienko	Gennady L. Andrienko	Piotr Jankowski		PKDD
495	Multimodal Nonlinear Filtering Using Gauss-Hermite Quadrature	Hannes P. Saal	Nicolas M. O. Heess	Sethu Vijayakumar			PKDD
496	Active Supervised Domain Adaptation	Avishek Saha	Piyush Rai	Hal Daum¨¦ III	Suresh Venkatasubramanian	Scott L. DuVall	PKDD
497	Efficiently Approximating Markov Tree Bagging for High-Dimensional Density Estimation	Franois Schnitzler	Sourour Ammar	Philippe Leray	Pierre Geurts	Louis Wehenkel	PKDD
498	Resource-Aware On-line RFID Localization Using Proximity Data	Christoph Scholz	Stephan Doerfel	Martin Atzmueller	Andreas Hotho	Gerd Stumme	PKDD
499	On the Stratification of Multi-label Data	Konstantinos Sechidis	Grigorios Tsoumakas	Ioannis P. Vlahavas			PKDD
500	Learning First-Order Definite Theories via Object-Based Queries	Joseph Selman	Alan Fern				PKDD
501	Fast Support Vector Machines for Structural Kernels	Aliaksei Severyn	Alessandro Moschitti				PKDD
502	Generalized Agreement Statistics over Fixed Group of Experts	Mohak Shah					PKDD
503	Compact Coding for Hyperplane Classifiers in Heterogeneous Environment	Hao Shao	Bin Tong	Einoshin Suzuki			PKDD
504	Multi-label Ensemble Learning	Chuan Shi	Xiangnan Kong	Philip S. Yu	Bai Wang		PKDD
505	Rule-Based Active Sampling for Learning to Rank	Rodrigo M. Silva	Marcos Andr¨¦ Gonalves	Adriano Veloso			PKDD
506	Parallel Structural Graph Clustering	Madeleine Seeland	Simon A. Berger	Alexandros Stamatakis	Stefan Kramer		PKDD
507	Aspects of Semi-supervised and Active Learning in Conditional Random Fields	Nataliya Sokolovska					PKDD
508	Comparing Probabilistic Models for Melodic Sequences	Athina Spiliopoulou	Amos J. Storkey				PKDD
509	Fast Projections onto 1 q -Norm Balls for Grouped Feature Selection	Suvrit Sra					PKDD
510	Generalized Dictionary Learning for Symmetric Positive Definite Matrices with Application to Nearest Neighbor Retrieval	Suvrit Sra	Anoop Cherian				PKDD
511	Network Regression with Predictive Clustering Trees	Daniela Stojanova	Michelangelo Ceci	Annalisa Appice	Saso Dzeroski		PKDD
512	Learning from Label Proportions by Optimizing Cluster Model Selection	Marco Stolpe	Katharina Morik				PKDD
513	The Minimum Code Length for Clustering Using the Gray Code	Mahito Sugiyama	Akihiro Yamamoto				PKDD
514	Learning to Infer Social Ties in Large Networks	Wenbin Tang	Honglei Zhuang	Jie Tang			PKDD
515	Comparing Apples and Oranges - Measuring Differences between Data Mining Results	Nikolaj Tatti	Jilles Vreeken				PKDD
516	Learning Monotone Nonlinear Models Using the Choquet Integral	Ali Fallah Tehrani	Weiwei Cheng	Krzysztof Dembczynski	Eyke H¨¹llermeier		PKDD
517	Feature Selection for Transfer Learning	Selen Uguroglu	Jaime G. Carbonell				PKDD
518	Multiview Semi-supervised Learning for Ranking Multilingual Documents	Nicolas Usunier	Massih-Reza Amini	Cyril Goutte			PKDD
519	Non-redundant Subgroup Discovery in Large and Complex Data	Matthijs van Leeuwen	Arno J. Knobbe				PKDD
520	Larger Residuals Less Work Active Document Scheduling for Latent Dirichlet Allocation	Mirwaes Wahabzada	Kristian Kersting				PKDD
521	A Community-Based Pseudolikelihood Approach for Relationship Labeling in Social Networks	Huaiyu Wan	Youfang Lin	Zhihao Wu	Houkuan Huang		PKDD
522	Correcting Bias in Statistical Tests for Network Classifier Evaluation	Tao Wang	Jennifer Neville	Brian Gallagher	Tina Eliassi-Rad		PKDD
523	Differentiating Code from Data in x86 Binaries	Richard Wartell	Yan Zhou	Kevin W. Hamlen	Murat Kantarcioglu	Bhavani M. Thuraisingham	PKDD
524	Bayesian Matrix Co-Factorization Variational Algorithm and Cram¨¦r-Rao Bound	Jiho Yoo	Seungjin Choi				PKDD
525	Learning from Inconsistent and Unreliable Annotators by a Gaussian Mixture Model and Bayesian Information Criterion	Ping Zhang	Zoran Obradovic				PKDD
526	iDVS An Interactive Multi-document Visual Summarization System	Yi Zhang	Dingding Wang	Tao Li			PKDD
527	Discriminative Experimental Design	Yu Zhang	Dit-Yan Yeung				PKDD
528	Active Learning with Evolving Streaming Data	Indre Zliobaite	Albert Bifet	Bernhard Pfahringer	Geoff Holmes		PKDD
529	Celebrity Watch Browsing News Content by Exploiting Social Intelligence	Omar Ali	Ilias N. Flaounas	Tijl De Bie	Nello Cristianini		PKDD
530	MOA A Real-Time Analytics Open Source Framework	Albert Bifet	Geoff Holmes	Bernhard Pfahringer	Jesse Read	Philipp Kranen	PKDD
531	L-SME A System for Mining Loosely Structured Motifs	Fabio Fassetti	Gianluigi Greco	Giorgio Terracina			PKDD
532	The MASH Project	Franois Fleuret	Philip Abbet	Charles Dubout	Leonidas Lefakis		PKDD
533	Activity Recognition with Mobile Phones	Jordan Frank	Shie Mannor	Doina Precup			PKDD
534	MIME A Framework for Interactive Visual Pattern Mining	Bart Goethals	Sandy Moens	Jilles Vreeken			PKDD
535	Restricted Deep Belief Networks for Multi-view Learning	Yoonseop Kang	Seungjin Choi				PKDD
536	Motion Segmentation by Model-Based Clustering of Incomplete Trajectories	Vasileios Karavasilis	Konstantinos Blekas	Christophoros Nikou			PKDD
537	PTMSearch A Greedy Tree Traversal Algorithm for Finding Protein Post-Translational Modifications in Tandem Mass Spectra	Attila Kert¨¦sz-Farkas	Be¨¢ta Reiz	Michael P. Myers	S¨¢ndor Pongor		PKDD
538	Efficient Mining of Top Correlated Patterns Based on Null-Invariant Measures	Sangkyum Kim	Marina Barsky	Jiawei Han			PKDD
539	Smooth Receiver Operating Characteristics (smROC) Curves	William Klement	Peter A. Flach	Nathalie Japkowicz	Stan Matwin		PKDD
540	A Boosting Approach to Multiview Classification with Cooperation	Sokol Koo	C¨¦cile Capponi				PKDD
541	Assessing the Similarity of Event-Interval Sequences	Orestis Kostakis	Panagiotis Papapetrou	Jaakko Hollm¨¦n ARTEMIS			PKDD
542	Unifying Guilt-by-Association Approaches Theorems and Fast Algorithms	Danai Koutra	Tai-You Ke	U. Kang	Duen Horng Chau	Hsing-Kuo Kenneth Pao	PKDD
543	Online Clustering of High-Dimensional Trajectories under Concept Drift	Georg Krempl	Zaigham Faraz Siddiqui	Myra Spiliopoulou			PKDD
544	Gaussian Logic for Predictive Classification	Ondrej Kuzelka	Andrea Szab¨®ov¨¢	Matej Holec	Filip Zelezn		PKDD
545	Toward a Fair Review-Management System	Theodoros Lappas	Evimaria Terzi				PKDD
546	Focused Multi-task Learning Using Gaussian Processes	Gayle Leen	Jaakko Peltonen	Samuel Kaski			PKDD
547	Reinforcement Learning through Global Stochastic Search in N-MDPs	Matteo Leonetti	Luca Iocchi	Subramanian Ramamoorthy			PKDD
548	Analyzing Word Frequencies in Large Text Corpora Using Inter-arrival Times and Bootstrapping	Jefrey Lijffijt	Panagiotis Papapetrou	Kai Puolamki	Heikki Mannila		PKDD
549	Discovering Temporal Bisociations for Linking Concepts over Time	Corrado Loglisci	Michelangelo Ceci				PKDD
550	Minimum Neighbor Distance Estimators of Intrinsic Dimension	Gabriele Lombardi	Alessandro Rozza	Claudio Ceruti	Elena Casiraghi	Paola Campadelli	PKDD
551	Graph Evolution via Social Diffusion Processes	Dijun Luo	Chris H. Q. Ding	Heng Huang			PKDD
552	Multi-Subspace Representation and Discovery	Dijun Luo	Feiping Nie	Chris H. Q. Ding	Heng Huang		PKDD
553	A Novel Stability Based Feature Selection Framework for k-means Clustering	Dimitrios Mavroeidis	Elena Marchiori				PKDD
554	Link Prediction via Matrix Factorization	Aditya Krishna Menon	Charles Elkan				PKDD
555	On Oblique Random Forests	Bjoern H. Menze	B. Michael Kelm	Daniel Nicolas Splitthoff	Ullrich Kthe	Fred A. Hamprecht	PKDD
556	An Alternating Direction Method for Dual MAP LP Relaxation	Ofer Meshi	Amir Globerson				PKDD
557	Aggregating Independent and Dependent Models to Learn Multi-label Classifiers	Elena Monta¨¦s	Jos¨¦ Ram¨®n Quevedo	Juan Jos¨¦ del Coz			PKDD
558	Tensor Factorization Using Auxiliary Information	Atsuhiro Narita	Kohei Hayashi	Ryota Tomioka	Hisashi Kashima		PKDD
559	Kernels for Link Prediction with Latent Feature Models	Canh Hao Nguyen	Hiroshi Mamitsuka				PKDD
560	Frequency-Aware Truncated Methods for Sparse Online Learning	Hidekazu Oiwa	Shin Matsushima	Hiroshi Nakagawa			PKDD
561	A Shapley Value Approach for Influence Attribution	Panagiotis Papapetrou	Aristides Gionis	Heikki Mannila			PKDD
562	Fast Approximate Text Document Clustering Using Compressive Sampling	Laurence A. F. Park					PKDD
563	Ancestor Relations in the Presence of Unobserved Variables	Pekka Parviainen	Mikko Koivisto				PKDD
564	ShareBoost Boosting for Multi-view Learning with Performance Guarantees	Jing Peng	Costin Barbu	Guna Seetharaman	Wei Fan	Xian Wu	PKDD
565	Analyzing and Escaping Local Optima in Planning as Inference for Partially Observable Domains	Pascal Poupart	Tobias Lang	Marc Toussaint			PKDD
566	Abductive Plan Recognition by Extending Bayesian Logic Programs	Sindhu Raghavan	Raymond J. Mooney				PKDD
567	Higher Order Contractive Auto-Encoder	Salah Rifai	Gr¨¦goire Mesnil	Pascal Vincent	Xavier Muller	Yoshua Bengio	PKDD
568	The VC-Dimension of SQL Queries and Selectivity Estimation through Sampling	Matteo Riondato	Mert Akdere	Ugur etintemel	Stanley B. Zdonik	Eli Upfal	PKDD
569	Sparse Kernel-SARSA(¦Ë) with an Eligibility Trace	Matthew W. Robards	Peter Sunehag	Scott Sanner	Bhaskara Marthi		PKDD
570	Influence and Passivity in Social Media	Daniel M. Romero	Wojciech Galuba	Sitaram Asur	Bernardo A. Huberman		PKDD
571	Preference Elicitation and Inverse Reinforcement Learning	Constantin A. Rothkopf	Christos Dimitrakakis				PKDD
572	A Novel Framework for Locating Software Faults Using Latent Divergences	Shounak Roychowdhury	Sarfraz Khurshid				PKDD
573	Transfer Learning with Adaptive Regularizers	Ulrich R¨¹ckert	Marius Kloft				PKDD
574	Providing built-in keyword search capabilities in RDBMS	Guoliang Li	Jianhua Feng	Xiaofang Zhou	Jianyong Wang		VLDB
575	Speed up kernel discriminant analysis	Deng Cai	Xiaofei He	Jiawei Han			VLDB
576	Scalable keyword search on large data streams	Lu Qin	Jeffrey Xu Yu	Lijun Chang			VLDB
577	SABRE a Sensitive Attribute Bucketization and REdistribution framework for t-closeness	Jianneng Cao	Panagiotis Karras	Panos Kalnis	Kian-Lee Tan		VLDB
578	Local and global recoding methods for anonymizing set-valued data	Manolis Terrovitis	Nikos Mamoulis	Panos Kalnis			VLDB
579	Probabilistic inverse ranking queries in uncertain databases	Xiang Lian	Lei Chen				VLDB
580	Ranking queries on uncertain data	Ming Hua	Jian Pei	Xuemin Lin			VLDB
581	Special issue best papers of VLDB 2009	Serge Abiteboul	Volker Markl	Tova Milo	Jignesh Patel		VLDB
582	Preference elicitation in prioritized skyline queries	Denis Mindolin	Jan Chomicki				VLDB
583	The SHARC framework for data quality in Web archiving	Dimitar Denev	Arturas Mazeika	Marc Spaniol	Gerhard Weikum		VLDB
584	Harvesting relational tables from lists on the web	Hazem Elmeleegy	Jayant Madhavan	Alon Y. Halevy			VLDB
585	Predictable performance and high query concurrency for data analytics	George Candea	Neoklis Polyzotis	Radek Vingralek			VLDB
586	A unified approach to ranking in probabilistic databases	Jian Li	Barna Saha	Amol Deshpande			VLDB
587	Normalization and optimization of schema mappings	Georg Gottlob	Reinhard Pichler	Vadim Savenkov			VLDB
588	On-line rule matching for event prediction	Chung-Wen Cho	Yi-Hung Wu	Show-Jane Yen	Ying Zheng	Arbee L. P. Chen	VLDB
589	Mining learning-dependency between knowledge units from text	Jun Liu	Lu Jiang	Zhaohui Wu	Qinghua Zheng	Ya-nan Qian	VLDB
590	Log-based middleware server recovery with transaction support	Rui Wang	Betty Salzberg	David B. Lomet			VLDB
591	Continuous visible nearest neighbor query processing in spatial databases	Yunjun Gao	Baihua Zheng	Gencai Chen	Qing Li	Xiaofa Guo	VLDB
592	QFilter rewriting insecure XML queries to secure ones using non-deterministic finite automata. VLDB J. (VLDB) 20(3) 397-415 (2011)	Bo Luo	Dongwon Lee	Wang-Chien Lee	Peng Liu		VLDB
593	Event correlation for process discovery from web service interaction logs	Hamid R. Motahari Nezhad	R¨¦gis Saint-Paul	Fabio Casati	Boualem Benatallah		VLDB
594	Index design and query processing for graph conductance search	Soumen Chakrabarti	Amit Pathak	Manish Gupta			VLDB
595	Performance analysis of a dual-tree algorithm for computing spatial distance histograms	Shaoping Chen	Yi-Cheng Tu	Yuni Xia			VLDB
596	Dynamic constraints for record matching	Wenfei Fan	Hong Gao	Xibei Jia	Jianzhong Li	Shuai Ma	VLDB
597	Fast graph query processing with a low-cost index	James Cheng	Yiping Ke	Ada Wai-Chee Fu	Jeffrey Xu Yu		VLDB
598	Privacy in geo-social networks proximity notification with untrusted service providers and curious buddies	Sergio Mascetti	Dario Freni	Claudio Bettini	Xiaoyang Sean Wang	Sushil Jajodia	VLDB
599	Anonymity meets game theory secure data integration with malicious participants	Noman Mohammed	Benjamin C. M. Fung	Mourad Debbabi			VLDB
600	Interaction-aware scheduling of report-generation workloads	Mumtaz Ahmad	Ashraf Aboulnaga	Shivnath Babu	Kamesh Munagala		VLDB
601	Efficient fuzzy full-text type-ahead search	Guoliang Li	Shengyue Ji	Chen Li	Jianhua Feng		VLDB
602	Special issue on data management for mobile services	Ralf Hartmut G¨¹ting	Nikos Mamoulis				VLDB
603	Indexing in-network trajectory flows	Iulian Sandu Popa	Karine Zeitouni	Vincent Oria	Dominique Barth	Sandrine Vial	VLDB
604	Efficient real-time trajectory tracking	Ralph Lange	Frank D¨¹rr	Kurt Rothermel			VLDB
605	Unveiling the complexity of human mobility by querying and mining massive trajectory data	Fosca Giannotti	Mirco Nanni	Dino Pedreschi	Fabio Pinelli	Chiara Renso	VLDB
606	Sequenced spatiotemporal aggregation for coarse query granularities	Igor Timko	Michael H. B hlen	Johann Gamper			VLDB
607	Direction-based surrounder queries for mobile recommendations	Xi Guo	Baihua Zheng	Yoshiharu Ishikawa	Yunjun Gao		VLDB
608	Ranking continuous nearest neighbors for uncertain trajectories	Goce Trajcevski	Roberto Tamassia	Isabel F. Cruz	Peter Scheuermann	David Hartglass	VLDB
609	STAIRS Towards efficient full-text filtering and dissemination in DHT environments	Weixiong Rao	Lei Chen	Ada Wai-Chee Fu			VLDB
610	Shooting top-k stars in uncertain databases	Xiang Lian	Lei Chen				VLDB
611	Elastic SI-Cache consistent and scalable caching in multi-tier architectures	Francisco Perez-Sorrosal	Marta Pati o-Mart¨ªnez	Ricardo Jim¨¦nez-Peris	Bettina Kemme		VLDB
612	UpStream storage-centric load management for streaming applications with update semantics	Alexandru Moga	Irina Botan	Nesime Tatbul			VLDB
613	Maximizing bichromatic reverse nearest neighbor for L p -norm in two- and three-dimensional spaces	Raymond Chi-Wing Wong	M. Tamer zsu	Ada Wai-Chee Fu	Philip S. Yu	Lian Liu	VLDB
614	Progressive processing of subspace dominating queries	Eleftherios Tiakas	Apostolos N. Papadopoulos	Yannis Manolopoulos			VLDB
615	Introduction to the special section on educational data mining	Toon Calders	Mykola Pechenizkiy				SIGKDD
616	Privacy in mobility data mining	Aris Gkoulalas-Divanis	Y¨¹cel Saygin	Dino Pedreschi			SIGKDD
617	Privacy preservation in the dissemination of location data	Manolis Terrovitis					SIGKDD
618	Data mining for improving textbooks	Rakesh Agrawal	Sreenivas Gollapudi	Anitha Kannan	Krishnaram Kenthapadi		SIGKDD
619	Trajectory privacy in location-based services and data publication	Chi-Yin Chow	Mohamed F. Mokbel				SIGKDD
620	Social network analysis and mining to support the assessment of on-line student participation	Reihaneh Rabbany	Mansoureh Takaffoli	Osmar R. Za ane			SIGKDD
621	Mapping question items to skills with non-negative matrix factorization	Michel C. Desmarais					SIGKDD
622	Trajectory anonymity in publishing personal mobility data	Francesco Bonchi	Laks V. S. Lakshmanan	Wendy Hui Wang			SIGKDD
623	The sum is greater than the parts	ensembling models of student knowledge in educational software	Zachary A. Pardos	Sujith M. Gowda	Ryan Shaun Joazeiro de Baker	Neil T. Heffernan	SIGKDD
624	A privacy-aware framework for participatory sensing	Leyla Kazemi	Cyrus Shahabi				SIGKDD
625	Process mining	making knowledge discovery process centric	Wil M. P. van der Aalst				SIGKDD
626	Survey on web spam detection	principles and algorithms	Nikita Spirin	Jiawei Han			SIGKDD
627	A report on the fourth ACM international conference on web search and data mining (WSDM 2011)	Irwin King	Hang Li				SIGKDD
628	Heterogeneous network-based trust analysis	a survey	Manish Gupta	Jiawei Han			SIGKDD
629	A study on the importance of and time spent on different modeling steps	M. Arthur Munson					SIGKDD
630	A conversation with the Chinese KDD leaders	Qiang Yang					SIGKDD
631	Quality-driven resource-adaptive data stream mining	Conny Junghans	Marcel Karnstedt	Michael Gertz			SIGKDD
632	A conversation with Dr. Edward Y. Chang	Edward Y. Chang					SIGKDD
633	A conversation with Professors Deyi Li and Jie Tang	Deyi Li	Jie Tang				SIGKDD
634	A conversation with Professor Jianzhong Li	Jianzhong Li					SIGKDD
635	A conversation with Professor Ruqian Lu et al	Shuigeng Zhou	Caiyan Jia	Fei Wang	Qiwen Dong	Shanfeng Zhu	SIGKDD
636	A conversation with MSRA researchers	Wei-Ying Ma	Tie-Yan Liu	Ji-Rong Wen	Zheng Chen	Zaiqing Nie	SIGKDD
637	A conversation with Professor Bole Shi	Bole Shi					SIGKDD
638	A conversation with Dr. Yong Shi	Yong Shi					SIGKDD
639	A conversation with Professor Zhongzhi Shi	Zhongzhi Shi					SIGKDD
640	A conversation with Dr. Haifeng Wang	Haifeng Wang					SIGKDD
641	A conversation with Professor Shan Wang et al	Shan Wang	Cuiping Li	Hong Chen			SIGKDD
642	A conversation with Professor Bo Zhang	Bo Zhang					SIGKDD
643	A conversation with Professor Li-Zhu Zhou	Li-Zhu Zhou					SIGKDD
644	A conversation with Professor Zhi-Hua Zhou	Zhi-Hua Zhou					SIGKDD
645	An introduction to SIGKDD and a reflection on the term 'data mining	Gregory Piatetsky-Shapiro	Usama M. Fayyad				SIGKDD
646	ACE Anomaly Clustering Ensemble for Multi-perspective Anomaly Detection in Robot Behaviors	Shin Ando	Einoshin Suzuki	Yoichi Seki	Theerasak Thanongphongphan		SDM
647	Interpreting and Unifying Outlier Scores	Hans-Peter Kriegel	Peer Krger	Erich Schubert	Arthur Zimek		SDM
648	Fast Algorithms for Finding Extremal Sets	Roberto J. Bayardo	Biswanath Panda				SDM
649	Structural Diversity for Privacy in Publishing Social Networks	Chih-Hua Tai	Philip S. Yu	De-Nian Yang	Ming-Syan Chen		SDM
650	The Network Completion Problem	Inferring Missing Nodes and Edges in Networks	Myunghwan Kim	Jure Leskovec			SDM
651	Integrating Distance Metrics Learned from Multiple Experts and its Application in Inter-Patient Similarity Assessment	Fei Wang	Jimeng Sun	Shahram Ebadollahi			SDM
652	Learning Feature Dependencies for Noise Correction in Biomedical Prediction	Ghim-Eng Yap	Ah-Hwee Tan	HweeHwa Pang			SDM
653	Data Integration via Constrained Clustering	An Application to Enzyme Clustering	Elisa Boari de Lima	Raquel Cardoso de Melo Minardi	Wagner Meira Jr.	Mohammed Javeed Zaki	SDM
654	A Gaussian Process Based Online Change Detection Algorithm for Monitoring Periodic Time Series	Varun Chandola	Ranga Raju Vatsavai				SDM
655	Discovering Dynamic Dipoles in Climate Data	Jaya Kawale	Michael Steinbach	Vipin Kumar			SDM
656	Centralities in Large Networks	Algorithms and Observations	U. Kang	Spiros Papadimitriou	Jimeng Sun	Hanghang Tong	SDM
657	Large Scale Graph Mining and Inference for Malware Detection	Duen Horng Chau	Carey Nachenberg	Jeffrey Wilhelm	Adam Wright	Christos Faloutsos	SDM
658	Non-Negative Residual Matrix Factorization with Application to Graph Anomaly Detection	Hanghang Tong	Ching-Yung Lin				SDM
659	Kernel-based Similarity Search in Massive Graph Databases with Wavelet Trees	Yasuo Tabei	Koji Tsuda				SDM
660	Clustered low rank approximation of graphs in information science applications	Berkant Savas	Inderjit S. Dhillon				SDM
661	Who Should Label What Instance Allocation in Multiple Expert Active Learning	Byron C. Wallace	Kevin Small	Carla E. Brodley	Thomas A. Trikalinos		SDM
662	A Quadratic Mean based Supervised Learning Model for Managing Data Skewness	Wei Liu	Sanjay Chawla				SDM
663	MKBoost	A Framework of Multiple Kernel Boosting	Hao Xia	Steven C. H. Hoi			SDM
664	Efficient Kernel Approximation for Large-Scale Support Vector Machine Classification	Ming-Syan Chen	Keng-Pei Lin				SDM
665	A Sequential Dual Method for Structural SVMs	Shirish Krishnaj Shevade	Balamurugan P.	S. Sundararajan	S. Sathiya Keerthi		SDM
666	Segmented nestedness in binary data	Esa Junttila	Petteri Kaski				SDM
667	Extracting Interpretable Features for Early Classification on Time Series	Zhengzheng Xing	Jian Pei	Philip S. Yu	Ke Wang		SDM
668	Feature-based Inductive Transfer Learning through Minimum Encoding	Hao Shao	Einoshin Suzuki				SDM
669	Chernoff Dimensionality Reduction-Where Fisher Meets FKT	Jing Peng	Guna Seetharaman	Stefan A. Robila	Aparna S. Varde	Wei Fan	SDM
670	Weighted Rank-One Binary Matrix Factorization	Haibing Lu	Jaideep Vaidya	Vijayalakshmi Atluri	Heechang Shin	Lili Jiang	SDM
671	Mining Arbitrary Shaped Clusters from Large Datasets based on Backbone Identification	Vineet Chaoji	Geng Li	Hilmi Yildirim	Mohammed Javeed Zaki		SDM
672	Spatially-Aware Comparison and Consensus for Clusterings	Parasaran Raman	Jeff M. Phillips	Suresh Venkatasubramanian			SDM
673	SONAR	Signal De-mixing for Robust Correlation Clustering	Claudia Plant				SDM
674	Nonparametric Bayesian Co-clustering Ensembles	Pu Wang	Kathryn B. Laskey	Carlotta Domeniconi	Michael I. Jordan		SDM
675	A Generalized Framework for Mining Arbitrarily Positioned Overlapping Co-clusters	Omar Odibat	Chandan K. Reddy				SDM
676	On Node Classification in Dynamic Content-based Networks	Charu C. Aggarwal	Nan Li				SDM
677	Predicting Item Adoption Using Social Correlation	Freddy Chong Tat Chua	Hady Wirawan Lauw	Ee-Peng Lim			SDM
678	Influence Maximization in Social Networks When Negative Opinions May Emerge and Propagate	Wei Chen	Alex Collins	Rachel Cummings	Te Ke	Zhenming Liu	SDM
679	Towards Community Detection in Locally Heterogeneous Networks	Charu C. Aggarwal	Yan Xie	Philip S. Yu			SDM
680	Cost of Collaboration vs Individual Effort in Social Networks	Santhanakrishnan Anand	Rajarathnam Chandramouli	Koduvayur P. Subbalakshmi			SDM
681	Are your Items in Order	Nikolaj Tatti					SDM
682	Probabilistic Models over Ordered Partitions with Applications in Document Ranking and Collaborative Filtering	Truyen Tran	Dinh Q. Phung	Svetha Venkatesh			SDM
683	Distributed Monitoring of the R2 Statistic for Linear Regression	Kanishka Bhaduri	Kamalika Das	Chris Giannella			SDM
684	Block-LDA	Jointly modeling entity-annotated text and entity-entity links	Ramnath Balasubramanyan	William W. Cohen			SDM
685	A Tractable Pseudo-Likelihood Function for Bayes Nets Applied to Relational Data	Oliver Schulte					SDM
686	Sparse Latent Semantic Analysis	Xi Chen	Yanjun Qi	Bing Bai	Qihang Lin	Jaime G. Carbonell	SDM
687	Graph-Based Marginal Ranking for Update Summarization	Xuan Li	Liang Du	Yi-Dong Shen			SDM
688	Exploiting Coherence for the Simultaneous Discovery of Latent Facets and associated Sentiments	Himabindu Lakkaraju	Chiranjib Bhattacharyya	Indrajit Bhattacharya	Srujana Merugu		SDM
689	Semi-Supervised Convolution Graph Kernels for Relation Extraction	Xia Ning	Yanjun Qi				SDM
690	On Flow Authority Discovery in Social Networks	Charu C. Aggarwal	Arijit Khan	Xifeng Yan			SDM
691	Characterizing Uncertain Data using Compression	Francesco Bonchi	Matthijs van Leeuwen	Antti Ukkonen			SDM
692	From Black and White to Full Colour	Extending Redescription Mining Outside the Boolean World	Esther Galbrun	Pauli Miettinen			SDM
693	A Structure Function for Transaction Data	Arno Siebes	Ren¨¦ Kersten				SDM
694	Multidimensional Association Rules in Boolean Tensors	Kim-Ngan Nguyen	Loc Cerf	Marc Plantevit	Jean-Franois Boulicaut		SDM
695	Fast Rule Mining Over Multi-Dimensional Windows	Mahashweta Das	Deepak Padmanabhan	Prasad Deshpande	Ramakrishnan Kannan		SDM
696	FAMER Making Multi-Instance Learning Better and Faster	Wei Ping	Ye Xu	Jianyong Wang	Xian-Sheng Hua		SDM
697	Multi-Instance Mixture Models	James R. Foulds	Padhraic Smyth				SDM
698	Multi-Label Collective Classification	Xiangnan Kong	Xiaoxiao Shi	Philip S. Yu			SDM
699	A Probabilistic Hierarchical Approach for Pattern Discovery in Collaborative Filtering Data	Nicola Barbieri	Giuseppe Manco	Ettore Ritacco			SDM
700	Online Max-Margin Weight Learning for Markov Logic Networks	Tuyen N. Huynh	Raymond J. Mooney				SDM
701	On Classification of Graph Streams	Charu C. Aggarwal					SDM
702	Temporal Structure Learning for Clustering Massive Data Streams in Real-Time	Michael Hahsler	Margaret H. Dunham				SDM
703	Significance of Patterns in Time Series Collections	Niko Vuokko	Petteri Kaski				SDM
704	Time Series Motifs Statistical Significance	Nuno Castro	Paulo J. Azevedo				SDM
705	A Complexity-Invariant Distance Measure for Time Series	Gustavo E. A. P. A. Batista	Xiaoyue Wang	Eamonn J. Keogh			SDM
706	On Anonymization of Multi-graphs	Chun Li	Charu C. Aggarwal	Jianyong Wang			SDM
707	Scalable Software-Defect Localisation by Hierarchical Mining of Dynamic Call Graphs	Frank Eichinger	Christopher Oner	Klemens Bhm			SDM
708	Computationally Generated Cardiac Biomarkers	Heart Rate Patterns to Predict Death Following Coronary Attacks	Chih-Chun Chia	Zeeshan Syed			SDM
709	Unsupervised Disaggregation of Low Frequency Power Measurements	Hyungsul Kim	Manish Marwah	Martin F. Arlitt	Geoff Lyon	Jiawei Han	SDM
710	WindMine	Fast and Effective Mining of Web-click Sequences	Yasushi Sakurai	Lei Li	Yasuko Matsubara	Christos Faloutsos	SDM
711	A Fast Algorithm for Sparse PCA and a New Sparsity Control Criteria	Yunlong He	Renato Monteiro	Haesun Park			SDM
712	Gaussian Process for Dimensionality Reduction in Transfer Learning	Bin Tong	Junbin Gao	Thach Huy Nguyen	Einoshin Suzuki		SDM
713	Semantic Graph Kernels for Automated Reasoning	Evgeni Tsivtsivadze	Josef Urban	Herman Geuvers	Tom Heskes		SDM
714	The Odd One Out	Identifying and Characterising Anomalies	Koen Smets	Jilles Vreeken			SDM
715	Sparse Solutions for Single Class SVMs	A Bi-Criterion Approach	Santanu Das	Nikunj C. Oza			SDM
716	Multi-task Multiple Kernel Learning	Pratik Jawanpuria	Jagarlapudi Saketha Nath				SDM
717	The Infinite Push	A New Support Vector Ranking Algorithm that Directly Optimizes Accuracy at the Absolute Top of the List	Shivani Agarwal				SDM
718	Active Teaching for Inductive Learners	Jun Du	Charles X. Ling				SDM
719	Semi-supervised Variable Weighting for Clustering	Ling Chen	Chengqi Zhang				SDM
720	Discovering Bucket Orders from Data	Vinayaka Pandit	Sreyash Kenkre	Arindam Khan			SDM
721	Exemplar-based Robust Coherent Biclustering	Kewei Tu	Xixiu Ouyang	Dingyi Han	Vasant Honavar		SDM
722	Sequential Minimal Optimization in Adaptive-Bandwidth Convex Clustering	Rikiya Takahashi					SDM
723	Efficient Document Clustering via Online Nonnegative Matrix Factorizations	Fei Wang	Ping Li	Arnd Christian Knig			SDM
724	Extending Consensus Clustering to Explore Multiple Clustering Views	Yi Zhang	Tao Li				SDM
725	Weighted Graph Compression for Parameter-free Clustering With PaCCo	Nikola Mueller	Katrin Haegler	Junming Shao	Claudia Plant	Christian Bhm	SDM
726	iMet Interactive Metric Learning in Healthcare Applications	Fei Wang	Jimeng Sun	Jianying Hu	Shahram Ebadollahi		SDM
727	Maximising the Quality of Influence	Charanpal Dhanjal	St¨¦phan Cl¨¦menon				SDM
728	Human Dynamics in Large Communication Networks	Pedro Olmo S. Vaz de Melo	Christos Faloutsos	Antonio Alfredo Ferreira Loureiro			SDM
729	Diversified Trajectory Pattern Ranking in Geo-tagged Social Media	Zhijun Yin	Liangliang Cao	Jiawei Han	Jiebo Luo	Thomas S. Huang	SDM
730	One-Class-Based Uncertain Data Stream Learning	Bo Liu	Yanshan Xiao	Longbing Cao	Philip S. Yu		SDM
731	Online Discovery of Top-k Similar Motifs in Time Series Data	Hoang Thanh Lam	Toon Calders	Ninh Pham			SDM
732	Supply Chain Systems - Recent Trend in Research and Applications	Hing Kai Chan					SJ
733	A Multi-Agent Self Correcting Architecture for Distributed Manufacturing Supply Chain	Vikas Kumar	Nishikant Mishra				SJ
734	Supply Chain as a Service A Cloud Perspective on Supply Chain Systems	Jrg Leukel	Stefan Kirn	Thomas Schlegel			SJ
735	Analyzing the Resilience of Complex Supply Network Topologies Against Random and Targeted Disruptions	Kang Zhao	Akhil Kumar	Terry P. Harrison	John Yen		SJ
736	Minimization of Order Tardiness Through Collaboration Strategy in Multifactory Production System	Sai Ho Chung	Felix Tung Sun Chan	Wai-Hung Ip			SJ
737	Improving Safety and Stability of Large Containerships in Automated Stowage Planning	Malcolm Yoke-Hean Low	Min Zeng	Wen-Jing Hsu	Shell-Ying Huang	Fan Liu	SJ
738	Downloader-Initiated Random Linear Network Coding for Peer-to-Peer File Sharing	Nan Wang	Nirwan Ansari				SJ
739	Searching Extended IP-XACT Components for SoC Design Based on Requirements Similarity	Christoph Trummer	Christoph Ruggenthaler	Christoph M. Kirchsteiger	Christian Steger	Reinhold Wei	SJ
740	Relational Attribute Integrated Matching Analysis (RAIMA) A Framework for the Design of Self-Adaptive Egocentric Social Networks	Hossein Rahnama	Alireza Sadeghian	Asad M. Madni			SJ
741	Heuristics for Systems Engineering Cost Estimation	Ricardo Valerdi					SJ
742	Smart Medication Dispenser Design Architecture and Implementation	Pei-Hsuan Tsai	Tsung-Yen Chen	Chi-Sheng Yu	Chi-Sheng Shih	Jane W.-S. Liu	SJ
743	An Ontological Approach to Quantifying the Functional Flexibility of Embedded Systems	A. Stone					SJ
744	Overlay Communications Using Empirical Mode Decomposition	Arnab Roy	John F. Doherty				SJ
745	An Anticipative Crowd Management System Preventing Clogging in Exits During Pedestrian Evacuation Processes	Ioakeim G. Georgoudas	Georgios Ch. Sirakoulis	Ioannis Andreadis			SJ
746	Long Term Prediction of Tidal Currents	Mahda J. Jahromi	Ali I. Maswood	K. J. Tseng			SJ
747	Situation Understanding Based on Heterogeneous Sensor Networks and Human-Inspired Favor Weak Fuzzy Logic System	Q. Liang					SJ
748	A Service-Oriented Approach for Network-Centric Data Integration and Its Application to Maritime Surveillance	David Parlanti	Federica Paganelli	Dino Giuli			SJ
749	FACES Friend-Based Ad Hoc Routing Using Challenges to Establish Security in MANETs Systems	Sanjay Kumar Dhurandher	Mohammad S. Obaidat	Karan Verma	Pushkar Gupta	P. Dhurandher	SJ
750	Resilience and Friability of Transportation Networks Evaluation Analysis and Optimization	W. H. Ip	Dingwei Wang				SJ
751	A Holistic Approach for Transmission System Expansion Planning Studies An Indian Experience	V. S. K. Murthy Balijepalli	S. A. Khaparde				SJ
752	A Framework-Based Approach to Identifying and Organizing the Complexity Factors of Human-System Interaction	D.-H. Ham	J. Park	W. Jung			SJ
753	Utilizing a Risk-Based Systems Approach in the Due Diligence Process for Renewable Energy Generation	D. M. Wilson	P. N. Rowley	S. J. Watson			SJ
754	A Comparative Review on Wildfire Simulators	George D. Papadopoulos	Fotini-Niovi Pavlidou				SJ
755	The Canonical Decomposition Fuzzy Comparative Methodology for Assessing Architectures	J. P. Dauby	Cihan H. Dagli				SJ
756	Exploring the Dimensions of Systems of Innovation Analysis A System of Systems Framework	A. Mostafavi	Dulcy M. Abraham	Daniel A. DeLaurentis	J. Sinfield		SJ
757	Automatic Landing Control System Design Using Adaptive Neural Network and Its Hardware Realization	J.-G. Juang	L.-H. Chien	F. Lin			SJ
758	SoPC-Based Adaptive PID Control System Design for Magnetic Levitation System	C.-M. Lin	M.-H. Lin	C.-W. Chen			SJ
759	Analyzing Risk Impact Factors Using Extended Fuzzy Cognitive Maps	Beatrice Lazzerini	Lusine Mkrtchyan				SJ
760	Employing System of Systems Engineering in China's Emergency Management	S. Liu					SJ
761	Frequency-Shift Filtering for OFDM Systems and Its Performance Analysis	Jinfeng Tian	Haiyou Guo	Honglin Hu	Hsiao-Hwa Chen		SJ
762	Asset Management Optimization Through Integrated Systems Thinking and N-1 Contingency Capability for Refurbishment	Burnet O'brien Mkandawire	Nelson Mutatina Ijumba	Howard Whitehead			SJ
763	Improving Multistage Plastic Deformation Processes by Means of a Sustainable Manufacturing System	F. Javier Ramirez	Michael S. Packianather	Duc Truong Pham			SJ
764	Through-Life NEC Scenario Development	Esmond Urwin	David J. Gunton	Simon Reay Atkinson	Andrew J. Daw	Michael J. de C. Henshaw	SJ
765	Lightweight NEtwork MObility Within PMIPv6 for Transportation Systems	Jong-Hyouk Lee	Thierry Ernst				SJ
766	A Solution to the Crucial Problem of Population Degeneration in High-Dimensional Evolutionary Optimization	Wei Chu	Xiaogang Gao	Soroosh Sorooshian			SJ
767	Towards a Roadmap for Future Home Networking Systems An Analytical Hierarchy Process Approach	Georgia Dede	Thomas Kamalakis	Dimitris Varoutas			SJ
768	Fuzzy Real Options for Risky Project Evaluation Using Least Squares Monte-Carlo Simulation	Qian Wang	D. Marc Kilgour	Keith W. Hipel			SJ
769	Synchrophasor Assisted Adaptive Reach Setting of Distance Relays in Presence of UPFC	K. Seethalekshmi	Sri Niwas Singh	Suresh C. Srivastava			SJ
770	Performance of Dual-Polarized MIMO for TD-HSPA Evolution Systems	Mugen Peng	Xiang Zhang	Wenbo Wang	Hsiao-Hwa Chen		SJ
771	Modeling Channel Allocation for Multimedia Transmission Over Infrastructure Based Cognitive Radio Networks	Tigang Jiang	Honggang Wang	Yan Zhang			SJ
772	Flow-Specific Medium Access for Networked Satellite System	T. Owens Walker III	Murali Tummala	John C. McEachen	J. Bret Michael		SJ
773	Guest Editorial Multimedia Communications System	Han-Chieh Chao	Lei Shu	Liang Zhou			SJ
774	On Node Stability and Organization in Peer-to-Peer Video Streaming Systems	Feng Wang	Jiangchuan Liu	Yongqiang Xiong			SJ
775	Policy-Based Scheduling and Resource Allocation for Multimedia Communication on Grid Computing Environment	Jang-uk In	SooCheol Lee	Seungmin Rho	Jong Hyuk Park		SJ
776	Forward-Looking Forward Error Correction Mechanism for Video Streaming Over Wireless Networks	Ming-Fong Tsai	Ce-Kuen Shieh	Tzu-Chi Huang	Der-Jiunn Deng		SJ
777	A Cross-Layer Approach for Prioritized Frame Transmissions of MPEG-4 Over the IEEE 802.11 and IEEE 802.11e Wireless Local Area Networks	Yang Xiao	Yan Zhang	Michael Nolen	Hongmei Deng	Jingyuan Zhang	SJ
778	A Fair Transmission Opportunity by Detecting and Punishing the Malicious Wireless Stations in IEEE 802.11e EDCA Network	Yong woon Ahn	Jinsuk Baek	Albert Mo Kim Cheng	Paul S. Fisher	Minho Jo	SJ
779	Energy Efficiency QoS Assurance Routing in Wireless Multimedia Sensor Networks	Kai Lin	Joel J. P. C. Rodrigues	Hongwei Ge	Naixue Xiong		SJ
780	MHS A Multimedia System for Improving Medication Adherence in Elderly Care	Lei Tang	Xingshe Zhou	Zhiwen Yu	Yunji Liang	Daqing Zhang	SJ
781	Internet Protocol Television (IPTV) Architecture Trends and Challenges	Sherali Zeadally	Hassnaa Moustafa	Farhan Siddiqui			SJ
782	VQ Applications in Steganographic Data Hiding Upon Multimedia Images	Wei-Jen Wang	Cheng-Ta Huang	Shiuh-Jeng Wang			SJ
783	Real-Time VoIP Quality Measurement for Mobile Devices	Whai-En Chen	Pin-Jen Lin	Yi-Bing Lin			SJ
784	A Novel Multichannel Streaming Scheme to Reduce Channel Switching Delay in Application Layer Multicast	Toshiaki Ako	Hiroki Nishiyama	Nirwan Ansari	Nei Kato		SJ
785	Playback-Rate Based Streaming Services for Maximum Network Capacity in IP Multimedia Subsystem	Chin-Feng Lai	Min Chen				SJ
786	Secure Stochastic ECG Signals Based on Gaussian Mixture Model for e -Healthcare Systems	Wei Wang	Honggang Wang	Michael Hempel	Dongming Peng	Hamid Sharif	SJ
787	A Fingerprint Recognition Scheme Based on Assembling Invariant Moments for Cloud Computing Communications	Ju Cheng Yang	Naixue Xiong	Athanasios V. Vasilakos	Zhijun Fang	Dong Park	SJ
788	Interpolation-Based Direction-Adaptive Lifting DWT and Modified SPIHT for Image Compression in Multimedia Communications	Zhijun Fang	Naixue Xiong	Laurence Tianruo Yang	X. Sun	Yan Yang	SJ
789	LazyFTL a page-level flash translation layer optimized for NAND flash memory	Dongzhe Ma	Jianhua Feng	Guoliang Li			SIGMOD
790	Operation-aware buffer management in flash-based systems	Yanfei Lv	Bin Cui	Bingsheng He	Xuexuan Chen		SIGMOD
791	SkimpyStash RAM space skimpy key-value store on flash-based storage	Biplob K. Debnath	Sudipta Sengupta	Jin Li			SIGMOD
792	Design and evaluation of main memory hash join algorithms for multi-core CPUs	Spyros Blanas	Yinan Li	Jignesh M. Patel			SIGMOD
793	Query optimization techniques for partitioned tables	Herodotos Herodotou	Nedyalko Borisov	Shivnath Babu			SIGMOD
794	CrowdDB answering queries with crowdsourcing	Michael J. Franklin	Donald Kossmann	Tim Kraska	Sukriti Ramesh	Reynold Xin	SIGMOD
795	Skyline query processing over joins	Akrivi Vlachou	Christos Doulkeridis	Neoklis Polyzotis			SIGMOD
796	Efficient parallel skyline processing using hyperplane projections	Henning K hler	Jing Yang	Xiaofang Zhou			SIGMOD
797	Scalable query rewriting a graph-based approach	George Konstantinidis	Jos¨¦ Luis Ambite				SIGMOD
798	Automatic discovery of attributes in relational databases	Meihui Zhang	Marios Hadjieleftheriou	Beng Chin Ooi	Cecilia M. Procopiuc	Divesh Srivastava	SIGMOD
799	Leveraging query logs for schema mapping generation in U-MAP	Hazem Elmeleegy	Ahmed K. Elmagarmid	Jaewoo Lee			SIGMOD
800	Designing and refining schema mappings via data examples	Bogdan Alexe	Balder ten Cate	Phokion G. Kolaitis	Wang Chiew Tan		SIGMOD
801	Apples and oranges a comparison of RDF benchmarks and real RDF datasets	Songyun Duan	Anastasios Kementsietsidis	Kavitha Srinivas	Octavian Udrea		SIGMOD
802	Efficient query answering in probabilistic RDF graphs	Xiang Lian	Lei Chen				SIGMOD
803	Facet discovery for structured web search a query-log mining approach	Jeffrey Pound	Stelios Paparizos	Panayiotis Tsaparas			SIGMOD
804	Schema-as-you-go on probabilistic tagging and querying of wide tables	Meiyu Lu	Divyakant Agrawal	Bing Tian Dai	Anthony K. H. Tung		SIGMOD
805	No free lunch in data privacy	Daniel Kifer	Ashwin Machanavajjhala				SIGMOD
806	TrustedDB a trusted hardware based database with privacy and data confidentiality	Sumeet Bajaj	Radu Sion				SIGMOD
807	Differentially private data cubes optimizing noise sources and consistency	Bolin Ding	Marianne Winslett	Jiawei Han	Zhenhui Li		SIGMOD
808	iReduct differential privacy with reduced relative errors	Xiaokui Xiao	Gabriel Bender	Michael Hay	Johannes Gehrke		SIGMOD
809	A latency and fault-tolerance optimizer for online parallel query plans	Prasang Upadhyaya	YongChul Kwon	Magdalena Balazinska			SIGMOD
810	ArrayStore a storage manager for complex parallel array processing	Emad Soroush	Magdalena Balazinska	Daniel L. Wang			SIGMOD
811	Fast checkpoint recovery algorithms for frequently consistent applications	Tuan Cao	Marcos Antonio Vaz Salles	Benjamin Sowell	Yao Yue	Alan J. Demers	SIGMOD
812	Warding off the dangers of data corruption with amulet	Nedyalko Borisov	Shivnath Babu	NagaPramod Mandagere	Sandeep Uttamchandani		SIGMOD
813	Schedule optimization for data processing flows on the cloud	Herald Kllapi	Eva Sitaridi	Manolis M. Tsangaris	Yannis E. Ioannidis		SIGMOD
814	Zephyr live migration in shared nothing databases for elastic cloud platforms	Aaron J. Elmore	Sudipto Das	Divyakant Agrawal	Amr El Abbadi		SIGMOD
815	Workload-aware database monitoring and consolidation	Carlo Curino	Evan P. C. Jones	Samuel Madden	Hari Balakrishnan		SIGMOD
816	Predicting cost amortization for query services	Verena Kantere	Debabrata Dash	Georgios Gratsias	Anastasia Ailamaki		SIGMOD
817	Performance prediction for concurrent database workloads	Jennie Duggan	Ugur etintemel	Olga Papaemmanouil	Eli Upfal		SIGMOD
818	Reverse spatial and textual k nearest neighbor search	Jiaheng Lu	Ying Lu	Gao Cong			SIGMOD
819	Location-aware type ahead search on spatial databases semantics and efficiency	Senjuti Basu Roy	Kaushik Chakrabarti				SIGMOD
820	Collective spatial keyword querying	Xin Cao	Gao Cong	Christian S. Jensen	Beng Chin Ooi		SIGMOD
821	Finding semantics in time series	Peng Wang	Haixun Wang	Wei Wang			SIGMOD
822	Querying contract databases based on temporal behavior	Elio Damaggio	Alin Deutsch	Dayou Zhou			SIGMOD
823	Neighborhood-privacy protected shortest distance computing in cloud	Jun Gao	Jeffrey Xu Yu	Ruoming Jin	Jiashuai Zhou	Tengjiao Wang	SIGMOD
824	On k-skip shortest paths	Yufei Tao	Cheng Sheng	Jian Pei			SIGMOD
825	Finding shortest path on land surface	Lian Liu	Raymond Chi-Wing Wong				SIGMOD
826	WHAM a high-throughput sequence alignment method. SIGMOD 2011 445-456	Yinan Li	Allison Terrell	Jignesh M. Patel			SIGMOD
827	A new approach for processing ranked subsequence matching based on ranked union	Wook-Shin Han	Jinsoo Lee	Yang-Sae Moon	Seung-won Hwang	Hwanjo Yu	SIGMOD
828	Interaction between record matching and data repairing	Wenfei Fan	Jianzhong Li	Shuai Ma	Nan Tang	Wenyuan Yu	SIGMOD
829	We challenge you to certify your updates	Su Chen	Xin Luna Dong	Laks V. S. Lakshmanan	Divesh Srivastava		SIGMOD
830	Labeling recursive workflow executions on-the-fly	Zhuowei Bao	Susan B. Davidson	Tova Milo			SIGMOD
831	Tracing data errors with view-conditioned causality	Alexandra Meliou	Wolfgang Gatterbauer	Suman Nath	Dan Suciu		SIGMOD
832	Hybrid in-database inference for declarative information extraction	Daisy Zhe Wang	Michael J. Franklin	Minos N. Garofalakis	Joseph M. Hellerstein	Michael L. Wick	SIGMOD
833	Faerie efficient filtering algorithms for approximate dictionary-based entity extraction	Guoliang Li	Dong Deng	Jianhua Feng			SIGMOD
834	Joint unsupervised structure discovery and information extraction	Eli Cortez	Daniel Oliveira	Altigran Soares da Silva	Edleno Silva de Moura	Alberto H. F. Laender	SIGMOD
835	Attribute domain discovery for hidden web databases	Xin Jin	Nan Zhang	Gautam Das			SIGMOD
836	Keyword search over relational databases a metadata approach	Sonia Bergamaschi	Elton Domnori	Francesco Guerra	Raquel Trillo Lado	Yannis Velegrakis	SIGMOD
837	Sharing work in keyword search over databases	Marie Jacob	Zachary G. Ives				SIGMOD
838	Nearest keyword search in XML documents	Yufei Tao	Stavros Papadopoulos	Cheng Sheng	Kostas Stefanidis		SIGMOD
839	Efficient and generic evaluation of ranked queries	Wen Jin	Jignesh M. Patel				SIGMOD
840	Changing flights in mid-air a model for safely modifying continuous queries	Kyumars Sheykh Esmaili	Tahmineh Sanamrad	Peter M. Fischer	Nesime Tatbul		SIGMOD
841	How soccer players would do stream joins	Jens Teubner	Ren¨¦ M¨¹ller				SIGMOD
842	BE-tree an index structure to efficiently match boolean expressions over high-dimensional discrete space	Mohammad Sadoghi	Hans-Arno Jacobsen				SIGMOD
843	TI an efficient indexing mechanism for real-time search on tweets	Chun Chen	Feng Li	Beng Chin Ooi	Sai Wu		SIGMOD
844	More efficient datalog queries subsumptive tabling beats magic sets	K. Tuncay Tekle	Yanhong A. Liu				SIGMOD
845	Entangled queries enabling declarative data-driven coordination	Nitin Gupta	Lucja Kot	Sudip Roy	Gabriel Bender	Johannes Gehrke	SIGMOD
846	Data generation using declarative constraints	Arvind Arasu	Raghav Kaushik	Jian Li			SIGMOD
847	Efficient auditing for complex SQL queries	Raghav Kaushik	Ravishankar Ramamurthy				SIGMOD
848	Exact indexing for support vector machines	Hwanjo Yu	Ilhwan Ko	Youngdae Kim	Seung-won Hwang	Wook-Shin Han	SIGMOD
849	Local graph sparsification for scalable clustering	Venu Satuluri	Srinivasan Parthasarathy	Yiye Ruan			SIGMOD
850	Advancing data clustering via projective clustering ensembles	Francesco Gullo	Carlotta Domeniconi	Andrea Tagarelli			SIGMOD
851	Sampling based algorithms for quantile computation in sensor networks	Zengfeng Huang	Lu Wang	Ke Yi	Yunhao Liu		SIGMOD
852	Context-sensitive ranking for document retrieval	Liang Jeff Chen	Yannis Papakonstantinou				SIGMOD
853	Score-consistent algebraic optimization of full-text search queries with GRAFT	Nathan Bales	Alin Deutsch	Vasilis Vassalos			SIGMOD
854	Efficient diversity-aware search	Albert Angel	Nick Koudas				SIGMOD
855	Mining a search engine's corpus efficient yet unbiased sampling and aggregate estimation	Mingyang Zhang	Nan Zhang	Gautam Das			SIGMOD
856	Ranking with uncertain scoring functions semantics and sensitivity measures	Mohamed A. Soliman	Ihab F. Ilyas	Davide Martinenghi	Marco Tagliasacchi		SIGMOD
857	Querying uncertain data with aggregate constraints	Mohan Yang	Haixun Wang	Haiquan Chen	Wei-Shinn Ku		SIGMOD
858	Jigsaw efficient optimization over uncertain enterprise data	Oliver Kennedy	Suman Nath				SIGMOD
859	Sensitivity analysis and explanations for robust query evaluation in probabilistic databases	Bhargav Kanagal	Jian Li	Amol Deshpande			SIGMOD
860	Graph cube on warehousing and OLAP multidimensional networks	Peixiang Zhao	Xiaolei Li	Dong Xin	Jiawei Han		SIGMOD
861	MaSM efficient online updates in data warehouses	Manos Athanassoulis	Shimin Chen	Anastasia Ailamaki	Phillip B. Gibbons	Radu Stoica	SIGMOD
862	Latent OLAP data cubes over latent variables	Deepak Agarwal	Bee-Chung Chen				SIGMOD
863	E-Cube multi-dimensional event sequence analysis using hierarchical pattern query sharing	Mo Liu	Elke A. Rundensteiner	Kara Greenfield	Chetan Gupta	Song Wang	SIGMOD
864	Neighborhood based fast graph search in large networks	Arijit Khan	Nan Li	Xifeng Yan	Ziyu Guan	Supriyo Chakraborty	SIGMOD
865	A memory efficient reachability data structure through bit vector compression	Sebastiaan J. van Schaik	Oege de Moor				SIGMOD
866	Incremental graph pattern matching	Wenfei Fan	Jianzhong Li	Jizhou Luo	Zijing Tan	Xin Wang	SIGMOD
867	Assessing and ranking structural correlations in graphs	Ziyu Guan	Jian Wu	Qing Zhang	Ambuj K. Singh	Xifeng Yan	SIGMOD
868	Processing theta-joins using MapReduce	Alper Okcan	Mirek Riedewald				SIGMOD
869	Llama leveraging columnar storage for scalable join processing in the MapReduce framework	Yuting Lin	Divyakant Agrawal	Chun Chen	Beng Chin Ooi	Sai Wu	SIGMOD
870	Fast personalized PageRank on MapReduce	Bahman Bahmani	Kaushik Chakrabarti	Dong Xin			SIGMOD
871	A platform for scalable one-pass analytics using MapReduce	Boduo Li	Edward Mazur	Yanlei Diao	Andrew McGregor	Prashant J. Shenoy	SIGMOD
872	ATLAS a probabilistic algorithm for high dimensional similarity search	Jiaqi Zhai	Yin Lou	Johannes Gehrke			SIGMOD
873	Flexible aggregate similarity search	Yang Li	Feifei Li	Ke Yi	Bin Yao	Min Wang	SIGMOD
874	Effective data co-reduction for multimedia similarity search	Zi Huang	Heng Tao Shen	Jiajun Liu	Xiaofang Zhou		SIGMOD
875	Efficient exact edit similarity query processing with the asymmetric signature scheme	Jianbin Qin	Wei Wang	Yifei Lu	Chuan Xiao	Xuemin Lin	SIGMOD
876	Managing scientific data lessons challenges and opportunities	Anastasia Ailamaki					SIGMOD
877	Internet scale storage	James R. Hamilton					SIGMOD
878	LCI a social channel analysis platform for live customer intelligence	Mal¨² Castellanos	Umeshwar Dayal	Meichun Hsu	Riddhiman Ghosh	Mohamed Dekhil	SIGMOD
879	Bistro data feed management system	Vladislav Shkapenyuk	Theodore Johnson	Divesh Srivastava			SIGMOD
880	Apache hadoop goes realtime at Facebook	Dhruba Borthakur	Jonathan Gray	Joydeep Sen Sarma	Kannan Muthukkaruppan	Nicolas Spiegelberg	SIGMOD
881	Nova continuous Pig/Hadoop workflows	Christopher Olston	Greg Chiou	Laukik Chitnis	Francis Liu	Yiping Han	SIGMOD
882	A Hadoop based distributed loading approach to parallel data warehouses	Yu Xu	Pekka Kostamaa	Yan Qi	Jian Wen	Kevin Keliang Zhao	SIGMOD
883	A batch of PNUTS experiences connecting cloud batch and serving systems	Adam Silberstein	Russell Sears	Wenchao Zhou	Brian F. Cooper		SIGMOD
884	Turbocharging DBMS buffer pool using SSDs	Jaeyoung Do	Donghui Zhang	Jignesh M. Patel	David J. DeWitt	Jeffrey F. Naughton	SIGMOD
885	Online reorganization in read optimized MMDBS	Felix Beier	Knut Stolze	Kai-Uwe Sattler			SIGMOD
886	Automated partitioning design in parallel database systems	Rimma V. Nehme	Nicolas Bruno				SIGMOD
887	Oracle database filesystem	Krishna Kunchithapadam	Wei Zhang	Amit Ganesh	Niloy Mukherjee		SIGMOD
888	Emerging trends in the enterprise data analytics connecting Hadoop and DB2 warehouse	Fatma zcan	David Hoa	Kevin S. Beyer	Andrey Balmin	Chuan Jie Liu	SIGMOD
889	Efficient processing of data warehousing queries in a split execution environment	Kamil Bajda-Pawlikowski	Daniel J. Abadi	Avi Silberschatz	Erik Paulson		SIGMOD
890	SQL server column store indexes	Per- ke Larson	Cipri Clinciu	Eric N. Hanson	Artem Oks	Susan L. Price	SIGMOD
891	An analytic data engine for visualization in tableau	Richard Michael Grantham Wesley	Matthew Eldridge	Pawel Terlecki			SIGMOD
892	Learning statistical models from relational data	Lise Getoor	Lilyana Mihalkova				SIGMOD
893	Web data management	Michael J. Cafarella	Alon Y. Halevy				SIGMOD
894	Privacy-aware data management in information networks	Michael Hay	Kun Liu	Gerome Miklau	Jian Pei	Evimaria Terzi	SIGMOD
895	Large-scale copy detection	Xin Luna Dong	Divesh Srivastava				SIGMOD
896	Data management over flash memory	Ioannis Koltsidas	Stratis Viglas				SIGMOD
897	Datalog and emerging applications an interactive tutorial	Shan Shan Huang	Todd Jeffrey Green	Boon Thau Loo			SIGMOD
898	One-pass data mining algorithms in a DBMS with UDFs	Carlos Ordonez	Sasi K. Pitchaimalai				SIGMOD
899	Inspector gadget a framework for custom monitoring and debugging of distributed dataflows	Christopher Olston	Benjamin Reed				SIGMOD
900	RAFT at work speeding-up mapreduce applications under task and node failures	Jorge-Arnulfo Quian¨¦-Ruiz	Christoph Pinkel	J rg Schad	Jens Dittrich		SIGMOD
901	WattDB an energy-proportional cluster of wimpy nodes	Daniel Schall	Volker Hudlet				SIGMOD
902	BRRL a recovery library for main-memory applications in the cloud	Tuan Cao	Benjamin Sowell	Marcos Antonio Vaz Salles	Alan J. Demers	Johannes Gehrke	SIGMOD
903	A data-oriented transaction execution engine and supporting tools	Ippokratis Pandis	Pinar T z¨¹n	Miguel Branco	Dimitris Karampinas	Danica Porobic	SIGMOD
904	iGraph in action performance analysis of disk-based graph indexing techniques	Wook-Shin Han	Minh-Duc Pham	Jinsoo Lee	Romans Kasperovics	Jeffrey Xu Yu	SIGMOD
905	StreamRec a real-time recommender system	Badrish Chandramouli	Justin J. Levandoski	Ahmed Eldawy	Mohamed F. Mokbel		SIGMOD
906	SkylineSearch semantic ranking and result visualization for pubmed	Julia Stoyanovich	Mayur Lodha	William Mee	Kenneth A. Ross		SIGMOD
907	A cross-service travel engine for trip planning	Gang Chen	Chen Liu	Meiyu Lu	Beng Chin Ooi	Shanshan Ying	SIGMOD
908	WINACS construction and analysis of web-based computer science information networks	Tim Weninger	Marina Danilevsky	Fabio Fumarola	Joshua M. Hailpern	Jiawei Han	SIGMOD
909	Tweets as data demonstration of TweeQL and Twitinfo	Adam Marcus	Michael S. Bernstein	Osama Badar	David R. Karger	Samuel Madden	SIGMOD
910	MOBIES mobile-interface enhancement service for hidden web database	Xin Jin	Aditya Mone	Nan Zhang	Gautam Das		SIGMOD
911	Search computing multi-domain search on ranked data	Alessandro Bozzon	Daniele Braga	Marco Brambilla	Stefano Ceri	Francesco Corcoglioniti	SIGMOD
912	EnBlogue emergent topic detection in web 2.0 streams	Foteini Alvanaki	Sebastian Michel	Krithi Ramamritham	Gerhard Weikum		SIGMOD
913	NOAM news outlets analysis and monitoring system	Ilias N. Flaounas	Omar Ali	Marco Turchi	Tristan Snowsill	Florent Nicart	SIGMOD
914	Pay-as-you-go mapping selection in dataspaces	Cornelia Hedeler	Khalid Belhajjame	Norman W. Paton	Alvaro A. A. Fernandes		SIGMOD
915	Exelixis evolving ontology-based data integration system	Haridimos Kondylakis	Dimitris Plexousakis				SIGMOD
916	U-MAP a system for usage-based schema matching and mapping	Hazem Elmeleegy	Jaewoo Lee	El Kindi Rezig	Mourad Ouzzani	Ahmed K. Elmagarmid	SIGMOD
917	The SystemT IDE an integrated development environment for information extraction rules	Laura Chiticariu	Vivian Chu	Sajib Dasgupta	Thilo W. Goetz	Howard Ho	SIGMOD
918	ProApproX a lightweight approximation query processor over probabilistic trees	Pierre Senellart	Asma Souihli				SIGMOD
919	SPROUT2 a squared query engine for uncertain web data	Robert Fink	Andrew Hogue	Dan Olteanu	Swaroop Rath		SIGMOD
920	Fuzzy prophet parameter exploration in uncertain enterprise scenarios	Oliver Kennedy	Steve Lee	Charles Loboz	Slawek Smyl	Suman Nath	SIGMOD
921	LinkDB a probabilistic linkage database system	Ekaterini Ioannou	Wolfgang Nejdl	Claudia Nieder¨¦e	Yannis Velegrakis		SIGMOD
922	CONFLuEnCE CONtinuous workFLow ExeCution Engine	Panayiotis Neophytou	Panos K. Chrysanthis	Alexandros Labrinidis			SIGMOD
923	Demonstration of Qurk a query processor for humanoperators	Adam Marcus	Eugene Wu	David R. Karger	Samuel Madden	Robert C. Miller	SIGMOD
924	Automatic example queries for ad hoc databases	Bill Howe	Garrett Cole	Nodira Khoussainova	Leilani Battle		SIGMOD
925	NetTrails a declarative platform for maintaining and querying provenance in distributed systems	Wenchao Zhou	Qiong Fei	Shengzhi Sun	Tao Tao	Andreas Haeberlen	SIGMOD
926	GBLENDER visual subgraph query formulation meets query processing	Changjiu Jin	Sourav S. Bhowmick	Xiaokui Xiao	Byron Choi	Shuigeng Zhou	SIGMOD
927	Coordination through querying in the youtopia system	Nitin Gupta	Lucja Kot	Gabriel Bender	Sudip Roy	Johannes Gehrke	SIGMOD
928	DBWiki a structured wiki for curated data and collaborative data management	Peter Buneman	James Cheney	Sam Lindley	Heiko M¨¹ller		SIGMOD
929	Rapid development of web-based query interfacesfor XML datasets with QURSED	Abhijith Kashyap	Michalis Petropoulos				SIGMOD
930	Proceedings of the 30th ACM SIGMOD-SIGACT-SIGART Symposium on Principles of Database Systems	Maurizio Lenzerini	Thomas Schwentick				PODS
931	A quest for beauty and wealth (or	business processes for database researchers)	Daniel Deutch	Tova Milo			PODS
932	Get the most out of your sample	optimal unbiased estimators using partial information	Edith Cohen	Haim Kaplan			PODS
933	FIFO indexes for decomposable problems	Cheng Sheng	Yufei Tao				PODS
934	Pan-private algorithms via statistics on sketches	Darakhshan J. Mir	S. Muthukrishnan	Aleksandar Nikolov	Rebecca N. Wright		PODS
935	Tight bounds for Lp samplers	finding duplicates in streams	and related problems	Hossein Jowhari	Mert Saglam	G¨¢bor Tardos	PODS
936	Incomplete information and certain answers in general data models	Leonid Libkin					PODS
937	Determining the currency of data	Wenfei Fan	Floris Geerts	Jef Wijsen			PODS
938	Data exchange beyond complete data	Marcelo Arenas	Jorge P¨¦rez	Juan L. Reutter			PODS
939	Space-efficient substring occurrence estimation	Alessio Orlandi	Rossano Venturini				PODS
940	On finding skylines in external memory	Cheng Sheng	Yufei Tao				PODS
941	Beyond simple aggregates	indexing for summary queries	Zhewei Wei	Ke Yi			PODS
942	New results on two-dimensional orthogonal range aggregation in external memory	Cheng Sheng	Yufei Tao				PODS
943	On provenance minimization	Yael Amsterdamer	Daniel Deutch	Tova Milo	Val Tannen		PODS
944	Provenance for aggregate queries	Yael Amsterdamer	Daniel Deutch	Val Tannen			PODS
945	On the complexity of privacy-preserving complex event processing	Yeye He	Siddharth Barman	Di Wang	Jeffrey F. Naughton		PODS
946	Provenance views for module privacy	Susan B. Davidson	Sanjeev Khanna	Tova Milo	Debmalya Panigrahi	Sudeepa Roy	PODS
947	Maximizing conjunctive views in deletion propagation	Benny Kimelfeld	Jan Vondr¨¢k	Ryan Williams			PODS
948	Querying graph patterns	Pablo Barcel¨®	Leonid Libkin	Juan L. Reutter			PODS
949	Determining relevance of accesses at runtime	Michael Benedikt	Georg Gottlob	Pierre Senellart			PODS
950	Parallel evaluation of conjunctive queries	Paraschos Koutris	Dan Suciu				PODS
951	Finding a minimal tree pattern under neighborhood constraints	Benny Kimelfeld	Yehoshua Sagiv				PODS
952	The complexity of text-preserving XML transformations	Timos Antonopoulos	Wim Martens	Frank Neven			PODS
953	Efficient evaluation for a temporal logic on changing XML documents	Mikolaj Bojanczyk	Diego Figueira				PODS
954	Rewrite rules for search database systems	Ronald Fagin	Benny Kimelfeld	Yunyao Li	Sriram Raghavan	Shivakumar Vaithyanathan	PODS
955	Relational transducers for declarative networking	Tom J. Ameloot	Frank Neven	Jan Van den Bussche			PODS
956	A rule-based language for web data management	Serge Abiteboul	Meghyn Bienvenu	Alban Galland	Emilien Antoine		PODS
957	Querying semantic web data with SPARQL	Marcelo Arenas	Jorge P¨¦rez				PODS
958	Theory of data stream computing	where to go	S. Muthukrishnan				PODS
959	LTE-advanced and the evolution of LTE deployments	Bjrn A. Bjerke					WC
960	Antenna design challenges for 4G	Frank M. Caimi					WC
961	Apps marketplaces and the telecom value chain	A. Jain					WC
962	Can cognitive radio technology help solve some difficult spectrum management issues by creating virtual guardbands	Michael J. Marcus					WC
963	IMS emergency services a preliminary study	Yi-Bing Lin	Meng-Hsun Tsai	Yuan-Kuang Tu			WC
964	WiGiG Multi-gigabit wireless communications in the 60 GHz band	Christopher J. Hansen					WC
965	Secret key generation exploiting channel characteristics in wireless communications	Kui Ren	Hai Su	Qian Wang			WC
966	Scanning the literature	Pan Li					WC
967	Emerging opportunities for localization and tracking [Guest Editorial]	Nader Moayeri	Jalal Mapar	Stefanie Tompkins	Kaveh Pahlavan		WC
968	Techniques for improving cellular radio base station energy efficiency	Steve McLaughlin	Peter M. Grant	John S. Thompson	Harald Haas	David I. Laurenson	WC
969	Which DTN CLP is best for long-delay cislunar communications with channel-rate asymmetry	Ruhai Wang	ZhiGuo Wei	Vivek Dave	Bin Ren	Qinyu Zhang	WC
970	Accurate and reliable soldier and first responder indoor positioning multisensor systems and cooperative localization	Jouni Rantakokko	Joakim Rydell	Peter Strmbck	Peter Hndel	Jonas Callmer	WC
971	A survey on 3GPP heterogeneous networks	Aleksandar Damnjanovic	Juan Montojo	Yongbin Wei	Tingfang Ji	Tao Luo	WC
972	Multidomain collaboration A new framework of wireless networks with high transmission capacity	Jianhua Lu	Yizhen Jia	Tengfei Xing	Xiaoming Tao		WC
973	Mixing network coding and cooperation for reliable wireless communications	Francesco Rossetto	Michele Zorzi				WC
974	Energy- and cost-efficient ultra-high-capacity wireless access	Sibel Tombaz	Anders Vastberg	Jens Zander			WC
975	A queueing-theoretical framework for QoS-enhanced spectrum management in cognitive radio networks	Li-Chun Wang	Chung-Wei Wang	Kai-Ten Feng			WC
976	Accurate positioning in ultra-wideband systems	Hamza Soganci	Sinan Gezici	H. Vincent Poor			WC
977	Coexistence challenges for heterogeneous cognitive wireless networks in TV white spaces	Chittabrata Ghosh	Sumit Roy	Dave Cavalcanti			WC
978	Enhanced intercell interference coordination challenges in heterogeneous networks	David L¨®pez-P¨¦rez	Ismail G¨¹ven	Guillaume de la Roche	Marios Kountouris	Tony Q. S. Quek	WC
979	Securing underwater wireless communication networks	Mari Carmen Domingo					WC
980	TANGO traffic-aware network planning and green operation	Zhisheng Niu					WC
981	Indoor navigation with foot-mounted strapdown inertial navigation and magnetic sensors [Emerging Opportunities for Localization and Tracking]	Jeff Bird	Dale Arden				WC
982	Energy-efficient wireless communications tutorial survey and open issues	Geoffrey Ye Li	Zhikun Xu	Cong Xiong	Chenyang Yang	Shunqing Zhang	WC
983	Spectrum sensing for cognitive radio systems technical aspects and standardization activities of the IEEE P1900.6 working group	Klaus Moessner	Hiroshi Harada	Chen Sun	Yohannes D. Alemseged	Ha Nguyen Tran	WC
984	Network energy saving technologies for green wireless access networks	Tao Chen	Yang Yang	Honggang Zhang	Haesik Kim	Kari Horneman	WC
985	Enabling coexistence of multiple cognitive networks in TV white space	Gabriel Porto Villardi	Yohannes D. Alemseged	Chen Sun	Chin-Sean Sum	Ha Nguyen Tran	WC
986	Capacity and coverage enhancement in heterogeneous networks	Shu-ping Yeh	Shilpa Talwar	Geng Wu	Nageen Himayat	Kerstin Johnsson	WC
987	Extending GPS carrier phase availability indoors with a deeply integrated receiver architecture	Andrey Soloviev	Jeff Dickman				WC
988	Energy-efficient wireless in-home the need for interference-controlled femtocells	Kan Zheng	Yuyu Wang	Wenbo Wang	Mischa Dohler	Jianquan Wang	WC
989	Multicarrier modulation and cooperative communication in multihop cognitive radio networks	Tao Luo	Fei Lin	Tao Jiang	Mohsen Guizani	Wen Chen	WC
990	On exploiting cognitive radio to mitigate interference in macro/femto heterogeneous networks	Shin-Ming Cheng	Shou-Yu Lien	Feng Seng Chu	Kwang-Cheng Chen		WC
991	How much energy is needed to run a wireless network	Gunther Auer	Vito Giannini	Claude Desset	Istv¨¢n G¨®dor	Per Skillermark	WC
992	Medium access control in distributed cognitive radio networks	Satish C. Jha	Mohammad M. Rashid	Vijay K. Bhargava	Charles L. Despins		WC
993	RFID-based localization and tracking technologies	Lionel M. Ni	Dian Zhang	Michael R. Souryal			WC
994	Wireless data center networking	Yong Cui	Hongyi Wang	Xiuzhen Cheng	Biao Chen		WC
995	Challenges opportunities and solutions for converged satellite and terrestrial networks	Tarik Taleb	Yassine Hadjadj Aoul	Toufik Ahmed			WC
996	Hierarchical cooperative relay based heterogeneous networks	Mugen Peng	Yang Liu	Dongyan Wei	Wenbo Wang	Hsiao-Hwa Chen	WC
997	Cell wilting and blossoming for energy efficiency	Alberto Conte	Afef Feki	Luca Chiaraviglio	Delia Ciullo	Michela Meo	WC
998	Spectrum management in cognitive radio Applications of portfolio theory in wireless communications	Tadeusz A. Wysocki	Abbas Jamalipour				WC
999	Synthetic aperture navigation in multipath environments	Sasha Draganov	Marc Harlacher	Lin Haas	Michael Wenske	Chris Schneider	WC
1000	Interference coordination for OFDM-based multihop LTE-advanced networks	Kan Zheng	Bin Fan	Jianhua Liu	Yicheng Lin	Wenbo Wang	WC
1001	Cellular system physical layer throughput How far off are we from the shannon bound	Christian Mehlf¨¹hrer	Sebastian Caban	Markus Rupp			WC
1002	Improving physical layer multicast by cooperative communications in heterogeneous networks	Xianzhong Xie	Bo Rong	Tao Zhang	Weijia Lei		WC
1003	Dimensioning network deployment and resource management in green mesh networks	Lin X. Cai	H. Vincent Poor	Yongkang Liu	Tom H. Luan	Xuemin Shen	WC
1004	Military applications of localization tracking and targeting	John R. Lowell					WC
1005	GPAS A general-purpose automatic survey system based on vehicular ad hoc networks	Zhengming Li	Congyi Liu	Chunxiao Chigan			WC
1006	Macro-femto heterogeneous network deployment and management from business models to technical solutions	Peng Lin	Jin Zhang	Yanjiao Chen	Qian Zhang		WC
1007	Distributed automated incident detection with VGRID	Behrooz Khorashadi	Fred Bojin Liu	Dipak Ghosal	H. Michael Zhang	Chen-Nee Chuah	WC
1008	LRPF an RF coverage reporting protocol for LTE systems	Asad Ahmad Khan	Mo Adda	Tahir Ahmad Khan			WC
1009	Physical layer security in wireless networks a tutorial	Yi-Sheng Shiu	Shih Yu Chang	Hsiao-Chun Wu	Scott C.-H. Huang	Hsiao-Hwa Chen	WC
1010	Green last mile how fiber-connected massively distributed antenna systems can save energy	Alireza Attar	Haoming Li	Victor C. M. Leung			WC
1011	Transmission over multiple component carriers in LTE-A uplink	Gilberto Berardinelli	Troels B. Srensen	Preben E. Mogensen	Kari Pajukoski		WC
1012	Efficient HetNet implementation using broadband wireless access with fiber-connected massively distributed antennas architecture	Haoming Li	Javad Hajipour	Alireza Attar	Victor C. M. Leung		WC
1013	Robust statistical methods for detection of missing RFID tags	Petar Popovski	Karsten Fyhn	Rasmus M. Jacobsen	Torben Larsen		WC
1014	Topological-based architectures for wireless mesh networks	Amir Esmailpour	Nidal Nasser	Tarik Taleb			WC
1015	Harmonized mobility management in IMS networks based on the SSON concept	Spyridon L. Tompros	Dimitrios D. Vergados	Nikolaos P. Mouratidis			WC
1016	Adaptive wireless networks using learning automata	Petros Nicopolitidis	Georgios I. Papadimitriou	Andreas S. Pomportsis	Panagiotis G. Sarigiannidis	Mohammad S. Obaidat	WC
1017	Network cooperation for energy saving in green radio communications	Muhammad Ismail	Weihua Zhuang				WC
1018	Survivable key management on WANETs	Michele Nogueira	Eduardo da Silva	Aldri Luiz dos Santos	Luiz Carlos Pessoa Albini		WC
1019	The promise of RFID-based sensors in the perishables supply chain	Dursun Delen	Ramesh Sharda	Bill C. Hardgrave			WC
1020	Synchronization of multihop wireless sensor networks at the application layer	lvaro Marco	Roberto Casas	Jos¨¦ Luis Sevillano	Victori¨¢n Coarasa	ngel Asensio	WC
1021	Power-efficient downlink transmission in multicell networks with limited wireless backhaul	Tuan Anh Le	Saba Nasseri	Azar Zarrebini-Esfahani	Mohammad Reza Nakhai		WC
1022	Introduction to special section SACMAT'08	Ninghui Li:					TISSEC
1023	Detecting and resolving policy misconfigurations in access-control systems	Lujo Bauer	Scott Garriss	Michael K. Reiter:			TISSEC
1024	Authorization recycling in hierarchical RBAC systems	Qiang Wei	Jason Crampton	Konstantin Beznosov	Matei Ripeanu:		TISSEC
1025	Relations among privacy notions	Jens-Matthias Bohli	Andreas Pashalidis:				TISSEC
1026	Robust and efficient authentication of video stream broadcasting	Gabriele Oligeri	Stefano Chessa	Roberto Di Pietro	Gaetano Giunta:		TISSEC
1027	Cross-application data provenance and policy enforcement	Brian Demsky:					TISSEC
1028	Practical defenses against pollution attacks in wireless network coding	Jing Dong	Reza Curtmola	Cristina Nita-Rotaru:			TISSEC
1029	Nexus authorization logic (NAL)Design rationale and applications	Fred B. Schneider	Kevin Walsh	Emin G¨¹n Sirer:			TISSEC
1030	Access control via belnap logicIntuitive expressive and analyzable policy composition		Glenn Bruns	Michael Huth:			TISSEC
1031	Access controls for oblivious and anonymous systems	Scott E. Coull	Matthew Green	Susan Hohenberger:			TISSEC
1032	Lightweight RFID authentication with forward and backward security	Mike Burmester	Jorge Munilla:				TISSEC
1033	Remote data checking using provable data possession	Giuseppe Ateniese	Randal C. Burns	Reza Curtmola	Joseph Herring	Osama Khan	TISSEC
1034	False data injection attacks against state estimation in electric power grids	Yao Liu	Peng Ning	Michael K. Reiter:			TISSEC
1035	Practical and efficient cryptographic enforcement of interval-based access control policies	Jason Crampton:					TISSEC
1036	Checksum-Aware Fuzzing Combined with Dynamic Taint Analysis and Symbolic Execution	Tielei Wang	Tao Wei	Guofei Gu	Wei Zou:		TISSEC
1037	Formal Reasoning about Physical Properties of Security Protocols	David A. Basin	Srdjan Capkun	Patrick Schaller	Benedikt Schmidt:		TISSEC
1038	Authenticated DictionariesReal-World Costs and Trade-Offs	Scott A. Crosby	Dan S. Wallach:				TISSEC
1039	Security Seals on Voting MachinesA Case Study	Andrew W. Appel:					TISSEC
1040	Empowering End Users to Confine Their Own ApplicationsThe Results of a Usability Study Comparing SELinux AppArmor and FBAC-LSM	Z. Cliffe Schreuders	Tanya McGill	Christian Payne:			TISSEC
1041	Practical Oblivious Outsourced Storage	Peter Williams	Radu Sion	Miroslava Sot¨¢kov¨¢:			TISSEC
1042	CANTINA+A Feature-Rich Machine Learning Framework for Detecting Phishing Web Sites	Guang Xiang	Jason I. Hong	Carolyn Penstein Ros¨¦	Lorrie Faith Cranor:		TISSEC
1043	Guest Editorial SACMAT 2009 and 2010	James Joshi	Barbara Carminati:				TISSEC
1044	Group-Centric Secure Information-Sharing Models for Isolated Groups	Ram Krishnan	Jianwei Niu	Ravi S. Sandhu	William H. Winsborough:		TISSEC
1045	Combining Discretionary Policy with Mandatory Information Flow in Operating Systems	Ziqing Mao	Ninghui Li	Hong Chen	Xuxian Jiang:		TISSEC
1046	Access Control Policy Translation Verification and Minimization within Heterogeneous Data Federations	Gregory Leighton	Denilson Barbosa:				TISSEC
1047	Private and Continual Release of Statistics	T.-H. Hubert Chan	Elaine Shi	Dawn Song:			TISSEC
1048	The Frog-Boiling AttackLimitations of Secure Network Coordinate Systems	Eric Chan-Tin	Victor Heorhiadi	Nicholas Hopper	Yongdae Kim:		TISSEC
1049	Modeling key compromise impersonation attacks on group key exchange protocols	M. Choudary Gorantla	Colin Boyd	Juan Manuel Gonz¨¢lez Nieto	Mark Manulis:		TISSEC
1050	PEREAPractical TTP-free revocation of repeatedly misbehaving anonymous users	Man Ho Au	Patrick P. Tsang	Apu Kapadia:			TISSEC
1051	On two RFID privacy notions and their relations	Yingjiu Li	Robert H. Deng	Junzuo Lai	Changshe Ma:		TISSEC
1052	Privacy-preserving distributed network troubleshooting - bridging the gap between theory and practice	Martin Burkhart	Xenofontas A. Dimitropoulos:				TISSEC
1053	Server-side verification of client behavior in online games	Darrell Bethea	Robert A. Cochran	Michael K. Reiter:			TISSEC
1054	Low-Overhead End-to-End Performance Measurement for Next Generation Networks	Dimitrios P. Pezaros	Mickal Hoerdt	David Hutchison			TNSM
1055	SLO Auditing Task Analysis Decomposition and Specification Hasan	Burkhard Stiller					TNSM
1056	Achieving Bounded Matching Delay and Maximized Throughput in Information Dissemination Management	Ming Chen	Xiaorui Wang	Ben Taylor			TNSM
1057	A Prediction-Based Overload Control Algorithm for SIP Servers	Rosario Giuseppe Garroppo	Stefano Giordano	Saverio Niccolini	Stella Spagna		TNSM
1058	On the Impact of Security Protocols on the Performance of SNMP	J¨¹rgen Schnwlder	Vladislav Marinov				TNSM
1059	Locating Equivalent Servants over P2P Networks	Guido Marchetto	Luigi Ciminiera	Marco Papa Manzillo	Fulvio Risso	Livio Torrero	TNSM
1060	Dirichlet-Based Trust Management for Effective Collaborative Intrusion Detection Networks	Carol J. Fung	Jie Zhang	Issam Aib	Raouf Boutaba		TNSM
1061	Scheduling Grid Tasks in Face of Uncertain Communication Demands	Daniel M. Batista	Nelson Luis Saldanha da Fonseca				TNSM
1062	Improving Application Placement for Cluster-Based Web Applications	Chen Tian	Hongbo Jiang	Arun Iyengar	Xue Liu	Zuodong Wu	TNSM
1063	Monitoring the Impact of P2P Users on a Broadband Operator's Network over Time	Oliver Kettig	Hans-Jrg Kolbe				TNSM
1064	Efficient Control of False Negative and False Positive Errors with Separate Adaptive Thresholds	David Breitgand	Maayan Goldstein	E. H. Shehory			TNSM
1065	Spectral Models for Bitrate Measurement from Packet Sampled Traffic	Luigi Alfredo Grieco	Chadi Barakat	M. Marzulli			TNSM
1066	Efficient Network Modification to Improve QoS Stability at Failures	Noriaki Kamiyama					TNSM
1067	User-Centric Management of Wireless LANs.	Yanfeng Zhu	Qian Ma	Chatschik Bisdikian	Chun Ying		TNSM
1068	An Approach for Building Scalable Proxy Mobile IPv6 Domains	Hongbin Luo	Hongke Zhang	Yajuan Qin	Victor C. M. Leung		TNSM
1069	Differentiated Management Strategies for Multi-Hop Multi-Path Heterogeneous Connectivity in Mobile Environments	Paolo Bellavista	Antonio Corradi	Carlo Giannelli			TNSM
1070	Providing End-to-End Secure Communications in Wireless Sensor Networks	Wenjun Gu	Neelanjana Dutta	Sriram Chellappan	Xiaole Bai		TNSM
1071	Inter-Domain Path Provisioning with Security Features Architecture and Signaling Performance	Silvana Greco Polito	Said Zaghloul	Mohit Chamania	Admela Jukan		TNSM
1072	Self-Healing Optical Access Networks (SHOAN) Operated by Optical Switching Technologies	Anpeng Huang	Siyu Liu	Linzhen Xie	Zhangyuan Chen	Biswanath Mukherjee	TNSM
1073	Combined Power and Performance Management of Virtualized Computing Environments Serving Session-Based Workloads	Dara Kusic	Nagarajan Kandasamy	Guofei Jiang			TNSM
1074	Prioritizing Information Technology Service Investments under Uncertainty	Jacques Philippe Sauv¨¦	Magno Queiroz	Anto Moura	Claudio Bartolini	Marianne Hickey	TNSM
1075	Resilient Inter-Carrier Traffic Engineering for Internet Peering Interconnections	Stefano Secci	Huaiyuan Ma	Bjarne E. Helvik	Jean-Louis Rougier		TNSM
1076	Traffic Trend Estimation for Profit Oriented Capacity Adaptation in Service Overlay Networks	Con Tran	Zbigniew Dziong				TNSM
1077	Traffic Management and Net Neutrality in Wireless Networks	Scott Jordan					TNSM
1078	Funnel Choking Polluters in BitTorrent File Sharing Communities	Flavio Roberto Santos	Weverton Luis da Costa Cordeiro	Luciano Paschoal Gaspary	Marinho P. Barcellos		TNSM
1079	Differentiated Congestion Management of Data Traffic for Data Center Ethernet	Shuo Fang	Chuan Heng Foh	Khin Mi Mi Aung			TNSM
1080	Phoenix A Weight-Based Network Coordinate System Using Matrix Factorization	Yang Chen	Xiao Wang	Cong Shi	Eng Keong Lua	Xiaoming Fu	TNSM
1081	System Monitoring with Metric-Correlation Models	Miao Jiang	Mohammad Ahmad Munawar	Thomas Reidemeister	Paul A. S. Ward		TNSM
1082	Large-Scale Available Bandwidth Measurements Interference in Current Techniques	Daniele Croce	Emilio Leonardi	Marco Mellia			TNSM
1083	Large-Scale Network-Service Disruption Dependencies and External Factors	Supaporn Erjongmanee	Chuanyi Ji				TNSM
1084	From Theory to Practice Efficiently Checking BGP Configurations for Guaranteed Convergence	Luca Cittadini	Massimo Rimondini	Stefano Vissicchio	Matteo Corea	Giuseppe Di Battista	TNSM
1085	The evolving form of documents	John E. Warnock					ACM Symposium on Document Engineering
1086	Probabilistic document model for automated document composition	Niranjan Damera-Venkata	Jos¨¦ Bento	Eamonn O'Brien-Strain			ACM Symposium on Document Engineering
1087	Building table formatting tools	Mihai Bilauca	Patrick Healy				ACM Symposium on Document Engineering
1088	Optimal automatic table layout	Graeme Gange	Kim Marriott	Peter Moulder	Peter J. Stuckey		ACM Symposium on Document Engineering
1089	A framework with tools for designing web-based geographic applications	The Nhan Luong	S¨¦bastien Laborie	Thierry Nodenot			ACM Symposium on Document Engineering
1090	Timesheets.js when SMIL meets HTML5 and CSS3	Fabien Cazenave	Vincent Quint	C¨¦cile Roisin			ACM Symposium on Document Engineering
1091	Component-based hypervideo model high-level operational specification of hypervideos	Madjid Sadallah	Olivier Aubert	Yannick Pri¨¦			ACM Symposium on Document Engineering
1092	The art of mathematics retrieval	Petr Sojka	Martin L¨ªska				ACM Symposium on Document Engineering
1093	Automated conversion of web-based marriage register data into a printed format with predefined layout	David F. Brailsford					ACM Symposium on Document Engineering
1094	A cloud-based and social authoring tool for video	Naimdjon Takhirov	Fabien Duchateau				ACM Symposium on Document Engineering
1095	Collaborative editing of multimodal annotation data	Stephan Wieschebrink					ACM Symposium on Document Engineering
1096	Developer-friendly annotation-based HTML-to-XML transformation technology	Lendle Chun-Hsiung Tseng					ACM Symposium on Document Engineering
1097	EDITEC hypermedia composite template graphical editor for interactive tv authoring	Jean R. Damasceno	Joel Andr¨¦ Ferreira dos Santos	D¨¦bora C. Muchaluat-Saade			ACM Symposium on Document Engineering
1098	An exploratory analysis of mind maps	J ran Beel	Stefan Langer				ACM Symposium on Document Engineering
1099	Models for video enrichment	Beno t Encelle	Pierre-Antoine Champin	Yannick Pri¨¦	Olivier Aubert		ACM Symposium on Document Engineering
1100	Print-friendly page extraction for web printing service	Sam Liu	Cong-Lei Yao				ACM Symposium on Document Engineering
1101	Skeleton comparisons the junction neighbourhood histogram	Jannis Stoppe	Bj rn Gottfried				ACM Symposium on Document Engineering
1102	Version-aware XML documents	Cheng Thao	Ethan V. Munson				ACM Symposium on Document Engineering
1103	Google's international bloopers... and how we fixed one	Mark Davis					ACM Symposium on Document Engineering
1104	Evaluating CRDTs for real-time document editing	Mehdi Ahmed-Nacer	Claudia-Lavinia Ignat	G¨¦rald Oster	Hyun-Gul Roh	Pascal Urso	ACM Symposium on Document Engineering
1105	A generic calculus of XML editing deltas	Jean-Yves Vion-Dury					ACM Symposium on Document Engineering
1106	An efficient language-independent method to extract content from news webpages	Eduardo Teixeira Cardoso	Iam Vita Jabour	Eduardo Sany Laber	Rog¨¦rio Rodrigues	Pedro Cardoso	ACM Symposium on Document Engineering
1107	A versatile model for web page representation information extraction and content re-packaging	Bernhard Kr¨¹pl-Sypien	Ruslan R. Fayzrakhmanov	Wolfgang Holzinger	Mathias Panzenb ck	Robert Baumgartner	ACM Symposium on Document Engineering
1108	Document visual similarity measure for document search	Ildus Ahmadullin	Jan P. Allebach	Niranjan Damera-Venkata	Jian Fan	Seungyon Claire Lee	ACM Symposium on Document Engineering
1109	Paginate dynamic and web content	Fabio Giannetti					ACM Symposium on Document Engineering
1110	A novel physics-based interaction model for free document layout	Ricardo Farias Bidart Piccoli	Rodrigo Chamun	Nicole Carrion Cogo	Jo o Batista S. de Oliveira	Isabel Harb Manssour	ACM Symposium on Document Engineering
1111	Reflowable documents composed from pre-rendered atomic components	Alexander J. Pinkney	Steven R. Bagley	David F. Brailsford			ACM Symposium on Document Engineering
1112	Introduction of a dynamic assistance to the creative process of adding dimensions to multistructured documents	Pierre-Edouard Portier	Sylvie Calabretto				ACM Symposium on Document Engineering
1113	Interoperable metadata semantics with meta-metadata a use case integrating search engines	Yin Qu	Andruid Kerne	Andrew M. Webb	Aaron Herstein		ACM Symposium on Document Engineering
1114	Automatic text summarization and small-world networks	Helen Balinsky	Alexander Balinsky	Steven J. Simske			ACM Symposium on Document Engineering
1115	Efficient keyword extraction for meaningful document perception	Thomas Bohne	Sebastian R nnau	Uwe M. Borghoff			ACM Symposium on Document Engineering
1116	Building a topic hierarchy using the bag-of-related-words representation	Rafael Geraldeli Rossi	Solange Oliveira Rezende				ACM Symposium on Document Engineering
1117	Local metric learning for tag recommendation in social networks	Boris Chidlovskii	Aymen Benzarti				ACM Symposium on Document Engineering
1118	Expressing conditions in tailored brochures for public administration	Nathalie Colineau	C¨¦cile Paris	Keith Vander Linden			ACM Symposium on Document Engineering
1119	Adaptive layout template for effective web content presentation in large-screen contexts	Michael Nebeling	Fabrice Matulic	Lucas Streit	Moira C. Norrie		ACM Symposium on Document Engineering
1120	Detecting and resolving conflicts between adaptation aspects in multi-staged XML transformations	Sven Karol	Matthias Niederhausen	Daniel Kadner	Uwe A mann	Klaus Mei ner	ACM Symposium on Document Engineering
1121	Publicly posted composite documents with identity based encryption	Helen Balinsky	Liqun Chen	Steven J. Simske			ACM Symposium on Document Engineering
1122	Citation pattern matching algorithms for citation-based plagiarism detection greedy citation tiling citation chunking and longest common citation sequence	Bela Gipp	Norman Meuschke				ACM Symposium on Document Engineering
1123	Contributions to the study of SMS spam filtering new collection and results	Tiago A. Almeida	Jos¨¦ Mar¨ªa G¨®mez Hidalgo	Akebo Yamakami			ACM Symposium on Document Engineering
1124	A study of the interaction of paper substrates on printed forensic imaging	Guy B. Adams	Stephen B. Pollard	Steven J. Simske			ACM Symposium on Document Engineering
1125	Version control workshop	Neil Fraser					ACM Symposium on Document Engineering
1126	Secure document engineering	Helen Balinsky	Steven J. Simske				ACM Symposium on Document Engineering
1127	Multimedia document processing in an HTML5 world	Dick C. A. Bulterman	Rodrigo Laiola Guimar es	Pablo C¨¦sar	Ethan V. Munson	Maria da Gra a Campos Pimentel	ACM Symposium on Document Engineering
1128	Making accessible PDF documents	Heather Devine	Andres Gonzalez	Matthew R. B. Hardy			ACM Symposium on Document Engineering
1129	Documenting social networks	Maria da Gra a Campos Pimentel					ACM Symposium on Document Engineering
1130	Google mystery workshop	John Day-Richter					ACM Symposium on Document Engineering
1131	COLT 2011 - The 24th Annual Conference on Learning Theory June 9-11 2011 Budapest Hungary	Sham M. Kakade	Ulrike von Luxburg				COLT
1132	Preface	Sham M. Kakade	Ulrike von Luxburg				COLT
1133	Regret Bounds for the Adaptive Control of Linear Quadratic Systems	Yasin Abbasi-Yadkori	Csaba Szepesv¨¢ri				COLT
1134	Blackwell Approachability and No-Regret Learning are Equivalent	Jacob Abernethy	Peter L. Bartlett	Elad Hazan			COLT
1135	Competitive Closeness Testing	Jayadev Acharya	Hirakendu Das	Ashkan Jafarpour	Alon Orlitsky	Shengjun Pan	COLT
1136	Oracle inequalities for computationally budgeted model selection	Alekh Agarwal	John C. Duchi	Peter L. Bartlett	Clement Levrard		COLT
1137	Bandits Query Learning and the Haystack Dimension	Kareem Amin	Michael Kearns	Umar Syed			COLT
1138	Minimax Policies for Combinatorial Prediction Games	Jean-Yves Audibert	S¨¦bastien Bubeck	G¨¢bor Lugosi			COLT
1139	Minimax Regret of Finite Partial-Monitoring Games in Stochastic Environments	G¨¢bor Bart¨®k	D¨¢vid P¨¢l	Csaba Szepesv¨¢ri			COLT
1140	Sample Complexity Bounds for Differentially Private Learning	Kamalika Chaudhuri	Daniel Hsu				COLT
1141	Tight conditions for consistent variable selection in high dimensional nonparametric regression	La titia Comminges	Arnak S. Dalalyan				COLT
1142	Multiclass Learnability and the ERM principle	Amit Daniely	Sivan Sabato	Shai Ben-David	Shai Shalev-Shwartz		COLT
1143	Mixability is Bayes Risk Curvature Relative to Log Loss	Tim van Erven	Mark D. Reid	Robert C. Williamson			COLT
1144	Distribution-Independent Evolvability of Linear Threshold Functions	Vitaly Feldman					COLT
1145	Lower Bounds and Hardness Amplification for Learning Shallow Monotone Formulas	Vitaly Feldman	Homin K. Lee	Rocco A. Servedio			COLT
1146	Complexity-Based Approach to Calibration with Checking Rules	Dean P. Foster	Alexander Rakhlin	Karthik Sridharan	Ambuj Tewari		COLT
1147	Concentration-Based Guarantees for Low-Rank Matrix Reconstruction	Rina Foygel	Nathan Srebro				COLT
1148	On the Consistency of Multi-Label Learning	Wei Gao	Zhi-Hua Zhou				COLT
1149	The KL-UCB Algorithm for Bounded Stochastic Bandits and Beyond	Aur¨¦lien Garivier	Olivier Capp¨¦				COLT
1150	Sparsity Regret Bounds for Individual Sequences in Online Linear Regression	S¨¦bastien Gerchinovitz					COLT
1151	Safe Learning bridging the gap between Bayes MDL and statistical learning theory via empirical convexity	Peter Gr¨¹nwald	John Smith Jones	Jane de Winter	louise Smith		COLT
1152	Beyond the regret minimization barrier an optimal algorithm for stochastic strongly-convex optimization	Elad Hazan	Satyen Kale				COLT
1153	A Close Look to Margin Complexity and Related Parameters	Michael Kallweit	Hans Ulrich Simon	Michael Kallweit	Hans Ulrich Simon		COLT
1154	Maximum Likelihood vs. Sequential Normalized Maximum Likelihood in On-line Density Estimation	Wojciech Kotlowski	Peter Gr¨¹nwald				COLT
1155	A New Algorithm for Compressed Counting with Applications in Shannon Entropy Estimation in Dynamic Data	Ping Li	Cun-Hui Zhang				COLT
1156	A Finite-Time Analysis of Multi-armed Bandits Problems with Kullback-Leibler Divergences	Odalric-Ambrym Maillard	R¨¦mi Munos	Gilles Stoltz			COLT
1157	Robust approachability and regret minimization in games with partial monitoring	Shie Mannor	Vianney Perchet	Gilles Stoltz			COLT
1158	The Rate of Convergence of Adaboost	Indraneel Mukherjee	Cynthia Rudin	Robert E. Schapire			COLT
1159	Online Learning Beyond Regret	Alexander Rakhlin	Karthik Sridharan	Ambuj Tewari			COLT
1160	Neyman-Pearson classification under a strict constraint	Philippe Rigollet	Xin Tong				COLT
1161	Sequential Event Prediction with Association Rules	Cynthia Rudin	Benjamin Letham	Ansaf Salleb-Aouissi	Eugene Kogan	David Madigan	COLT
1162	Optimal aggregation of affine estimators	Joseph Salmon	Arnak S. Dalalyan				COLT
1163	Collaborative Filtering with the Trace Norm Learning Bounding and Transducing	Ohad Shamir	Shai Shalev-Shwartz				COLT
1164	Contextual Bandits with Similarity Information	Aleksandrs Slivkins					COLT
1165	Adaptive Density Level Set Clustering	Ingo Steinwart					COLT
1166	Agnostic KWIK learning and efficient approximate reinforcement learning	Istv¨¢n Szita	Csaba Szepesv¨¢ri				COLT
1167	The Sample Complexity of Dictionary Learning	Daniel Vainsencher	Shie Mannor	Alfred M. Bruckstein			COLT
1168	Identifiability of Priors from Bounded Sample Sizes with Applications to Transfer Learning	Liu Yang	Steve Hanneke	Jaime G. Carbonell			COLT
1169	Does an Efficient Calibrated Forecasting Strategy Exist	Jacob Abernethy	Shie Mannor				COLT
1170	Bounds on Individual Risk for Log-loss Predictors	Peter D. Gr¨¹nwald	Wojciech Kotlowski				COLT
1171	A simple multi-armed bandit algorithm with optimal variation-bounded regret	Elad Hazan	Satyen Kale				COLT
1172	Minimax Algorithm for Learning Rotations	Wojciech Kotlowski	Manfred K. Warmuth				COLT
1173	Missing Information Impediments to Learnability	Loizos Michael					COLT
1174	Monotone multi-armed bandit allocations	Aleksandrs Slivkins					COLT
1175	Improvements over Adaptive Local Hyperplane to Achieve Better Classification	Hongmin Cai					ICDM
1176	Algorithms for Mining the Evolution of Conserved Relational States in Dynamic Networks	Rezwan Ahmed	George Karypis				ICDM
1177	Prognostic Models Based on Linear Separability	Leon Bobrowski					ICDM
1178	Infrastructure Pattern Discovery in Configuration Management Databases via Large Sparse Graph Mining	Pranay Anchuri	Mohammed J. Zaki	Omer Barkol	Ruth Bergman	Yifat Felder	ICDM
1179	Role-Behavior Analysis from Trajectory Data by Cross-Domain Learning	Shin Ando	Einoshin Suzuki				ICDM
1180	One Class Classification for Anomaly Detection Support Vector Data Description Revisited	Eric J. Pauwels	Onkar Ambekar				ICDM
1181	Semi-supervised Feature Importance Evaluation with Ensemble Learning	Hasna Barkia	Haytham Elghazel	Alex Aussem			ICDM
1182	How to Interpret Decision Trees	Petra Perner					ICDM
1183	COMET A Recipe for Learning and Using Large Ensembles on Massive Data	Justin D. Basilico	M. Arthur Munson	Tamara G. Kolda	Kevin R. Dixon	W. Philip Kegelmeyer	ICDM
1184	Overlapping Correlation Clustering	Francesco Bonchi	Aristides Gionis	Antti Ukkonen			ICDM
1185	Comparing Classifiers and Metaclassifiers	Elio Lozano	Edgar Acu a				ICDM
1186	Learning with Minimum Supervision A General Framework for Transductive Transfer Learning	Mohammad Taha Bahadori	Yan Liu	Dan Zhang			ICDM
1187	Fast Data Acquisition in Cost-Sensitive Learning	Victor S. Sheng					ICDM
1188	Confidence in Predictions from Random Tree Ensembles	Siddhartha Bhattacharyya					ICDM
1189	Application of a Unified Medical Data Miner (UMDM) for Prediction Classification Interpretation and Visualization on Medical Datasets The Diabetes Dataset Case	Nawaz Mohamudally	Dost Muhammad Khan				ICDM
1190	Mining Heavy Subgraphs in Time-Evolving Networks	Petko Bogdanov	Misael Mongiov¨¬	Ambuj K. Singh			ICDM
1191	Multi-Class L21-Norm Support Vector Machine	Xiao Cai	Feiping Nie	Heng Huang	Chris H. Q. Ding		ICDM
1192	Melanoma Diagnosis and Classification Web Center System The Non-invasive Diagnosis Support Subsystem	Wieslaw Paja	Mariusz Wrzesien				ICDM
1193	SolarMap Multifaceted Visual Analytics for Topic Exploration	Nan Cao	David Gotz	Jimeng Sun	Yu-Ru Lin	Huamin Qu	ICDM
1194	Characterizing Cell Types through Differentially Expressed Gene Clusters Using a Model-Based Approach	Juliane Perner	Elena Zotenko				ICDM
1195	Efficiently Mining Unordered Trees	Mostafa Haghir Chehreghani					ICDM
1196	Experiments with Hybridization and Optimization of the Rules Knowledge Base for Classification of MMPI Profiles	Jerzy Gomula	Wieslaw Paja	Krzysztof Pancerz	Teresa Mroczek	Mariusz Wrzesien	ICDM
1197	CEMiner - An Efficient Algorithm for Mining Closed Patterns from Time Interval-Based Data	Yi-Cheng Chen	Wen-Chih Peng	Suh-Yin Lee			ICDM
1198	LinkBoost A Novel Cost-Sensitive Boosting Framework for Community-Level Network Link Prediction	Prakash Mandayam Comar	Pang-Ning Tan	Anil K. Jain			ICDM
1199	Unsupervised Classification of Hyperspectral Images on Spherical Manifolds	Dalton Lunga	Okan K. Ersoy				ICDM
1200	Learning Dirichlet Processes from Partially Observed Groups	Avinava Dubey	Indrajit Bhattacharya	Mrinal Kanti Das	Tanveer A. Faruquie	Chiranjib Bhattacharyya	ICDM
1201	Recognition of Porosity in Wood Microscopic Anatomical Images	Shen Pan	Mineichi Kudo				ICDM
1202	Exploiting False Discoveries - Statistical Validation of Patterns and Quality Measures in Subgroup Discovery	Wouter Duivesteijn	Arno J. Knobbe				ICDM
1203	Exploratory Hierarchical Clustering for Management Zone Delineation in Precision Agriculture	Georg Ru	Rudolf Kruse				ICDM
1204	An Efficient Greedy Method for Unsupervised Feature Selection	Ahmed K. Farahat	Ali Ghodsi	Mohamed S. Kamel			ICDM
1205	Structured Feature Selection and Task Relationship Inference for Multi-task Learning	Hongliang Fei	Jun Huan				ICDM
1206	High Classification Rates for Continuous Cow Activity Recognition Using Low-Cost GPS Positioning Sensors and Standard Machine Learning Techniques	Torben Godsk	Mikkel Baun Kj rgaard				ICDM
1207	A Taxi Driving Fraud Detection System	Yong Ge	Hui Xiong	Chuanren Liu	Zhi-Hua Zhou		ICDM
1208	Mining Pixel Evolutions in Satellite Image Time Series for Agricultural Monitoring	Andreea Julea	Nicolas M¨¦ger	Christophe Rigotti	Emmanuel Trouv¨¦	Philippe Bolon	ICDM
1209	Isograph Neighbourhood Graph Construction Based on Geodesic Distance for Semi-supervised Learning	Marjan Ghazvininejad	Mostafa Mahdieh	Hamid R. Rabiee	Parisa Khanipour Roshan	Mohammad Hossein Rohban	ICDM
1210	D-cores Measuring Collaboration of Directed Graphs Based on Degeneracy	Christos Giatsidis	Dimitrios M. Thilikos	Michalis Vazirgiannis			ICDM
1211	Robust Non-Redundant Feature Selection for Yield Analysis in Semiconductor Manufacturing	ric St.-Pierre	Eugene Tuv				ICDM
1212	SIMPATH An Efficient Algorithm for Influence Maximization under the Linear Threshold Model	Amit Goyal	Wei Lu	Laks V. S. Lakshmanan			ICDM
1213	Integrated Use of ICA and ANN to Recognize the Mixture Control Chart Patterns in a Process	Yuehjen E. Shao	Yini Lin	Ya-Chi Chan			ICDM
1214	Cross Domain Random Walk for Query Intent Pattern Mining from Search Engine Log	Siyu Gu	Jun Yan	Lei Ji	Shuicheng Yan	Junshi Huang	ICDM
1215	Optimized Fuzzy Decision Tree Data Mining for Engineering Applications	Liam Evans	Niels Lohse				ICDM
1216	Flexible Fault Tolerant Subspace Clustering for Data with Missing Values	Stephan G¨¹nnemann	Emmanuel M¨¹ller	Sebastian Raubach	Thomas Seidl		ICDM
1217	Graph-Based Data Warehousing Using the Core-Facets Model	Dung N. Lam	Alexander Liu	Cheryl E. Martin			ICDM
1218	Heuristic Updatable Weighted Random Subspaces for Non-stationary Environments	T. Ryan Hoens	Nitesh V. Chawla	Robi Polikar			ICDM
1219	Learning Tags from Unsegmented Videos of Multiple Human Actions	Timothy M. Hospedales	Shaogang Gong	Tao Xiang			ICDM
1220	General Sales Forecast Models for Automobile Markets Based on Time Series Analysis and Data Mining Techniques	Marco H¨¹lsmann	Detlef Borscheid	Christoph M. Friedrich	Dirk Reith		ICDM
1221	Generating Breakpoint-based Timeline Overview for News Topic Retrospection	Po Hu	Minlie Huang	Peng Xu	Weichang Li	Adam K. Usadi	ICDM
1222	Towards a Spatial Instance Learning Method for Deep Web Pages	Ermelinda Oro	Massimo Ruffolo				ICDM
1223	A Robust Clustering Algorithm Based on Aggregated Heat Kernel Mapping	Hao Huang	Shinjae Yoo	Hong Qin	Dantong Yu		ICDM
1224	Patent Maintenance Recommendation with Patent Information Network Model	Xin Jin	W. Scott Spangler	Ying Chen	Keke Cai	Rui Ma	ICDM
1225	Applying User Signatures on Fraud Detection in Telecommunications Networks	Jo o Lopes	Orlando Belo	Carlos Vieira			ICDM
1226	S-preconditioner for Multi-fold Data Reduction with Guaranteed User-Controlled Accuracy	Ye Jin	Sriram Lakshminarasimhan	Neil Shah	Zhenhuan Gong	Choong-Seock Chang	ICDM
1227	Methods in Case-Based Classification in Bioinformatics Lessons Learned	Isabelle Bichindaritz					ICDM
1228	Beyond 'Caveman Communities' Hubs and Spokes for Graph Compression and Mining	U. Kang	Christos Faloutsos				ICDM
1229	Improving Product Classification Using Images	Anitha Kannan	Partha Pratim Talukdar	Nikhil Rasiwasia	Qifa Ke		ICDM
1230	Prediction of Batch-End Quality for an Industrial Polymerization Process	Geert Gins	Bert Pluymers	Ilse Y. Smets	Jairo Espinosa		ICDM
1231	Learning Markov Logic Networks via Functional Gradient Boosting	Tushar Khot	Sriraam Natarajan	Kristian Kersting	Jude W. Shavlik		ICDM
1232	Signature Pattern Covering via Local Greedy Algorithm and Pattern Shrink	Hyungsul Kim	Sungjin Im	Tarek F. Abdelzaher	Jiawei Han	David Sheridan	ICDM
1233	TWITOBI A Recommendation System for Twitter Using Probabilistic Modeling	Younghoon Kim	Kyuseok Shim				ICDM
1234	Maximum Entropy Modelling for Assessing Results on Real-Valued Data	Kleanthis-Nikolaos Kontonasios	Jilles Vreeken	Tijl De Bie			ICDM
1235	Local Models for Expectation-Driven Subgroup Discovery	Florian Lemmerich	Frank Puppe				ICDM
1236	Context-Aware Multi-instance Learning Based on Hierarchical Sparse Representation	Bing Li	Weihua Xiong	Weiming Hu			ICDM
1237	The Joint Inference of Topic Diffusion and Evolution in Social Communities	Cindy Xide Lin	Qiaozhu Mei	Jiawei Han	Yunliang Jiang	Marina Danilevsky	ICDM
1238	Towards Optimal Discriminating Order for Multiclass Classification	Dong Liu	Shuicheng Yan	Yadong Mu	Xian-Sheng Hua	Shih-Fu Chang	ICDM
1239	A Hypergraph-based Method for Discovering Semantically Associated Itemsets	Haishan Liu	Paea LePendu	Ruoming Jin	Dejing Dou		ICDM
1240	Personalized Travel Package Recommendation	Qi Liu	Yong Ge	Zhongmou Li	Enhong Chen	Hui Xiong	ICDM
1241	Tag Clustering and Refinement on Semantic Unity Graph	Yang Liu	Fei Wu	Yin Zhang	Jian Shao	Yueting Zhuang	ICDM
1242	Minimizing Seed Set for Viral Marketing	Cheng Long	Raymond Chi-Wing Wong				ICDM
1243	Privacy Risk in Graph Stream Publishing for Social Network Data	Nigel Medforth	Ke Wang				ICDM
1244	Boolean Tensor Factorizations	Pauli Miettinen					ICDM
1245	Sparse Domain Adaptation in Projection Spaces Based on Good Similarity Functions	Emilie Morvant	Amaury Habrard	St¨¦phane Ayache			ICDM
1246	Incremental Elliptical Boundary Estimation for Anomaly Detection in Wireless Sensor Networks	Masud Moshtaghi	Christopher Leckie	Shanika Karunasekera	James C. Bezdek	Sutharshan Rajasegarar	ICDM
1247	Learning Classification with Auxiliary Probabilistic Information	Quang Nguyen	Hamed Valizadegan	Milos Hauskrecht			ICDM
1248	Word Cloud Model for Text Categorization	Tam T. Nguyen	Kuiyu Chang	Siu Cheung Hui			ICDM
1249	SLIM Sparse Linear Methods for Top-N Recommender Systems	Xia Ning	George Karypis				ICDM
1250	Novel Recommendation Based on Personal Popularity Tendency	Jinoh Oh	Sun Park	Hwanjo Yu	Min Song	Seung-Taek Park	ICDM
1251	An Analysis of Performance Measures for Binary Classifiers	Charles Parker					ICDM
1252	Detection of Cross-Channel Anomalies from Multiple Data Channels	Duc-Son Pham	Budhaditya Saha	Dinh Q. Phung	Svetha Venkatesh		ICDM
1253	Threshold Conditions for Arbitrary Cascade Models on Arbitrary Networks	B. Aditya Prakash	Deepayan Chakrabarti	Michalis Faloutsos	Nicholas Valler	Christos Faloutsos	ICDM
1254	Time Series Epenthesis Clustering Time Series Streams Requires Ignoring Some Data	Thanawin Rakthanmanon	Eamonn J. Keogh	Stefano Lonardi	Scott Evans		ICDM
1255	Mining Historical Documents for Near-Duplicate Figures	Thanawin Rakthanmanon	Qiang Zhu	Eamonn J. Keogh			ICDM
1256	Analysis of Textual Variation by Latent Tree Structures	Teemu Roos	Yuan Zou				ICDM
1257	Healing Sample Selection Bias by Source Classifier Selection	Chun-Wei Seah	Ivor Wai-Hung Tsang	Yew-Soon Ong			ICDM
1258	An In-depth Study of Stochastic Kronecker Graphs	C. Seshadhri	Ali Pinar	Tamara G. Kolda			ICDM
1259	Learning Spectral Embedding for Semi-supervised Clustering	Fanhua Shang	Yuanyuan Liu	Fei Wang			ICDM
1260	Detection of Arbitrarily Oriented Synchronized Clusters in High-Dimensional Data	Junming Shao	Claudia Plant	Qinli Yang	Christian B hm		ICDM
1261	A Generalized Fast Subset Sums Framework for Bayesian Event Detection	Kan Shao	Yandong Liu	Daniel B. Neill			ICDM
1262	Learning to Rank for Query-Focused Multi-document Summarization	Chao Shen	Tao Li				ICDM
1263	Simple Multiple Noisy Label Utilization Strategies	Victor S. Sheng					ICDM
1264	Partitionable Kernels for Mapping Kernels	Kilho Shin					ICDM
1265	Mining Dominant Patterns in the Sky	Arnaud Soulet	Chedy Ra ssi	Marc Plantevit	Bruno Cr¨¦milleux		ICDM
1266	Ranking Web-Based Partial Orders by Significance Using a Markov Reference Model	Michel Speiser	Gianluca Antonini	Abderrahim Labbi			ICDM
1267	Interesting Multi-relational Patterns	Eirini Spyropoulou	Tijl De Bie				ICDM
1268	On Generating All Optimal Monotone Classifications	Luite Stegeman	Ad Feelders				ICDM
1269	Recursive Multi-step Time Series Forecasting by Perturbing Data	Souhaib Ben Taieb	Gianluca Bontempi				ICDM
1270	Finding Robust Itemsets under Subsampling	Nikolaj Tatti	Fabian Moerchen				ICDM
1271	Density Estimation Based on Mass	Kai Ming Ting	Takashi Washio	Jonathan R. Wells	Fei Tony Liu		ICDM
1272	Diverse Dimension Decomposition of an Itemset Space	Mikalai Tsytsarau	Francesco Bonchi	Aristides Gionis	Themis Palpanas		ICDM
1273	Conditional Anomaly Detection with Soft Harmonic Functions	Michal Valko	Branislav Kveton	Hamed Valizadegan	Gregory F. Cooper	Milos Hauskrecht	ICDM
1274	Random Forest Based Feature Induction	Celine Vens	Fabrizio Costa				ICDM
1275	Class Imbalance Redux	Byron C. Wallace	Kevin Small	Carla E. Brodley	Thomas A. Trikalinos		ICDM
1276	Combining Feature Context and Spatial Context for Image Pattern Discovery	Hongxing Wang	Junsong Yuan	Yap-Peng Tan			ICDM
1277	Nonnegative Matrix Tri-factorization Based High-Order Co-clustering and Its Fast Implementation	Hua Wang	Feiping Nie	Heng Huang	Chris H. Q. Ding		ICDM
1278	Detecting Community Kernels in Large Social Networks	Liaoruo Wang	Tiancheng Lou	Jie Tang	John E. Hopcroft		ICDM
1279	ADANA Active Name Disambiguation	Xuezhi Wang	Jie Tang	Hong Cheng	Philip S. Yu		ICDM
1280	Document Clustering via Matrix Representation	Xufei Wang	Jiliang Tang	Huan Liu			ICDM
1281	Using Bayesian Network Learning Algorithm to Discover Causal Relations in Multivariate Time Series	Zhenxing Wang	Laiwan Chan				ICDM
1282	Efficient Mining of a Concise and Lossless Representation of High Utility Itemsets	Cheng-Wei Wu	Philippe Fournier-Viger	Philip S. Yu	Vincent S. Tseng		ICDM
1283	Understanding Propagation Error and Its Effect on Collective Classification	Rongjing Xiang	Jennifer Neville				ICDM
1284	Direct Robust Matrix Factorizatoin for Anomaly Detection	Liang Xiong	Xi Chen	Jeff G. Schneider			ICDM
1285	A New Markov Model for Clustering Categorical Sequences	Tengke Xiong	Shengrui Wang	Qingshan Jiang	Joshua Zhexue Huang		ICDM
1286	BibClus A Clustering Algorithm of Bibliographic Networks by Message Passing on Center Linkage Structure	Xiaoran Xu	Zhi-Hong Deng				ICDM
1287	Multi-instance Metric Learning	Ye Xu	Wei Ping	Andrew T. Campbell			ICDM
1288	Multi-task Learning with Task Relations	Zhao Xu	Kristian Kersting				ICDM
1289	Secure Clustering in Private Networks	Bin Yang	Issei Sato	Hiroshi Nakagawa			ICDM
1290	LPTA A Probabilistic Model for Latent Periodic Topic Analysis	Zhijun Yin	Liangliang Cao	Jiawei Han	Chengxiang Zhai	Thomas S. Huang	ICDM
1291	Causal Associative Classification	Kui Yu	Xindong Wu	Wei Ding	Hao Wang	Hongliang Yao	ICDM
1292	Multi-task Learning for Bayesian Matrix Factorization	Chao Yuan					ICDM
1293	Enabling Fast Lazy Learning for Data Streams	Peng Zhang	Byron J. Gao	Xingquan Zhu	Li Guo		ICDM
1294	Clusterability Analysis and Incremental Sampling for Nystr m Extension Based Spectral Clustering	Xianchao Zhang	Quanzeng You				ICDM
1295	Fast and Robust Graph-based Transductive Learning via Minimum Tree Cut	Yan-Ming Zhang	Kaizhu Huang	Cheng-Lin Liu			ICDM
1296	Positive and Unlabeled Learning for Graph Classification	Yuchen Zhao	Xiangnan Kong	Philip S. Yu			ICDM
1297	Finding Novel Diagnostic Gene Patterns Based on Interesting Non-redundant Contrast Sequence Rules	Yuhai Zhao	Guoren Wang	Yuan Li	Zhanghui Wang		ICDM
1298	Semi-supervised Hierarchical Clustering	Li Zheng	Tao Li				ICDM
1299	Handling Conditional Discrimination	Indre Zliobaite	Faisal Kamiran	Toon Calders			ICDM
1300	On the Hardness of Graph Anonymization	Charu C. Aggarwal	Yao Li	Philip S. Yu			ICDM
1301	SPO Structure Preserving Oversampling for Imbalanced Time Series Classification	Hong Cao	Xiaoli Li	David Yew-Kwong Woon	See-Kiong Ng		ICDM
1302	Manifold Learning and Missing Data Recovery through Unsupervised Regression	Miguel . Carreira-Perpi ¨¢n	Zhengdong Lu				ICDM
1303	Characterizing Inverse Time Dependency in Multi-class Learning	Danqi Chen	Weizhu Chen	Qiang Yang			ICDM
1304	Supervised Lazy Random Walk for Topic-Focused Multi-document Summarization	Pan Du	Jiafeng Guo	Xueqi Cheng			ICDM
1305	Unsupervised Anomaly Intrusion Detection via Localized Bayesian Feature Selection	Wentao Fan	Nizar Bouguila	Djemel Ziou			ICDM
1306	Identifying Differentially Expressed Genes via Weighted Rank Aggregation	Qiong Fang	Jianlin Feng	Wilfred Ng			ICDM
1307	Efficient Mining of Closed Sequential Patterns on Stream Sliding Window	Chuancong Gao	Jianyong Wang	Qingyan Yang			ICDM
1308	A Spectral Framework for Detecting Inconsistency across Multi-source Object Relationships	Jing Gao	Wei Fan	Deepak S. Turaga	Srinivasan Parthasarathy	Jiawei Han	ICDM
1309	Tracking and Connecting Topics via Incremental Hierarchical Dirichlet Processes	Zekai Gao	Yangqiu Song	Shixia Liu	Haixun Wang	Hao Wei	ICDM
1310	Learning Protein Folding Energy Functions	Wei Guan	Arkadas Ozakin	Alexander G. Gray	Jose Borreguero	Shashi Bhushan Pandit	ICDM
1311	How Does Research Evolve Pattern Mining for Research Meme Cycles	Dan He	Xingquan Zhu	Douglas Stott Parker Jr.			ICDM
1312	Twin Gaussian Processes for Binary Classification	Jianjun He	Hong Gu	Shaorui Jiang			ICDM
1313	Constraint Selection-Based Semi-supervised Feature Selection	Mohammed Hindawi	Kais Allab	Khalid Benabdeslem			ICDM
1314	Discovering the Intrinsic Cardinality and Dimensionality of Time Series Using MDL	Bing Hu	Thanawin Rakthanmanon	Yuan Hao	Scott Evans	Stefano Lonardi	ICDM
1315	Discovery of Versatile Temporal Subspace Patterns in 3-D Datasets	Zhen Hu	Raj Bhatnagar				ICDM
1316	A Fixed Parameter Tractable Integer Program for Finding the Maximum Order Preserving Submatrix	Jens Humrich	Thomas G rtner	Gemma C. Garriga			ICDM
1317	ASAP A Self-Adaptive Prediction System for Instant Cloud Resource Demand Provisioning	Yexi Jiang	Chang-Shing Perng	Tao Li	Rong N. Chang		ICDM
1318	Learning from Negative Examples in Set-Expansion	Prateek Jindal	Dan Roth				ICDM
1319	Entropy-Based Graph Clustering Application to Biological and Social Networks	Edward Casey Kenley	Young-Rae Cho				ICDM
1320	Semi-supervised Discriminant Hashing	Saehoon Kim	Seungjin Choi				ICDM
1321	Using Frequent Closed Itemsets for Data Dimensionality Reduction	Petr Krajca	Jan Outrata	Vil¨¦m Vychodil			ICDM
1322	Modeling High-Level Behavior Patterns for Precise Similarity Analysis of Software	Taeho Kwon	Zhendong Su				ICDM
1323	Co-clustering for Binary and Categorical Data with Maximum Modularity	Lazhar Labiod	Mohamed Nadif				ICDM
1324	Calculating Feature Weights in Naive Bayes with Kullback-Leibler Measure	Chang-Hwan Lee	Fernando Gutierrez	Dejing Dou			ICDM
1325	Scalable Diversified Ranking on Large Graphs	Rong-Hua Li	Jeffrey Xu Yu				ICDM
1326	Web Horror Image Recognition Based on Context-Aware Multi-instance Learning	Bing Li	Weihua Xiong	Weiming Hu			ICDM
1327	Mixture of Softmax sLDA	Xiaoxu Li	Junyu Zeng	Xiaojie Wang	Yixin Zhong		ICDM
1328	Optimizing Performance Measures for Feature Selection	Qi Mao	Ivor Wai-Hung Tsang				ICDM
1329	Detecting Recurring and Novel Classes in Concept-Drifting Data Streams	Mohammad M. Masud	Tahseen Al-Khateeb	Latifur Khan	Charu C. Aggarwal	Jing Gao	ICDM
1330	Performances and Characteristics of DIGRank Ranking in the Incomplete Networks	Xiang Niu	Lusong Li	Xiaobing Xiong	Daniel S. Tkach	He Li	ICDM
1331	Cross-Temporal Link Prediction	Satoshi Oyama	Kohei Hayashi	Hisashi Kashima			ICDM
1332	Helix Unsupervised Grammar Induction for Structured Activity Recognition	Huan-Kai Peng	Pang Wu	Jiang Zhu	Joy Ying Zhang		ICDM
1333	Distance Preserving Graph Simplification. ICDM 2011 1200-1205	Ning Ruan	Ruoming Jin	Yan Huang			ICDM
1334	Clustering with Attribute-Level Constraints	Jana Schmidt	Elisabeth Maria Br ndle	Stefan Kramer			ICDM
1335	A Fast and Flexible Clustering Algorithm Using Binary Discretization	Mahito Sugiyama	Akihiro Yamamoto				ICDM
1336	A New Multi-task Learning Method for Personalized Activity Recognition	Xu Sun	Hisashi Kashima	Ryota Tomioka	Naonori Ueda	Ping Li	ICDM
1337	Identities Anonymization in Dynamic Social Networks	Chih-Hua Tai	Peng-Jui Tseng	Philip S. Yu	Ming-Syan Chen		ICDM
1338	Discovering Emerging Topics in Social Streams via Link Anomaly Detection	Toshimitsu Takahashi	Ryota Tomioka	Kenji Yamanishi			ICDM
1339	Finding Communities in Dynamic Social Networks	Chayant Tantipathananandh	Tanya Y. Berger-Wolf				ICDM
1340	Review Graph Based Online Store Review Spammer Detection	Guan Wang	Sihong Xie	Bing Liu	Philip S. Yu		ICDM
1341	Classifying Categorical Data by Rule-Based Neighbors	Jiabing Wang	Pei Zhang	Guihua Wen	Jia Wei		ICDM
1342	Tensor Fold-in Algorithms for Social Tagging Prediction	Miao Zhang	Chris H. Q. Ding	Zhifang Liao			ICDM
1343	Discovering Thematic Patterns in Videos via Cohesive Sub-graph Mining	Gangqiang Zhao	Junsong Yuan				ICDM
1344	Low Rank Metric Learning with Manifold Regularization	Guoqiang Zhong	Kaizhu Huang	Cheng-Lin Liu			ICDM
1345	A Study of Laplacian Spectra of Graph for Subgraph Queries	Lei Zhu	Qinbao Song				ICDM
1346	Text Clustering via Constrained Nonnegative Matrix Factorization	Yan Zhu	Liping Jing	Jian Yu			ICDM
1347	Output privacy in data mining	Ting Wang	Ling Liu				TODS
1348	Instant anonymization	Mehmet Ercan Nergiz	Acar Tamersoy	Y¨¹cel Saygin			TODS
1349	Query-preserving watermarking of relational databases and Xml documents	David Gross-Amblard					TODS
1350	Using structural information in XML keyword search effectively	Arash Termehchy	Marianne Winslett				TODS
1351	Querying XML data sources that export very large sets of views	Bogdan Cautis	Alin Deutsch	Nicola Onose	Vasilis Vassalos		TODS
1352	Generating sound workflow views for correct provenance analysis	Ziyang Liu	Susan B. Davidson	Yi Chen			TODS
1353	Path-tree An efficient reachability indexing scheme for large directed graphs	Ruoming Jin	Ning Ruan	Yang Xiang	Haixun Wang		TODS
1354	Relational languages and data models for continuous queries on sequences and data streams	Yan-Nei Law	Haixun Wang	Carlo Zaniolo			TODS
1355	Continuous nearest-neighbor search in the presence of obstacles	Yunjun Gao	Baihua Zheng	Gang Chen	Chun Chen	Qing Li	TODS
1356	Design and analysis of a ranking approach to private location-based services	Man Lung Yiu	Christian S. Jensen	Jesper Mller	Hua Lu		TODS
1357	Reverse data exchange Coping with nulls	Ronald Fagin	Phokion G. Kolaitis	Lucian Popa	Wang Chiew Tan		TODS
1358	Asymptotically efficient algorithms for skyline probabilities of uncertain data	Mikhail J. Atallah	Yinian Qi	Hao Yuan			TODS
1359	A relational approach to functional decomposition of logic circuits	Tony T. Lee	Tong Ye				TODS
1360	Closed world data exchange	Andr¨¦ Hernich	Leonid Libkin	Nicole Schweikardt			TODS
1361	Efficient similarity joins for near-duplicate detection	Chuan Xiao	Wei Wang	Xuemin Lin	Jeffrey Xu Yu	Guoren Wang	TODS
1362	Differential dependencies Reasoning and discovery	Shaoxu Song	Lei Chen				TODS
1363	Embedding-based subsequence matching in time-series databases	Panagiotis Papapetrou	Vassilis Athitsos	Michalis Potamias	George Kollios	Dimitrios Gunopulos	TODS
1364	The monte carlo database system Stochastic analysis close to the data	Ravi Jampani	Fei Xu	Mingxi Wu	Luis Leopoldo Perez	Chris Jermaine	TODS
1365	A survey on representation composition and application of preferences in database systems	Kostas Stefanidis	Georgia Koutrika	Evaggelia Pitoura			TODS
1366	Foreword to TODS invited papers issue 2011	Z. Meral zsoyoglu					TODS
1367	Finding maximal cliques in massive networks	James Cheng	Yiping Ke	Ada Wai-Chee Fu	Jeffrey Xu Yu	Linhong Zhu	TODS
1368	Designing fast architecture-sensitive tree search on modern multicore/many-core processors	Changkyu Kim	Jatin Chhugani	Nadathur Satish	Eric Sedlar	Anthony D. Nguyen	TODS
1369	Characterizing schema mappings via data examples	Bogdan Alexe	Balder ten Cate	Phokion G. Kolaitis	Wang Chiew Tan		TODS
1370	Bag equivalence of tree patterns	Sara Cohen	Yaacov Y. Weiss				TODS
1371	Capturing continuous data and answering aggregate queries in probabilistic XML	Serge Abiteboul	T.-H. Hubert Chan	Evgeny Kharlamov	Werner Nutt	Pierre Senellart	TODS
1372	Collaborative personalized top-k processing	Xiao Bai	Rachid Guerraoui	Anne-Marie Kermarrec	Vincent Leroy		TODS
1373	The data cyclotron query processing scheme	Romulo Goncalves	Martin L. Kersten				TODS
