# Supplementary material for: FctClus: A Fast Clustering Algorithm for Heterogeneous Information Networks
Source: PLoS One. 2015 Jun 19;10(6):e0130086. doi: 10.1371/journal.pone.0130086 (PMC4474961; doi:10.1371/journal.pone.0130086)
Supplement: S2 File — (TXT) [file pone.0130086.s002.txt]

paper ID	papers				terms(KeyWords)	AuthorString		venues(Journal)
1	Urban Change Detection under Large View and Illumination Variations				Change detection very high resolution remote sensing images urban changes change blindness regions view variations Illumination variation	LI Ming-Wei WU Yi-Hong HU Zhan-Yi		Acta Automatic Sinica
2	Feature Selection Based on Weight Updating and K-L Distance				Detection of Object Feature Selection edge-fragment feature weight updating scheme	CUI Xiao-Xiao WANG Gui-Jin LIN Xing-Gang		Acta Automatic Sinica
3	Study on Target Model Update Method in Mean Shift Algorithm				Goal Tracking Camshift Object Model selective sub-model update	SHEN Zhi-Xi YANG Xin HUANG Xi-Yue		Acta Automatic Sinica
4	Smoothing Algorithm for Multi-sensor Fusion with General Correlated Noises				Multi-sensor data fusion Goal Tracking Correlated noises Plain	CHEN Jia-Hong HAN Jiu-Qiang XI Zhen-Dong ZHANG Xin-Man		Acta Automatic Sinica
5	Image Segmentation Using Second Generation Bandelet-domain Hidden Markov Tree Models				Figure segmentation Hidden Markov tree model Wavelet	HOU Biao XU Liang LIU Feng JIAO Li-Cheng		Acta Automatic Sinica
6	Supervised Detection for Hyperspectral Imagery Based on High-dimensional Multiscale Autoregression				Hyperspectral imagery high-dimensional multiscale autoregression supervised detection Number of regions	HE Lin PAN Quan DI Wei-Hua LI Yuan-Qing		Acta Automatic Sinica
7	Gait Expression and Recognition Based on Primary Motion Contours				Biometric recognition gait expression Gait Recognition Character Pick-up Contour Curve	MA Qingyong NIE Dongdong WABG Shenkang		Acta Automatic Sinica
8	Research on Model Combination Based on Model Confusion				Model weighting discriminative training minimum phone error£¨MPE£© ML estimation	WU Yahui LIU Gang GUO Jun		Acta Automatic Sinica
9	Algebraic Criteria for Positive Realness of Discrete Transfer Function and Finite Frequency Positive Realness of Continuous Transfer Function				Discrete transfer function Positive realness continuous transfer function finite frequency positive realness Algebraic criteria	ZHOU Bin DUAN Guangren		Acta Automatic Sinica
10	Delay-dependent Robust Stability for Uncertain Stochastic Systems with Interval Time-varying Delay				Uncertain stochastic systems robust stability interval time-varying delay linear matrix inequality£¨LMI£©	ZHANG Yang HE Yong WU Min		Acta Automatic Sinica
11	Soft Sensing for pH Value of Raffinate Solution Based on Nonlinear Partial Robust M-regression				Hydrometallurgy Extraction Kalman filter algorithm ?soft-measurement	JIA Ruida MAO Zhizhong CHANG Yuqing		Acta Automatic Sinica
12	Model Free Adaptive Control Based Freeway Ramp Metering with Feedforward Iterative Learning Controller				Iterative Learning Control £¨ILC£© MFA control freeway ramp metering Convergence analysis simulating study	HOU Zhongsheng AN Jingwen		Acta Automatic Sinica
13	Intelligent Integrated Modeling and Synthetic Optimization for Blending Process in Lead-Zinc Sintering				Lead-Zinc sintering process integrated prediction model blending optimization model expert reasoning strategy improved immune genetic algorithm meta-synthesis	WANG Chunsheng WU Min CAO Weihua HE Yong		Acta Automatic Sinica
14	Assessment of Iris Image Quality Based on Wavelet-based Contourlet Transform				Image Quality Assessment region of evaluation	CHEN Rui LIN Jiarong DING Tianhuai		Acta Automatic Sinica
15	Neural Network Control and Application of Robotic Manipulators Including Actuator Dynamics				Manipulator ?neural networks Robust control C£þ3I test bed	WANG Liangyong CAI Tianyou FANG Zheng		Acta Automatic Sinica
16	Markovian Jump Model of Networked Control Systems with Dynamic Output Feedback Controllers				NCS random delay jump linear system Dynamic output feedback control	Liu Leiming TONG Chaonan WU Yankun		Acta Automatic Sinica
17	Particle Swarm Optimization for Raw Material Purchasing Plan in Large Scale Ore Dressing Plant				Raw ores purchasing plan concentrate grade concentrate inventory ?Particle Swarm Optimization£¨PSO£© Fuzzy Rule	HUANG Xiaoling CHAI Tianyou		Acta Automatic Sinica
18	Two-dimensional Extension of Minimum Error Threshold Segmentation Method for Gray-level Images				Threshold Segmentation minimum error thresholding method	FAN Jiu-Lun LEI Bo		Acta Automatic Sinica
19	A Hierarchical Mean Shift Algorithm for Object Tracking				Goal Tracking cluster modal point Correspondence	XU Hai-Xia WANG Yao-Nan YUAN Xiao-Fang ZHOU Wei ZHU Jiang		Acta Automatic Sinica
20	Object Detection by Combined Model Based on Cascaded Adaboost				Detection of Object combined model edge-fragment feature	CUI Xiao-Xiao YAO An-Bang WANG Gui-Jin LIN Xing-Gang		Acta Automatic Sinica
21	Local-structure-adapted Image Diffusion				Image diffusion local structure Image de-noising feature preservation	WANG Zhi-Ming ZHANG Li		Acta Automatic Sinica
22	Knowledge Based Hierarchical Mumford-Shah Model for Vector-valued Image Segmentation				Statistical shape model Level Set Method minimal image partition problem Medical Image Processing	LIU Guo-Cai WANG Yao-Nan DUAN Xuan-Chu		Acta Automatic Sinica
23	Spatiotemporal Background Modeling Based on Adaptive Mixture of Gaussians				Spatiotemporal background model Data Fusion Gauss Mixed Model£¨GMM£© Non-parameter density estimation	WANG Yong-Zhong LIANG Yan PAN Quan CHENG Yong-Mei ZHAO Chun-Hui		Acta Automatic Sinica
24	Adaptive Kernel Density Estimation for Motion Detection				Kernel density estimation Motion Detection adaptive background/foreground threshold suddenly changed background	XU Dong-Bin HUANG Lei LIU Chang-Ping		Acta Automatic Sinica
25	A Robust Front-end for Speech Recognition Based on Computational Auditory Scene Analysis and Speaker Model				Computational auditory scene analysis£¨CASA£© Speech detection robust speech recognition factorialmax vector quantization£¨MAXVQ£© speaker recognition	GUAN Yong LI Peng LIU Wen-Ju XU Bo		Acta Automatic Sinica
26	Approach to Human Activity Multi-scale Analysis and Recognition Based on Multi-layer Dynamic Bayesian Network				Human activity recognition : Computer vision VSAM£¨video surveillance and monitoring£© Dynamic Bayesian Network	DU You-Tian CHEN Feng XU Wen-Li		Acta Automatic Sinica
27	A Multi-sensor Image Registration Algorithm Based on Structure Feature Edges				Image Registration structure feature edge edge matching virtual corner	SU Juan LIN Xing-Gang LIU Dai-Zhi		Acta Automatic Sinica
28	Speaker Verification with Model-based and Score-based Unsupervised Adaptation Method				Speaker Verification Gauss Mixed Model£¨GMM£© unsupervised mode score normalization	WANG Er-Yu GUO Wu LI Yi-Jie DAI Li-Rong WANG Ren-Hua		Acta Automatic Sinica
29	A Simplex Method Based Improved Particle Swarm Optimization and Analysis on Its Global Convergence				Parallel PSO SM Multi-population velocity escape	ZHANG Yong GONG Dun-Wei ZHANG Wan-Qiu		Acta Automatic Sinica
30	Delay-dependent Passive Control of Stochastic Delay Systems				Stochastic delay systems Passivity Delay dependent H ¡Þ linear matrix inequality	CHEN Yun XUE An-Ke WANG Jun-Hong		Acta Automatic Sinica
31	Passive Controller Design for T-S Fuzzy Systems with Time-delay				Passive control H ¡Þ linear matrix inequality	ZHANG Yan ZHANG Qing-Ling LI Qin		Acta Automatic Sinica
32	A Hybrid Algorithm for Flowshop Scheduling Problem				Flowshop scheduling PSO Mutation	ZHANG Chang-Sheng SUN Ji-Gui YANG Qing-Yun ZHENG Li-Hui		Acta Automatic Sinica
33	High Dynamic Range Images and Tone Mapping Operator				HDR image tone mapping operator£¨TMO£© HVS	YANG Ke-Hu JI Jing GUO Jian-Jun YU Wen-Sheng		Acta Automatic Sinica
34	A 3D Face Reconstruction and Recognition Method Based on Passive Binocular Stereo Vision				Binocular stereo vision Rafactoring Application-level protocol ?neural networks	ZHOU Jia-Li ZHANG Shu-You YANG Guo-Ping		Acta Automatic Sinica
35	Video-based Real-time Automatic Measurement for the Height of Human Body				Height measurement for human body Geometric Constraint Measurement in Real-Time.	DONG Qiu-Lei WU Yi-Hong HU Zhan-Yi		Acta Automatic Sinica
36	Fuzzy Clustering Algorithm with Ranking Features and Identifying Noise Simultaneously				FCM Convergence weights Robust	GAO Jun WANG Shi-Tong		Acta Automatic Sinica
37	Polyphase Decomposition Symmetry Exploitation of Linear Phase FIR Filters for Fractional Sampling Rate Conversion				Fractional sampling rate conversion multi-phase ingredients centrosymmetric matrix	SHEN Zhi-Peng GUO Chen ZHANG Ning YIN Fu-Liang		Acta Automatic Sinica
38	Delay-dependent Robust Stabilization for Uncertain Singular Systems with Multiple Input Delays				Delay-dependent stability robust stabilization singular systems multiple input delays	DU Zhao-Ping ZHANG Qing-Ling LIU Li-Li		Acta Automatic Sinica
39	An Efficient Approach to Odometric Error Modeling for Mobile Robots				EKF odometric error modeling mobile robot localization Pose estimation	YANG Jing-Dong YANG Jing-Hui HONG Bing-Rong		Acta Automatic Sinica
40	A Two-Level Video Text Localization Algorithm Based on Strokes and Adaboost				Text localization Stroke extraction EOH	CHENG Hao HUANG Lei LIU Chang-Ping TAN Nu-Tao		Acta Automatic Sinica
41	Solving Open-order Slab Matching Problem by ACO with Compound Neighborhood				Steel-planning open-order slab matching Building model ACO	TIAN Zhi-Bo TANG Li-Xin REN Yi-Ming ZHAO Yong-Ming WU Cheng-Xin		Acta Automatic Sinica
42	Tunneled Latent Variables Method for Facial Action Unit Tracking				Nonlinear Dimensionality Reduction Gaussian process Cluster Analysis PF	Lei ZOU Bei-Ji PENG Xiao-Ning		Acta Automatic Sinica
43	An Approach to Face Recognition Based on Common Vector and 2DPCA				Face Recognition common vector 2-dimensional principal component analysis£¨2DPCA£©	WEN Ying SHI Peng-Fei		Acta Automatic Sinica
44	Output Feedback Stabilization for Linear Switched Systems:Eigenstructure Assignment Approach				Switched system Feedback stabilization Eigenstructure assignment	CONG Shen ZOU Yun		Acta Automatic Sinica
45	Q-learning System Based on Cooperative Least Squares Support Vector Machine				Reinforcement Learning Adaptive Map	WANG Xue-Song TIAN Xi-Lan CHENG Yu-Hu YI Jian-Qiang		Acta Automatic Sinica
46	An Online Multi-model Identification Algorithm Based on Subtractive Clustering				Fuzzy multiple model Subtractive Clustering identification on line local model networks	PAN Tian-Hong XUE Zhen-Kuang LI Shao-Yuan		Acta Automatic Sinica
47	A Novel Method for Robust and Automatic Facial Features Localization				Facial features localization Active Shape Model £¨ASM£© random forest classifier Parameter Optimization	WANG Li-Ting DING Xiao-Qing FANG Chi		Acta Automatic Sinica
48	A System Combination Based Keyword-spotting Method Using Complementary Acoustic Models				Keyword Spotting GMM ?neural networks	MENG Meng WANG Xiao-Rui LIANG Jia-En XU Bo		Acta Automatic Sinica
49	Distributed Fusion Filter for Multi-sensor Multi-delay Systems with Colored Measurement Noises				Multi-delay system colored measurement noise Data Fusion distributed optimal filter	SUN Shu-Li LV Nan		Acta Automatic Sinica
50	Guaranteed Cost Design of Modified Repetitive Control Systems Based on 2D Hybrid Model				Parameter uncertainties Linear System modified repetitive control guaranteed cost design H ¡Þ linear matrix inequality	WU Min CHEN Shi-Huan SHE Jin-Hua HE Yong NAKANO Mi-chio		Acta Automatic Sinica
51	A New Preprocessing Technique Based on Entirety Singleton Consistency				CSP Pre-processing techniques entirety singleton consistency £¨ESC£© divide and conquer	ZHU Xing-Jun SUN Ji-Gui ZHANG Yong-Gang LI Ying		Acta Automatic Sinica
52	Automated Detection of Optic Nerve Boundary Based on L~*a~*b~* Color Space				Optic nerve boundary detection adaptable morphology region-aided geometric snake £¨RAGS£©	LI Ju-Peng CHEN Hou-Jin YU Jiang-Bo ZHANG Xin-Yuan		Acta Automatic Sinica
53	Non-Gaussian Process Monitoring Based on NGPP-SVDD				ICA SVDD PSO ?fault detection	XIE Lei LIU Xue-Qin ZHANG Jian-Ming WANG Shu-Qing		Acta Automatic Sinica
54	Development of In Vivo Optical Imaging				In Vivo bioluminescent imaging bioluminescence imaging£¨BLI£© fluorescence imaging£¨FI£©	LI Hui DAI Ru-Wei		Acta Automatic Sinica
55	An Improved Sequential Polygonal Approximation Algorithm on Skeleton Curves				Skeleton Polygon approximation Form analysis	LV Zhe WANG Fu-Li CHANG Yu-Qing LIU Yang		Acta Automatic Sinica
56	Minimum-redundant and Lossless Association Rule-set Representation				Association Rule redundant rules rules-set representation lossless	CHEN Yin SHAN Si-Qing LIU Lu LI Yan		Acta Automatic Sinica
57	Node Deployment with Arbitrary Coverage Percentage in Wireless Sensor Networks				IPv6 partial coverage cover rate	HU Jin-Wen LIANG Yan WANG Rui PAN Quan ZHANG Hong-Cai		Acta Automatic Sinica
58	Energy-balanced Short Path Routing in Wireless Sensor Networks				IPv6 Energy Balance Routing algorithm	SUN Guo-Dong LIAO Ming-Hong		Acta Automatic Sinica
59	Omnidirectional Vision-based Self-localization by Using Large-scale Metric-topological 3D Map				Self-localization Omni-Directional Vision HCI	WANG Ke WANG Wei ZHUANG Yan SUN Chuan-Yu		Acta Automatic Sinica
60	Dependency Relation Triples Matching for Question Answering				Question answering answer ranking	LIN Feng ZHOU Ya-Qian HUANG Xuan-Jing WU Li-De		Acta Automatic Sinica
61	Analysis of Dynamic Behaviors of Improved Pulse Coupled Neural Network in Image Processing				PCNN dynamic behavior ?image processing Neural cell	YAO Chang CHEN Hou-Jin LI Ju-Peng		Acta Automatic Sinica
62	A Strong Tracking Particle Filter with Application to Fault Prediction				PF Particle Degeneracy sample impoverishment strong tracking filter Fault predict	HU Chang-Hua ZHANG Qi QIAO Yu-Kun		Acta Automatic Sinica
63	Fault Detection of Networked Control Systems Based on Optimal Robust Fault Detection Filter				Networked control system£¨NCS£© fault detection filter£¨FDF£© linear matrix inequality£¨LMI£© network-induced delay	Ding X.Steven WANG Yong-Qiang YE Hao Ding X.Steven WANG Gui-Zeng		Acta Automatic Sinica
64	Adaptive Learning Control for Nonlinearly Parameterized Systems with Periodically Time-varying Delays				Learning Control Nonlinearly parameterized systems Time Variant Time-Delay Composite energy function	CHEN Wei-Sheng WANG Yuan-Liang LI Jun-Min		Acta Automatic Sinica
65	Anomaly Detection Based on Motion Direction				VSAM£¨video surveillance and monitoring£© Abnormal detection Foreground segmentation motion direction CVA	HU Zhi-Lan JIANG Fan WANG Gui-Jin LIN Xing-Gang YAN Hong		Acta Automatic Sinica
66	Sparse Representations of Images by a Multi-component Gabor Perception Dictionary				Sparse representation Visual Perception geomertic structure matching pursuit	SUN Yu-Bao XIAO Liang WEI Zhi-Hui SHAO Wen-Ze		Acta Automatic Sinica
67	Identification Technique of Essential Nodes in Protein Networks Based on Combined Parameters				Essential node Mode identification combined parameter Topologic Structure protein network	HUANG Hai-Bin YANG Lu-Ming WANG Jian-Xin LI Shao-Hua		Acta Automatic Sinica
68	DSC-backstepping Based Robust Adaptive NN Control for Nonlinear Systems				Nonlinear uncertain systems ?neural networks Dynamic surface control Adaption control	LI Tie-Shan ZOU Zao-Jian LUO Wei-Lin		Acta Automatic Sinica
69	Fundamental Philosophy and Status of Qualitative Synthesis of Model Predictive Control				?predictive control Optimal Control Lyapunov s stability Robust MPC control invariant set Aggregation	XI Yu-Geng LI De-Wei		Acta Automatic Sinica
70	A New Interactive Video Retrieval Framework Using Semantic Matching				Semantic-matching histogram £¨SMH£© unsupervised learning-based retrieval semantic-based relevance feedback £¨SBRF£©	LI Hua-Bei HU Wei-Ming LUO Guan		Acta Automatic Sinica
71	Modeling and Integral Variable Structure Control of Hydraulic Looper Multivariable System				Looper system Decouple Building model Mathematic Model sliding mode control	TONG Chao-Nan WU Yan-Kun LIU Lei-Ming LI Jiang-Yun		Acta Automatic Sinica
72	A Kind of Method for Direction of Arrival Estimation Based on Blind Source Separation				Blind Source Separation	KANG Chun-Yu ZHANG Xin-Hua HAN Dong		Acta Automatic Sinica
73	Research on Advanced Self-organization Behavior for Artificial Fish School				Artificial fish school Cognition advanced selforganization behavior behavior planning	BAN Xiao-Juan NING Shu-Rong TU Xu-Yan		Acta Automatic Sinica
74	Cluster-based Face Image Retrieval and Its Relevance Feedback				Family album face retrieval face clustering	YANG Zhi-Guang AI Hai-Zhou		Acta Automatic Sinica
75	A Change Detection Algorithm for Man-made Objects Based on Multi-temporal Remote Sensing Images				Change detection man-made object geomertic structure	SU Juan WANG Gui-Jin LIN Xing-Gang LIU Dai-Zhi		Acta Automatic Sinica
76	Wake Detection Using 2DPCA of Directional Polar Fourier Spectrum				Fourier spectrum directional polar Fourier spectrum	WANG Hai-Yang PAN De-Lu XIA De-Shen MAO Zhi-Hua CHENG Qian		Acta Automatic Sinica
77	A Concept Lattice Based Recognition Method of Celestial Spectra Outliers				Celestial Spectra Concept Lattice Outliers dense coefficient sparsity subspace	ZHANG Ji-Fu JIANG Yi-Yong HU Li-Hua CAI Jiang-Hui ZHANG Su-Lan		Acta Automatic Sinica
78	Heavy-tailed Rayleigh Distribution:Basic Properties and Their Applications				negative-order moments asymptotic series interpolating polynomial fit	SUN Zeng-Guo HAN Chong-Zhao		Acta Automatic Sinica
79	Strong Track Schmidt Filter and Its Application to Speed Sensorless Control of Induction Motor				Induction machine Speed sensorless control order reduced model STF	LU Ke XIAO Jian		Acta Automatic Sinica
80	Audio-visual Speaker Tracking Based on Dynamic Bayesian Network				Speaker tracking Dynamic Bayesian Network PF microphone array	JIN Nai-Gao YIN Fu-Liang CHEN Zhe		Acta Automatic Sinica
81	Study on ECNLP Dynamics Model of Piezoceramic Actuator and Position Tracking Controller				Piezo-actuated electromechanical characteristics nonlinear hysteresis input-output linearization position followed-up control	BIN Yang YANG Dong-Chao JIA Zhen-Zhong CHEN Ken		Acta Automatic Sinica
82	Stability of a Class of Systems with Sign-skew Symmetric Structure and Its Applications				Lyapunov s stability Liapunov¡¯s theory of stability sign-skew symmetric structure skew symmetric matrix symmetrization condition	LIU Bin ZHANG Zeng-Ke JIANG Min		Acta Automatic Sinica
83	A Distributed Formation Control Algorithm and Stability Analysis				MAS Formation control Lyapunov s stability Research of algebra and graph matrix theory	ZHENG Jun YAN Wen-Jun		Acta Automatic Sinica
84	Relative PCA with Applications of Data Compression and Fault Diagnosis				Data Compression :Fault diagnosis relative principal component analysis£¨RPCA£© relative transform dimensionless standardization "rotundity"scatter	WEN Cheng-Lin HU Jing WANG Tian-Zhen CHEN Zhi-Guo		Acta Automatic Sinica
85	Constrained Predictive Control for Nonlinear Switched Systems with Uncertainty				Switched system bounded input nonlinear state constraints MPC Stability region	SU Bai-Li LI Shao-Yuan		Acta Automatic Sinica
86	Research on Non-switch Analytic Nonlinear Model Predictive Control Method for a Class of Nonlinear Systems				I/O extended linearization Nonlinear model predictive control ill-defined relative degree	ZHANG Guo-Yin YANG Zhi TAN Hong-Zhou		Acta Automatic Sinica
87	Improved Algorithm about Subpixel Edge Detection of Image Based on Zernike Orthogonal Moments				Subpixel Contour detection ?image processing	GAO Shi-Yi ZHAO Ming-Yang ZHANG Lei ZOU Yuan-Yuan		Acta Automatic Sinica
88	Network Planning Method with Imprecise Activity Durations				Project plan network planning method imprecise activity duration critical activity Critical path	ZHANG Hong-Guo XU Xiao-Fei ZHAN De-Chen		Acta Automatic Sinica
89	BMI-based Output Feedback Control Design with Sector Pole Assignment				Output feedback Pole Assignment BMI perturbation linearization	WANG Yuan-Gang		Acta Automatic Sinica
90	Mixed Integer Programming Control Based on Hybrid Systems and Terminal Constraint by Invariant Sets				HVDC Invariant set MLD model	LI Jian-Qiang PEI Hai-Long WANG Hui-Peng		Acta Automatic Sinica
91	Guaranteed Cost Design of Modified Repetitive Control Systems Based on 2D Hybrid Model				Parameter uncertainties Linear System modified repetitive control guaranteed cost design H ¡Þ linear matrix inequality	WU Min LAN Yong-Hong SHE Jin-Hua		Acta Automatic Sinica
92	Study on the Pitching and Depth Control of Biomimetic Robot Fish				Biomimetic robot fish barycenter-adjustor posture control depth control	ZHOU Chao CAO Zhi-Qiang WANG Shuo TAN Min		Acta Automatic Sinica
93	Dynamical Modeling and Energy-based Control Design for TORA				Energy-based control design Underactuated Lyapunov function Passivity	GAO Bing-Tuan		Acta Automatic Sinica
94	Density Based Interest Point Detector				Interest point density Image Matching	SUN Da TANG Xiang-Long LIU Jia-Feng HUANG Jian-Hua		Acta Automatic Sinica
95	Study on Nonlinear Multifunctional Sensor Signal Reconstruction Method Based on LS-SVM				Multifunctional sensor modulus maxima Cross validation	WEI Guo LIU Jian SUN Jin-Wei SUN Sheng-He		Acta Automatic Sinica
96	Feature Mapping Based on PCA				Speaker Verification Gauss Mixed Model£¨GMM£© supervector MFCC	GUO Wu DAI Li-Rong WANG Ren-Hua		Acta Automatic Sinica
97	H¡Þ Control for Fuzzy Descriptor Systems Based on Fuzzy Lyapunov Function Approach				admissible condition strict linear matrix inequality £¨LMI£©	ZHANG Qing-Ling CHEN Bing LIU Chao		Acta Automatic Sinica
98	Number Type Recognition of Chinese Personal Noun Phrase				Personal noun phrase number type Machine learning	QIN Bing LIU Ting LI Zheng-Hua LI Sheng		Acta Automatic Sinica
99	Absolute Stability of Lurie Systems with Time-delay Based on Augmented Lyapunov Functional				absolute orientation Delay dependent freeweighting matrix	WU Min FENG Zhi-Yong HE Yong		Acta Automatic Sinica
100	Fuzzy Rough Model Based Rough Neural Network Modeling				Data Mining rough data model Rough Neural Network	ZHANG Dong-Bo WANG Yao-Nan HUANG Hui-Xian		Acta Automatic Sinica
101	Particle Swarm Optimization for Multi-objective Systems with Interval Parameters				Multi objects PSO Interval number probabilistic settings	ZHANG Yong GONG Dun-Wei HAO Guo-Sheng JIANG Yu-Qing		Acta Automatic Sinica
102	Scheduling with Agreeable Release Times and Due Dates on a Single Continuous Batch Processing Machine				Heating-furnace scheduling Continuous batch Complexity Analysis Dynamic Programming Algorithm	ZHAO Yu-Fang TANG Li-Xin		Acta Automatic Sinica
103	Flow Direction Scalar Field and Fast Scanning Method Based Image Segmentation				Gradient Vector Flow £¨GVF£© seeded region growing £¨SRG£© flow direction scalar field fast scanning method £¨FSM£©	LI Qi-He LUO Yu-Pin XIAO De-Yun		Acta Automatic Sinica
104	Swimming Backward of a Biomimetic Carangiform Robot Fish				carangiform mode swimming backward combined motion	TAN Min ZHOU Chao CAO Zhi-Qiang WANG Shuo DONG Xiang TAN Min		Acta Automatic Sinica
105	Monte Carlo Statistical Prediction Method for Optimal Control of Linear Hybrid Systems				Linear hybrid system Optimal Control Numerical solution	SONG Chun-Yue WANG Hui LI Ping		Acta Automatic Sinica
106	Robust and Efficient Cotton Contamination Detection Method Based on HSI Color Space				cotton contamination LUT Motion compensation	GAO Wei WANG Zhi-Heng ZHAO Xun-Po SUN Feng-Mei		Acta Automatic Sinica
107	Camshift Tracker Based on Multiple Color Distribution Models				Goal Tracking probability graph Camshift Fuzzy multiple model	ZUO Jun-Yi LIANG Yan PAN Quan ZHAO Chun-Hui ZHANG Hong-Cai		Acta Automatic Sinica
108	An Energy-efficient Wireless Sensor Network B~ed on Geographical Information				IPv6 Cluster Energy efficiency LEACH	YAN Bin ZHOU Xiao-Jia WANG Hou-Jun LANG Fang-Nian LI Ben-Liang		Acta Automatic Sinica
109	Research on Robust Speaker Identification Based on Adaptive Histogram Equalization				Speak recognition Histogram Equalization GMM robust speaker identification	XU Li-Min TANG Zhen-Min HE Ke-Ke QIAN Bo		Acta Automatic Sinica
110	The Design and Path Planning of a Miniature Biomimetic Robotic Fish				Biomimetic robot fish micro robot fish biomimetic motion illuminant direction detection	ZHOU Chao CAO Zhi-Qiang WANG Shuo DONG Xiang TAN Min		Acta Automatic Sinica
111	Wheel-terrain Geometric Contact Angle Estimation of All-terrain Mobile Robots				All-terrain mobile robots wheel-terrain geometric contact angle kinematic model EKF	SONG Xiao-Kang WANG Yue-Chao TAN Da-Long WU Zhen-Wei		Acta Automatic Sinica
112	Output feedback stabilization of invariant sets for switched systems				Switched system Invariant set Output feedback	LIN Xiang-Ze LI Shi-Hua ZOU Yun		Acta Automatic Sinica
113	Local Model Based Monitoring for Nonlinear Multiple Mode Process				Multiple modes non-Gaussian Non linear local model	GE Zhi-Qiang LIU Yi SONG Zhi-Huan WANG Hai-Qing		Acta Automatic Sinica
114	An LMI Optimization Approach for Enlarging the Terminal Region of MPC for Nonlinear Systems				MPC terminal region constrained nonlinear systems linear differential inclusion £¨LDI£© H ¡Þ linear matrix inequality	YU Shu-You CHEN Hong ZHANG Peng LI Xue-Jun		Acta Automatic Sinica
115	Robust Decentralized Trajectory Tracking Control of Robot Manipulators Based on Extended State Observer				Controller ESO£¨extended state observer£© ADRC Decentrailized control Lyapunov s stability	CHEN Guo-Dong JIA Pei-Fa		Acta Automatic Sinica
116	An Improved Self-calibration Approach Based on Enhanced Mutative Scale Chaos Optimization Algorithm for Position-based Visual Servo				Mutative scale chaos optimization dynamic self-calibration Visual serving Essential Matrix : Computer vision	LIU Ding WU Xiong-Jun YANG Yan-Xi XIN Jing		Acta Automatic Sinica
117	A Novel Anti-collision Algorithm for Tag Identification in RFID Systems				RFID anti-collision algorithm identification	FENG Bo LI Jin-Tao ZHENG Wei-Min ZHANG Ping DING Zhen-Hua		Acta Automatic Sinica
118	Game Theory-based Energy Balance Routing with Incomplete Information in Wireless Sensor Networks				Senor Networks Game Theory energy balance routing Equilibrium payoff function	ZENG Jia MU Chun-Di		Acta Automatic Sinica
119	Adaptive Mining of Sparse Skyline over Data Stream				adaptive algorithm Data Stream DM	SU Liang ZOU Peng JIA Yan		Acta Automatic Sinica
120	Kalman Fuser with Multi-layer Fusion Structure for Descriptor Systems				Multi-sensor information fusion Descriptor system multi-layer fusion Decoupled fusion Modern time-series analysis method	GAO Yuan LI Huai-Min DENG Zi-Li		Acta Automatic Sinica
121	A Novel Approach to Avoid Singularities of PUMA-type Manipulators				Singularity avoidance singular configuration singular integral Motion planning	XU Wen-Fu LIANG Bin LIU Yu LI Cheng QIANG Wen-Yi		Acta Automatic Sinica
122	Indirect Adaptive Fuzzy Control Based on Fuzzy Tree Model				Fuzzy tree model Adaption control Fuzzy indirect adaptive control	DING Hai-Shan MAO Jian-Qin LIN Yan		Acta Automatic Sinica
123	Dynamic Scheduling Algorithm of Service Windows in a Distributed Measurement System				Window scheduling sample path Evaluation infinitesimal perturbation analysis distributed measurement system	LUO Xiao-Chuan LIU Xing-Gang LI Dan-Cheng QU Rong-Xia		Acta Automatic Sinica
124	Hierarchical Optimization Identification of LTI State-space Systems by Projected Gradient Search				System Identification Para-meter estimation hierarchical optimal State space equation Maximum likelihood	ZHONG Lu-Sheng SONG Zhi-Huan		Acta Automatic Sinica
125	Stability Analysis and Guaranteed Cost Design of Fuzzy Systems via Piecewise Fuzzy Lyapunov Function Approach				parallel distributed compensation£¨PDC£© H ¡Þ linear matrix inequality	JI Zhi-Cheng ZHOU Ying-Huan SHEN Yan-Xia		Acta Automatic Sinica
126	Hybrid Intelligent Optimal Control Method for Operation of Complex Industrial Processes				Complex industrial process process operation technic indices intelligent optimal control	CHAI Tian-You DING Jin-Liang WANG Hong SU Chun-Yi		Acta Automatic Sinica
127	An Automatic Approach for Detecting the Contours of Wheels				Wheel contour wheel rim contour concentric circle Projective Transformation cross ratio	TAN Bo-Yi ZENG Hui HU Zhan-Yi		Acta Automatic Sinica
128	Approximation of Kullback-Leibler Divergence between Two Gaussian Mixture Distributions				I-divergence entropy	WANG Huan-Liang HAN Ji-Qing ZHENG Tie-Ran		Acta Automatic Sinica
129	Evaluation of All-words WSD for Chinese in Machine Translation				WSD£¨word sense disambiguation£© : machine translation all-words	WANG Bo YANG Mu-Yun LI Sheng ZHAO Tie-Jun		Acta Automatic Sinica
130	Adaptive Direct-inverse Control Based on Fuzzy Tree Model				Fuzzy tree model Adaptive inverse control Tracking Control	DING Hai-Shan MAO Jian-Qin LIN Yan		Acta Automatic Sinica
131	Particle Filtering Algorithm for Fault Diagnosis of Multiple Model Hybrid Systems with Incomplete Models				HVDC :Fault diagnosis incomplete model PF unknown fault	DUAN Zhuo-Hua CAI Zi-Xing YU Jin-Xi		Acta Automatic Sinica
132	A New Hybrid Optimization Algorithm and Its Application in Job Shop Scheduling				Stochastic job shop scheduling nested partitions optimal computing budget allocation nested partitions	YAN Li-Jun LI Zong-Bin WEI Jun-Hu DU Xuan		Acta Automatic Sinica
133	Object Occupancy Probabilistic Field Based Multi-view Moving Object Detection and Correspondence				Detection of Object object correspondence multi-view occupancy probability	XU Jian DING Xiao-Qing WANG Shen-Jin		Acta Automatic Sinica
134	Kernel-based Tracking Based on Adaptive Fusion of Multiple Cues				Visual object tracking Fusion of Multiple Features selective update kernel tracking	WANG Yong-Zhong LIANG Yan ZHAO Chun-Hui PAN Quan		Acta Automatic Sinica
135	Quadratic Discriminant Analysis Method Based on Virtual Training Samples				Small Sample Size£¨SSS£© problem virtual training samples perturbation method Classification Face Recognition	WANG Wei-Dong YANG Jing-Yu		Acta Automatic Sinica
136	L_¡ÞStatic Output Feedback Control of T-S Fuzzy Systems with Time-varying State Delay				Time-Varying Delay Output feedback Robust control	TAO Hong-Feng HU Shou-Song CAI Jun-Wei		Acta Automatic Sinica
137	Application Research of Statistical Monitoring Index Based on Mahalanobis Distance				Mahalanobis distance Process Control overall index PCA	ZHAO Zhong-Gai LIU Fei		Acta Automatic Sinica
138	Self-learning Assembling Control of a Class of Momentum Exchange Rigid-flexible Coupling Systems				Vibration Control Motion Control coupled rigid and flex assembling control	ZHANG Guoqing WANG Yong LIANG Qing		Acta Automatic Sinica
139	Overview of MAC Protocols in Wireless Sensor Networks				Ad Hoc network Energy efficiency	ZHENG Guo-Qiang LI Jian-Dong ZHOU Zhi-Li		Acta Automatic Sinica
140	A Hybrid Approach Based Hough Transform and Connected Component Analysis for Circular Objects Detection and Measurement				Image Understanding Mode identification connected component Robust	YAN Shi-Ju WANG Cheng-Tao QIAN Li-Wei		Acta Automatic Sinica
141	Robust Decentralized Control for a Class of Large-scale Interconnected Nonlinear Systems with Mismatched Interconnections				Large-scale interconnected systems State feedback Decentrailized control mismatched interconnections	FU Qin YANG Cheng-Wu		Acta Automatic Sinica
142	Constrained Predictive Control of Markov Jump Linear Systems Based on Terminal Invariant Sets				Constrained control Receding horizon control terminal invariant sets semidefinite programming£¨SDP£©	LIU Fei CAI Yin		Acta Automatic Sinica
143	Parameter-dependent Separator-based Robust Reliable Filter Design				Robust reliable filter topological separation parameter-dependent separator H ¡Þ linear matrix inequality	OUYANG Gao-Xiang NI Mao-Lin SUN Cheng-Qi		Acta Automatic Sinica
144	Correlated Measurement Fusion Steady-state Kalman Filtering Algorithms and Their Optimality				Multisensor information fusion measurement fusion correlated measurement noises best	RAN Chen-Jian HUI Yu-Song GU Lei DENG Zi-Li		Acta Automatic Sinica
145	Object-level Change Detection Based on Multiscale Fusion				Remote Sensing Image object-level change detection multiscale decision fusion multiscale feature fusion	HUO Chun-Lei CHENG Jian LU Han-Qing ZHOU Zhi-Xin		Acta Automatic Sinica
146	Robust Node Localization Based on Distributed Weighted-multidimensional Scaling in Wireless Sensor Networks				IPv6 Geolocation distributed weighted-multidimensional scaling adaptive neighborhood selection relative reliability	LUO Hai-Yong LI Jin-Tao ZHAO Fang LIN Quan ZHU Zhen-Min YUAN Wu		Acta Automatic Sinica
147	Generalized Rough Set Method for Ensemble Feature Selection and Multiple Classifier Fusion				Ensemble feature selection fusion of multiple classifier Generalized rough sets EO-1 hyperion	SUN Liang HAN Chong-Zhao SHEN Jian-Jing DAI Ning		Acta Automatic Sinica
148	Predictive Control Based on Information Fusion Optimal Estimation for Nonlinear Discrete System				Data Fusion ?predictive control Nonlinear discrete system Optimal estimation	ZHEN Zi-Yang WANG Zhi-Sheng WANG Dao-Bo		Acta Automatic Sinica
149	State-of-the-art of Cluster Analysis of Gene Expression Data				Gene expression data Cluster Analysis	YUE Feng SUN Liang WANG Kuan-Quan WANG Yong-Ji ZUO Wang-Meng		Acta Automatic Sinica
150	A UD Factorization-based Adaptive Extended Set-membership Filter				Set-membership estimation Adaptive Filter nonlinear state Parameter Demarcating	ZHOU Bo HAN Jian-Da		Acta Automatic Sinica
151	Sneak Circuit Analysis Based on Novel Coadjacent Neural Network Model for Reliability Control of Complex System				Sneak circuit analysis Fault-tolerant control Neural Network Ensemble Clonal selection algorithm robust analysis Generalization	HU Chang-Hua LIU Bing-Jie		Acta Automatic Sinica
152	Design of H_¡Þ Flight Controller for Fighter under Tactical Data-link Command				Time delay nonlinear system Flight control Robust control	CHEN Mou JIANG Chang-Sheng ZOU Qing-Yuan WU Qing-Xian		Acta Automatic Sinica
153	Nonlinear H_¡Þ Robust Predictive Control with Bounded Persistent Disturbances				MPC Input-to-state stability Robust Stability affine input constrained nonlinear systems	HE De-Feng JI Hai-Bo ZHENG Tao		Acta Automatic Sinica
154	An Evaluation Method for Image Registration by Machine Learning				Image Registration checking criterion classification by machine learning	LI Xiao-Ming ZHANG Ji-Fu		Acta Automatic Sinica
155	Sub-pattern Canonical Correlation Analysis with Application in Face Recognition				Small Sample Size£¨SSS£© problem Face Recognition	HONG Quan CHEN Song-Can NI Xue-Lei		Acta Automatic Sinica
156	A New Algorithm of ICA:Using the Parametrized 0rthogonal Matrixes of Any Dimensions				orthogonal matrix random matrix	TANG Ying LI Jian-Ping		Acta Automatic Sinica
157	Stabilization of the PVTOL via Saturation Technique				Stabilization Saturation control helicopter control	YE Hua-Wen GUI Wei-Hua YANG Chun-Hua LIU Guo-Ping		Acta Automatic Sinica
158	Multi-timescale Decentralized Predictive Control Algorithm				Multi-timescale Decentrailized control ?predictive control Nash optimality	CHEN Shao-Mian ZHAO Jun QIAN Ji-Xin		Acta Automatic Sinica
159	A Self-adaptive Lexicon Construction Algorithm for Chinese Language Modeling				Chinese lexicon construction Language modeling Chinese lexicon significance Adaptability	XIAO Jing-Hui LIU Bing-Quan WANG Xiao-Long		Acta Automatic Sinica
160	An Amplitude Decaying Aggregation Based Robust Model Predictive Controller				MPC efficient robust predictive control amplitude decaying aggregation	LI De-Wei XI Yu-Geng		Acta Automatic Sinica
161	Comprehensive Unified Control Strategy and Global Stability Analysis for Underactuated Two-link Manipulators				Lyapunov s stability underactuated manipulator GAS.	YANG Simon X. LAI Xu-Zhi WU Min SHE Jin-Hua YANG Simon X.		Acta Automatic Sinica
162	Iterative Learning Identification Method for the Macroscopic Traffic Flow Model				Macroscopic traffic flow model Iterative Learning Control £¨ILC£© Parameter Identification Duplication	HOU Zhong-Sheng JIN Shang-Tai ZHAO Ming		Acta Automatic Sinica
163	Mining Concept Drifts from Data Streams Based on Multi-classifiers				DM Data Stream Concept drift	SUN Yue MAO Guo-Jun LIU Xu LIU Chun-Nian		Acta Automatic Sinica
164	Modeling Algorithm Based on String-coding Clone Selection and Reliability Forecasting				String-coding CLONAL algorithm of modeling Reliability prediction	ZHANG Wei HU Chang-Hua JIAO Li-Cheng SHANG Rong-Hua		Acta Automatic Sinica
165	Video Transcoding Architecture and Recent Advances				Transcoding Bitrate Error diffusion homogeneous transcoding	SHANG Shu-Lin DU Qing-Xiu LU Han-Qing TANG Xiao-Jun		Acta Automatic Sinica
166	Adaptive Video Segmentation Algorithm Using Hidden Conditional Random Fields				Video Segmentation hidden conditional random fields On-line learning	CHU Yi-Ping ZHANG Yin YE Xiu-Zi ZHANG San-Yuan		Acta Automatic Sinica
167	Convergence Analysis of the Particle Swarm Optimization Based on Stochastic Processes				Stochastic process ?Particle Swarm Optimization£¨PSO£© mean square stability Convergence	JIN Xin-Lei MA Long-Hua WU Tie-Jun QIAN Ji-Xin		Acta Automatic Sinica
168	Building the Best Reliable Routing Tree Using Link Quality Services in WSNs				IPv6 link quality services link relay mechanism algorithm to build the best reliable routing tree	DU Jun-Zhao LIU Hui CHEN Ping WU Bo		Acta Automatic Sinica
169	A Double-objective Rank Level Classifier Fusion Method				Classifier fusion Biometric recognition Palmprint Recognition finger image recognition	LIU Ming YUAN Bao-Zong MIAO Zhen-Jiang		Acta Automatic Sinica
170	Parametric Absolute Stability of Interconnected Lurie Control Systems				parametric absolute stability equilibrium analysis H ¡Þ linear matrix inequality	CHEN Ning GUI Wei-Hua LIU Bi-Yu		Acta Automatic Sinica
171	An Intelligent Integrated Predictive Method Based on Gas Temperature Profile for Burn-through Point				Lead-Zinc sintering process burn-through point£¨BTP£© gas temperature profile technological-parameter-based predictive model time-sequence-based predictive model integrated prediction model	WU Min XU Chen-Hua		Acta Automatic Sinica
172	Globally Asymptotical Output-feedback Stabilization for Nonlinear Systems with Unmeasured States Dependent Growth				I/O extended linearization Linear Transform Output feedback Global Asymptotic Stability	SHANG Fang LIU Yun-Gang ZHANG Cheng-Hui		Acta Automatic Sinica
173	The Production and Maintenance Control Problem of Hybrid Systems with Demand Uncertainty				Hybrid Dynamical Systems maintenance hedging point control policy	LIU Jun RUI Zhi-Yuan WEI Yao-Bing CHEN Ji-Ming		Acta Automatic Sinica
174	Fuzzy Descriptor Tracking Control Design for Nonlinear Systems				Nonlinear dynamic system Tracking Control H ¡Þ linear matrix inequality	HU Yue-Bing ZHANG Qing-Ling ZHANG Yan		Acta Automatic Sinica
175	Study of Character Recognition Using Writing Style Consistent				Character ILecognition style co-occurrence probability Matching mould of Chinese language	LIU Chang-Song DING Xiao-Qing		Acta Automatic Sinica
176	Energy Saving Target Tracking Using Mobile Sensor Networks				Mobile sensor network proximity graph network connectivity	LI Ying-Ying ZHANG Heng-Yang LIU Yun-Hui		Acta Automatic Sinica
177	Adaptive Fuzzy Control for a Class of Multivariable Nonlinear Systems				Adaptive fuzzy control non-affine nonlinear systems multivariable interconnected nonlinear systems	LIU Yan-Jun WANG Wei		Acta Automatic Sinica
178	Stabilizing a Class of Nonlinear Systems by Bounded Feedback Backstepping				Backstepping bounded feedback I/O extended linearization	ZHANG Duan YU Li OU Lin-Lin YU Shi-Ming		Acta Automatic Sinica
179	Robust decentralized control for a class of large-scale interconnected nonlinear systems with bounded disturbances				large-scale interconnected systems State feedback Decentrailized control	FU Qin QU Wen-Bo YANG Cheng-Wu		Acta Automatic Sinica
180	PDF Control of Stochastic Parameter System Using Linear Matrix Inequalities				Probability density functions control stochastic cont rol Tracking Control	CHEN Hai-Yong WANG Hong		Acta Automatic Sinica
181	Target Tracking for Maneuvering Reentry Vehicles with Interactive Multiple Model Unscented Kalman Filter				Reentry vehicle Maneuver square root filtering	ZHANG Shu-Chun HU Guang-Da		Acta Automatic Sinica
182	Test Method with the Maximum Entropy and Its Application				Load Availability Entropy	LIU Jie WANG Pu LIU Bing-Zhang		Acta Automatic Sinica
183	Message Scheduling Based on Fuzzy Feedback in Networked Control Systems				NCS message scheduling fuzzy feedback scheduling quality of control£¨QoC£© fuzzy maximum first£¨FMF£©	LI Zu-Xin WANG Wan-Liang LEI Bi-Cheng CHEN Hui-Ying		Acta Automatic Sinica
184	Problems in Control and Intrinsic Nonlinearities				Intrinsic nonlinearity multiple equilibria global properties	HUANG Lin GENG Zhi-Yong WANG Jin-Zhi DUAN Zhi-Sheng YANG Ying		Acta Automatic Sinica
185	Research and Developments of Intelligent Driving Behavior Analysis				Driving behavior analysis driving safety driver status analysis	LI Li WANG Fei-Yue ZHENG Nan-Ning ZHANG Yi		Acta Automatic Sinica
186	Dynamic Collaborative Algorithm for Maneuvering Target Tracking in Sensor Networks				Senor Networks sensor collaboration PF	YANG Xiao-Jun XING Ke-Yi SHI Kun-Lin PAN Quan		Acta Automatic Sinica
187	LP-based Path Planning Method in Acceleration Space for Mobile Robot				Motion planning :linear programming Assembly strategy Dynamic Environment	ZU Di HAN Jian-Da TAN Da-Long		Acta Automatic Sinica
188	Support Vector Machine Based Predictive Control for Nonlinear Systems				CVA ?predictive control Nonlinear Process industrial coking equipment	ZHANG Ri-Dong WANG Shu-Qing LI Ping		Acta Automatic Sinica
189	A Note on Independence of Constraints of Orthogonal Movings of a Camera				Amera calibration Independence orthogonal movings	SUN Feng-Mei WANG Wei-Ning		Acta Automatic Sinica
190	Stability Analysis for the Switched Linear Hypercycle Systems				Hypercycle circulant matrix Switched system Lyapunov s stability Switching law	SU Rui LI Jian-Hua LI Yan-Ping		Acta Automatic Sinica
191	T-S Fuzzy Model Identification with Growing and Pruning Rules for Nonlinear Systems				Fuzzy Rule growing and pruning average response identification on line	LIAO Long-Tao LI Shao-Yuan HUANG Guang-Bin		Acta Automatic Sinica
192	An Approach to Extract Depth Information of Micro Tool by Microscopic Image Processing				Microscopic imaging model point spread parameter Depth Information micro manipulation	ZHAO Xin SUN Ming-Zhu LU Gui-Zhang YU Bin		Acta Automatic Sinica
193	SoftMan Group Intelligent Autonomous Coordination Model and Its Application				SoftMan digital gas field Swarm Intelligence service-oriented coordination	WANG Hong-Bo ZENG Guang-Ping WANG Zong-Jie TU Xu-Yan		Acta Automatic Sinica
194	Mobile Robot Adaptive Monte Carlo Localization Based on Multiple Hypothesis Tracking				Assembly strategy Monte Carlo Localization£¨MCL£© multi-hypothesis tracking kernel density tree	ZHANG Heng FAN Xiao-Ping QU Zhi-Hua		Acta Automatic Sinica
195	Fuzzy Fault-tolerant Control System Design for Multi-indices Constraints:Fuzzy Discrete-time Systems Case				?fault-tolerant control Actuator failure Fuzzy System Compatibility	ZHANG Gang HAN Xiang-Lan WANG Zhi-Quan		Acta Automatic Sinica
196	A Fast Algorithm for Two-dimensional Otsu Adaptive Threshold Algorithm				Threshold selection Classes square error Figure segmentation	WANG Hai-Yang PAN De-Lu XIA De-Shen		Acta Automatic Sinica
197	A Defect Detection Algorithm for Paper Currency Sorting System				Paper currency sorting defect detection homogeneity	JIN Ye SONG Ling LIU Song-Bo TANG Xiang-Long		Acta Automatic Sinica
198	Non-binary Constraint Hybrid Search Algorithm				Search CSP Constraint processing non-binary constraint	SUN Ji-Gui ZHANG Ju-Yang CHEN Shang-Wei		Acta Automatic Sinica
199	Global Stabilization of a Class of Nonholonomic Systems				Nonholonomic system chained form global stabilization Outlier attraction domain	REN Yan-Qing MA Bao-Li		Acta Automatic Sinica
200	Soft Sensor Modeling Based on a Modified k-Nearest Neighbor Regression Algorithm				k-nearest neighbor algorithm ?soft-measurement	YE Tao ZHU Xue-Feng LI Xiang-Yang SHI Bu-Hai		Acta Automatic Sinica
201	Optimal Design of PID Controller Based on Window H_¡Þ Norm				Norm Match Pattern	MA Guo-Liang CHEN Qing-Wei HU Wei-Li		Acta Automatic Sinica
202	Computation of Nonlinear Optimal Control via Symplectic Conservative Perturbation Method				Nonlinear two-point boundary-value problem interval mixed energy symplectic conservative perturbation parallel arithmetic	TAN Shu-Jun ZHONG Wan-Xie		Acta Automatic Sinica
203	Fast Kirsch Edge Detection Based on Templates Decomposition and Integral Image				Contour detection template decomposition Integral image	SHAO Ping YANG Lu-Ming		Acta Automatic Sinica
204	A Method for Eliminating Class Noise in Text Classification Based on Feature Class Attribute				Class attribute analysis eliminating class noise Text Categorization	WANG Qiang GUAN Yi WANG Xiao-Long		Acta Automatic Sinica
205	An Image Fusion Algorithm Based on Second Generation Wavelet Transform and Its Performance Evaluation				Image Blending lifting scheme Evaluation	LI Wei ZHU Xue-Feng		Acta Automatic Sinica
206	Application of Moving Least Squares to Multi-sensors Data Reconstruction				nonlinear regression of curve Data Reconstruction	LIU Dan SUN Jin-Wei WEI Guo LIU Xin		Acta Automatic Sinica
207	Intention Produce and Behavior Control for Artificial Fish Based on Harmonic of Emotion and Intelligence				Artificial fish Artificial emotion Cooperative control	NING Shu-Rong BAN Xiao-Juan TU Xu-Yan		Acta Automatic Sinica
208	Direct Adaptive Control of Underwater Vehicles Based on Fuzzy Neural Networks				AUV ANFIS Adaption control	YU Jian-Cheng ZHANG Ai-Qun WANG Xiao-Hui SU Li-Juan		Acta Automatic Sinica
209	Multi-objective Control Problem of Bilinear Systems				Optimal Control Bilinear systems multi-level optimization Dynamic Programming	QIAN Fu-Cai GAO Zhen-Bin LIU Ding		Acta Automatic Sinica
210	Optimal Synthesis of Robust Regulation for Plants with Coprime Factor Perturbations:Optimization and Continuity Properties				Coprime factor perturbations plant unknown disturbance robust adjust Continuance Adaption control	LI Sheng-Ping		Acta Automatic Sinica
211	Stochastic Stability for Networked Control Systems				NCS Network-induce delay Data packet dropout Stochastic stability Markovian jump linear system	MA Wei-Guo SHAO Cheng		Acta Automatic Sinica
212	Polynomial-complexity Deadlock Avoidance Policies for Automated Manufacturing Systems				Manufacturing System Deadlock Complexity Control strategy	XING Ke-Yi TIAN Feng YANG Xiao-Jun HU Bao-Sheng		Acta Automatic Sinica
213	A Real-time Image Matching Algorithm for Navigation System Based on Bifurcation Extraction				characteristic points acquiring Scene matching aided navigation system	LENG Xue-Fei LIU Jian-Ye XIONG Zhi		Acta Automatic Sinica
214	Spherical Harmonic Descriptor for Image Shape Matching				Spherical harmonics Shape correspondence shape descriptor	ZHANG Zhi-Yong YANG Bai-Lin		Acta Automatic Sinica
215	Netlike Texture Detection Method Using Fractal Texture Features and Wavelet Transform				Netlike texture net detection fractal texture feature MRA Feature Selection	CAO Yuan-Yuan YANG Bo XU Guang-You		Acta Automatic Sinica
216	Closed-loop Subspace Identification Based on Augmented Input with Consistency Analysis				Closed-loop identification model predictive control	YANG Hua LI Shao-Yuan		Acta Automatic Sinica
217	H_¡Þ Robust Control of AC/DC Systems with Non-affine Nonlinear Model				AC-DC transmission systems Nonaffine nonlinear system Feedback Linearization	TANG Hong-Hai LI Chun-Wen		Acta Automatic Sinica
218	Controller Design and Global Stability Analysis of Acrobot				?fuzzy control Lyapunov s stability	YANG Simon X. LAI Xu-Zhi WU Min SHE Jin-Hua YANG Simon X.		Acta Automatic Sinica
219	A Constraint Solving Algorithm for Semi On-line Scheduling Problem				Semi on-line scheduling Constraint processing Monotonicity	ZHANG Ju-Yang SUN Ji-Gui YANG Qing-Yun		Acta Automatic Sinica
220	An Improved Vehicle Plate Location Method Based on Block Segmentation				License Plate block segmentation edge density adaptive location	YUAN Wei-Qi ZHANG Liang		Acta Automatic Sinica
221	Nonlinear Internal Model Control Based on Support Vector Machine ¦Áth-order Inverse System Method				CVA nonlinear internal model control Inverse System Method Robust Stability	SONG Fu-Hua LI Ping		Acta Automatic Sinica
222	Fault Prediction for Nonlinear Time Series Based on Neural Network				Nonlinear time series ?neural networks moving horizon prediction Multilayer networks Fault predict	HU Shou-Song ZHANG Zheng-Dao		Acta Automatic Sinica
223	Variable-voltage Energy Saving Strategy for Three-phase Induction Motor in Oil Pump jacks				Economization in energy utilization Induction machine Oil Field variable-voltage	ZHU Chang-Qing WANG Xiu-He SHEN Ning ZHANG Xin ZHANG Cheng-Hui		Acta Automatic Sinica
224	Error Transfer and Correction between Multi-target Measurements in a Common Clutter Environment				Error transfer Correction measurement Correlation common clutter environment track estimation Multi-target tracking	HAN Chong-Zhao ZHOU Bin YUAN Xiang-Hui LIAN Feng		Acta Automatic Sinica
225	Online Delay Evaluation and Controller Co-design for Networked Control Systems				NCS automatic route trace technology Random delay controller co-design MPC	SHAO Qi-Ke YU Li ZHANG Gui-Jun		Acta Automatic Sinica
226	Multiple Description Image Coding Based on Directional Lifting Wavelet Transform				Multiple description coding quincunx downsampling LWT directional prediction Image interpolation	ZHANG Nan LU Yan WU Feng YIN Bao-Cai		Acta Automatic Sinica
227	A New Shadow Extraction Method from Color Aerial Images Based on Dempster-Shafer Evidence Theory				shadow extraction color aerial image	ZHU Qing XU Sheng-Hua HAN Li-Tao		Acta Automatic Sinica
228	Hierarchical Mumford-Shah Model for Vector-valued Image Segmentation, Denoising and Reconstruction				Vector-valued image processing Level Set Method minimal image partition problem Medical Image Processing	LIU Guo-Cai WANG Yao-Nan		Acta Automatic Sinica
229	A New Video Moving Object Segmentation Algorithm Based on Gibbs Random Field				Division Moving object Gibbs random field	LIU Long HAN Chong-Zhao LIU Ding LIANG Ying-Fu		Acta Automatic Sinica
230	Relaxation Labeling Based Task Scheduling in Heterogeneous Environments				Job scheduling relaxation labeling Heterogeneous Environment	DU Xiao-Li WANG Jun-Li JIANG Chang-Jun		Acta Automatic Sinica
231	Study on Mould Level and Casting Speed Coordination Control Based on ADRC with DRNN Optimization				Diagonal recurrent neural networks ADRC level control casting speed control Decoupled control	QIAO Guo-Lin TONG Chao-Nan SUN Yi-Kang		Acta Automatic Sinica
232	Iterative Learning Control for a Class of Singular Systems				Descriptor system Pulse Robustness Iterative Learning Control £¨ILC£© Convergence	PIAO Feng-Xian ZHANG Qing-Ling WANG Zhe-Feng		Acta Automatic Sinica
233	Delay-dependent Output Feedback Decentralized Robust Control for Discrete Interconnected Systems				Discrete interconnected systems Delay dependent Dynamic output feedback Comparison principle theory delay difference inequalities	LIU Bi-Yu GUI Wei-Hua CHEN Ning		Acta Automatic Sinica
234	Research on Method of Self-operation for Multi-joint Robot Based on the Infrared Sensor Skin				Multi-joint robot sensor skin Fuzzy Logic Motion planning	CAO Zheng-Cai FU Yi-Li WU Qi-Di WANG Shu-Guo JIN-Bao		Acta Automatic Sinica
235	Line-based Homography Estimation and Its Application in Visual Metrology				Homography Visual detection	ZENG Hui DENG Xiao-Ming ZHAO Xun-Po HU Zhan-Yi		Acta Automatic Sinica
236	Fast Gabor Filtering				Gaussian filter non-orthogonal decomposition Recursive filtering Efficient Algorithm	CHEN Xiao-Guang FENG Ju-Fu		Acta Automatic Sinica
237	Model Switching Based Adaptive Background Modeling Approach				Background Modeling model switching Moving Object Detection	ZUO Jun-Yi PAN Quan LIANG Yan ZHANG Hong-Cai CHENG Yong-Mei		Acta Automatic Sinica
238	Image Salt &amp; Pepper Noise Self-adaptive Suppression Algorithm Based on Similarity Function				detail preserving	SONG Yu LI Man-Tian SUN Li-Ning		Acta Automatic Sinica
239	An Arbitrary Resizing Algorithm of Image in the DCT Domain				Arbitrary resizing computation costs	LIU Huai-Yu JIANG Bing WANG Xiao-Yang ZHU Wei-Le		Acta Automatic Sinica
240	Demonstration of Mathematics Theory of CSMA/CD Protocol				Robustness power rate transition Mathematic Model time-sensitivity	LUO Gui-Lan ZHAO Hai ZHANG Wen-Bo ZHAO Ming ZHANG Hao-Hua		Acta Automatic Sinica
241	Stability Analysis of Discrete Singularly Perturbed Systems				Singual perturbed systems Lyapunov s stability	CAI Chen-Xiao ZOU Yun		Acta Automatic Sinica
242	Technology Development of Autonomous Ocean Vehicle				Ocean vehicle :Artificial intelligence Architecture AI control	XU Yu-Ru XIAO Kun		Acta Automatic Sinica
243	Design of Humanoid Complicated Dynamic Motion with Similarity Considered				Humanoid robot Comparability rhythm dynamic stability kinematics constraint	JAFRI Ali Raza ZHANG Li-Ge HUANG Qiang YANG Jie SHI You WANG Zhi-Jie JAFRI Ali Raza		Acta Automatic Sinica
244	Nonlinear adaptive decoupling generalized predictive control using neural networks and multiple models				Non linear GPC Decouple ?neural networks Fuzzy multiple model	SHI Yu-Jing CHAI Tian-You		Acta Automatic Sinica
245	A Spectral Method of K-means Initialization				Cluster eigencenter	QIAN Xian HUANG Xuan-Jing WU Li-De		Acta Automatic Sinica
246	A New Q Learning Algorithm for Multi-agent Systems				Multi agent Reinforcement Learning	GUO Rui WU Min PENG Jun PENG Jiao CAO Wei-Hua		Acta Automatic Sinica
247	Sound-based Collaborative Direction Estimation for Swarm Robotic Systems				Swarm robotic systems sound-based direction estimation collaborative direction estimation Fuzzy inference system	JIANG Jian ZHAO Jie LI Li-Kun		Acta Automatic Sinica
248	Vibration Controllability of Underactuated Flexible Manipulator				Underactuated flexible link vibration controllability	CHEN Wei YU Yue-Qing ZHANG Xu-Ping SU Li-Ying		Acta Automatic Sinica
249	Convex Parameterization Approach for Robust Stabilization of Systems with Integral Quadratic Constrained Uncertainties				Robust stability convex parameterization H ¡Þ linear matrix inequality	GENG Zhi-Yong		Acta Automatic Sinica
250	Robust Stability for a Class of Uncertain Systems				Interval plants Robust Stability	SHEN Tao WANG Xiao-Hong YUAN Zhu-Gang		Acta Automatic Sinica
251	Decentralized Output Feedback Semiglobal Robust Stabilization of Large-Scale Nonlinear Systems				Large-scale nonlinear systems decentralized out-put feedback Semiglobal stabilization	WANG Xing-Ping GU Wen-Jin ZHANG You-An CHENG Zhao-Lin		Acta Automatic Sinica
252	Planning WCDMA Wireless Networks Using Rolling Window				base station planning Rolling Plan Rolling strategy	ZHANG Hong-Yuan Xi Yu-Geng Gu Han-Yu		Acta Automatic Sinica
253	An Estimation of Robust Gershgorin Bands in Robust Inverse Nyquist Array Method				Inverse Nyquist array robust diagonal dominance Decoupled control	GAO Da-Yuan SHEN Hui DONG Guo-Hua HU De-Wen		Acta Automatic Sinica
254	Stability of Nonlinear Systems with Tridiagonal Structure and Its Applications				I/O extended linearization Lyapunov s stability backstepping	LIU Bin ZHANG Zeng-Ke		Acta Automatic Sinica
255	Stability of Switched Linear Singular Systems with Impulsive Effects				Switched system Switched descriptor system Exponential Stability	YIN Yu-Juan ZHAO Jun		Acta Automatic Sinica
256	Multi-Camera Calibration Based on 1D Calibration Object				multiple cameras calibration general rigid motion	WANG Liang WU Fu-Chao		Acta Automatic Sinica
257	An Improved 3D Face Modeling Method Based on Morphable Model				Deformable Model face modeling Mesh resampling ?genetic algorithms	WANG Cheng-Zhang YIN Bao-Cai SUN Yan-Feng HU Yong-Li		Acta Automatic Sinica
258	A CQPOCS Algorithm for Fast Feature Point Matching				Cluster Image registration POCS	LIAN Wei LIANG Yan PAN Quan CHENG Yong-Mei ZHANG Hong-Cai		Acta Automatic Sinica
259	Real Rough Set Theory and Attribute Reduction				Real rough set theory Attribute Reduction Degree of General Importance general neighborhood relation general Euclidean distance	XIAO Di HU Shou-Song		Acta Automatic Sinica
260	Nonlinear Dynamic Modeling and Control of Low Speed Heavy-Duty Vehicles				I/O extended linearization Feedback Linearization Tracking Control	BIN Yang LI Ke-Qiang WANG Jian-Qiang LIAN Xiao-Min		Acta Automatic Sinica
261	Aggregation Approach of Two Kinds of Three-Point Interval Number Comparison Matrix in Group Decision Making				Group decision Comparison matrix Aggregation	ZHU Jian-Jun LIU Si-Feng WANG He-Hua		Acta Automatic Sinica
262	An Equivalent Aggregation Optimization Strategy in Model Predictive Control				?predictive control aggregation matrix equivalent aggregation optimization strategy	LI De-Wei XI Yu-Geng QIN Hui		Acta Automatic Sinica
263	A Remote Control System Based on QoS Performance Compensation				Remote control systems GPC Delay	SHAO Qi-Ke YU Li ZHANG Gui-Jun		Acta Automatic Sinica
264	A Segmentation and Recognition System for Touching and Broken Numeral Strings Based on Viterbi Algorithms				Character Segmentation touching and broken characters machine-printed numeral strings	YIN Xu-Cheng LIU Chang-Ping		Acta Automatic Sinica
265	Model Identification of Piecewise Affine (PWA) Systems Based on Fuzzy Cluster				Piecewise affine system Fuzzy Classification CVA	PAN Tian-Hong LI Shao-Yuan		Acta Automatic Sinica
266	A Survey on Estimation of Distribution Algorithms				Distributed computing ?genetic algorithms SLT Probabilistic model	ZHOU Shu-De SUN Zeng-Qi		Acta Automatic Sinica
267	Constraint Processing				Constraint processing Optimization Problem	JI Xiao-Hui ZHANG Jian		Acta Automatic Sinica
268	Robot Self-Localization Based on Planar Laser Measurement				Robot self location	Zeng Hui Wu Fu-Chao Hu Zhan-Yi		Acta Automatic Sinica
269	Semi-Fragile Image Authentication Based on Zernike Moments and Watermark				Semi-fragile image authentication Image Watermarking HVS Integer to integer wavelet transform	WU Xiao-Yun LIU Hong-Mei HUANG Ji-Wu		Acta Automatic Sinica
270	KD(D&amp;K):A New Knowledge Discovery Process Model for Complex Systems				KDD Double-Base Cooperating Mechanism double-basis fusion mechanism	YANG Bing-Ru LI Jin-Hong SONG Wei LI Xin		Acta Automatic Sinica
271	Multi Objective Optimization Model for Collaborative Multi-Echelon Inventory Control in Supply Chain				Supply chain optimize multi-echelon inventory Multi-Objective Optimization Evolutionary Algorithms	WEI Zhong XU Xiao-Fei ZHAN De-Chen DENG Sheng-Chun		Acta Automatic Sinica
272	Multi-Model Predictive Control for Nonlinear Systems Based on Mixed Logic				Nonlinear predictive control Fuzzy multiple model mixed logic	ZOU Tao WANG Xin LI Shao-Yuan		Acta Automatic Sinica
273	An Adaptive Forecasting Method for Time-Series Data Streams				Time Series Data Stream Airline forecast interpolating wavelet	WANG Yong-Li ZHOU Jing-Hua XU Hong-Bing DONG Yi-Sheng LIU Xue-Jun		Acta Automatic Sinica
274	Combined Controller Synthesis for Marked Graphs				DEDS ?supervisory control	LUO Ji-Liang WU Wei-Min SU Hong-Ye CHU Jian		Acta Automatic Sinica
275	A New Sufficient Condition on the Stability of T-S Fuzzy Systems				State feedback H ¡Þ linear matrix inequality	ZHANG Da-Qing ZHANG Qing-Ling HU Yue-Bing		Acta Automatic Sinica
276	Research on Image Matching Similarity Criterion Based on Maximum Posterior Probability				Similarity Measure Image Matching Visual object tracking MAP	FENG Zu-Ren LU Na LI Liang-Fu		Acta Automatic Sinica
277	A Novel Modeling Architecture of Agent				Incentive computation tree logic	LI Mu-Nan PENG Hong LI Xiang-Yu CHEN Jian-Chao LIU Bo		Acta Automatic Sinica
278	Fusion and Estimation of Dynamic Multiscale System Based on M-Band Wavelet				dynamic multiscale system Estimates	CUI Pei-Ling WANG Gui-Zeng PAN Quan		Acta Automatic Sinica
279	Dynamic Modeling and Robust Trail Tracking Control of 3-DOF Translational Parallel Kinematic Machine Driven by AC Servo Motors				PKM Robust control AC servo motor Track	KONG De-Qing HUANG Tian ZHANG Hong-Bo ZHANG Ju-Yong		Acta Automatic Sinica
280	Reduced-order H_¡Þ Controller Design for Uncertain Descriptor Systems				Uncertain descriptor systems function observer reduced -order controller	XU Da-Bo ZHANG Qing-Ling HU Yue-Bing		Acta Automatic Sinica
281	A Robust and Efficient Algorithm for Mobile Robot Localization				Adaptive particle filter Map Matching Laser Infrared Detection and Ranging Self-localization	FANG Zheng TONG Guo-Feng XU Xin-He		Acta Automatic Sinica
282	3-dimensional Locomotion of a Snake-like Robot Controlled by Cyclic Inhibitory CPG Model				Snake-like robot braking cycle Stability	LU Zhen-Li MA Shu-Gen LI Bin WANG Yue-Chao		Acta Automatic Sinica
283	Direct Algorithm for Multivariable Generalized Predictive Controller s Coefficients of Diagonal CARIMA Model				GPC Multi-Variable Adaption control direct algorithm	LI Qi-An CHU Jian		Acta Automatic Sinica
284	Study on Discrete Time Mapping Modeling and Stability Analysis for Piecewise Autonomous Oscillation Systems				Autonomous piecewise discrete mapping modeling frequency bifurcation	DAI Xin HUANG Xi-Yue SUN Yue		Acta Automatic Sinica
285	Stochastic Switching Model and Policy Optimization Online for Dynamic Power Management				Advanced dynamic power management Reinforcement Learning Gradient estimating stochastic approximation Optimization online	JIANG Qi XI Hong-Sheng YIN Bao-Qun		Acta Automatic Sinica
286	Synthesizing Output Feedback Predictive Control for Constrained Uncertain Time-Varying Discrete Systems				Output feedback Robust MPC LMI Lyapunov s stability	DING Bao-Cang ZOU Tao		Acta Automatic Sinica
287	A Survey of Computer Vision Based Pedestrian Detection for Driver Assistance Systems				Pedestrian detection driver assistance system ROIs segmentation Object Recognition	JIA Hui-Xing ZHANG Yu-Jin		Acta Automatic Sinica
288	Hybrid Intelligent Modeling Approach for Dynamic Cold Tandem Rolling Process				Cold tandem rolling dynamic process linearized state-space model hybrid intelligent model	Tie Ming Chai Tian-You Yue Heng Zhang Zhen-Shan Zheng Xiu-Ping		Acta Automatic Sinica
289	Further Study on the Parameter Convergence of Fuzzy Models in Nonlinear System Identifications				Identification of Nonlinear System. Fuzzy system model parameter convergence persistently exciting input sig-nal design.	WAN Feng SUN You-Xian		Acta Automatic Sinica
290	Rolling Pstrial Rescheduling with Dual Objectives for Single Machine Subject to Disruptions				Disruptions efficiency and stability partial rescheduling rolling mechanism	WANG Bing XI Yu-Geng		Acta Automatic Sinica
291	Passivity Control for Uncertain T-S Fuzzy Descriptor Systems				Uncertain T-S fuzzy descriptor systems admissibility passivity linear matrix inequality (LMI)	ZHU Bao-Yan ZHANG Qing-Ling TONG Shao-Cheng		Acta Automatic Sinica
292	Model-Based Fault Tolerant Control for Hybrid Dynamic Systems with Sensor Faults				Hybrid system bond graph reliable control fault tolerant control	YANG Hao MAO Ze-Hui JIANG Bin		Acta Automatic Sinica
293	A New Multi-Agent System Architecture and Its Application in RoboCup				MAS two-layer dynamic architecture Decision algorithm collaboration model	WU Min CAO Wei-Hua GUI Wei-Hua PENG Jun SHE Jin-Hua		Acta Automatic Sinica
294	A New Fuzzy Identification Approach for Complex Systems Based on Neural-Fuzzy Inference Network				Fuzzy Identification Neuro-Fuzzy Networks Rule Extraction Unsupervised Learning Supervised Learning	LI Jia-Ning YI Jian-Qiang ZHAO Dong-Bin XI Guang-Cheng		Acta Automatic Sinica
295	Autonomous Behavior Agent-Based Lunar Rover Motion Planning and Control				Lunar rover autonomous behavior agent Motion planning Motion Control	JU He-Hua CUI Ping-Yuan LIU Hong-Yun		Acta Automatic Sinica
296	A Phase-Locked-Loop-Based Model Reference Adaptive System for Speed Estimation of Sensorless Induction Motor Drives				Speed sensorless Induction machine model reference adaptive system PLL high frequency injection method	WU Qing-Hui SHAO Cheng		Acta Automatic Sinica
297	Scheduling a Single Continuous Batch Processing Machine to Minimize Makespan				Iron and steel industry Heating-furnace scheduling Continuous batch Dynamic Programming Algorithm	ZHAO Yu-Fang TANG Li-Xin		Acta Automatic Sinica
298	Robust Reliable Tracking Control for a Class of Uncertain Systems and Its Application to Flight Control				Polytopic type uncertainty Actuator failure reliable tracking control Flight control	DAI Shi-Lu FU Jun ZHAO Jun		Acta Automatic Sinica
299	Pose Determination from a Single Image of a Single Parallelogram				Object pose estimation	SUN Feng-Mei WANG Wei-Ning		Acta Automatic Sinica
300	Robust H_¡ÞControl for Linear Discrete-Time Switched Systems with Norm-Bounded Uncertainties and Time-Delay				Linear discrete-time switched system H ¡Þ linear matrix inequality	SONG Zheng-Yi ZHAO Jun		Acta Automatic Sinica
301	Applications of Computer Vision to Outdoor Mobile Robot				Outdoor mobile robot : Computer vision Road Detection Vehicle Detection Pedestrian detection	HU Bin HE Ke-Zhong		Acta Automatic Sinica
302	H¡Þ Design for Sampled-Data Systems via Lifting Technique:Conditions and Limitation				Sampled-data control system lifting technique design limitation H¡Þ synthesis	WANG Guang-Xiong LIU Yan-Wen HE Zhen		Acta Automatic Sinica
303	Construction of Control Lyapunov Functions for a Class of Nonlinear Systems				Nonlinear systems control Lyapunov functions semiglobal stabilization zero dynamics	CAI Xiu-Shan HAN Zheng-Zhi WANG Xiao-Dong		Acta Automatic Sinica
304	Robust Stability for a Class of Uncertain Hybrid Linear Systems with Time-Delay				Hybrid linear systems with time-delay Robust adaptive control	KANG Yu XI Hong-Sheng ZHANG Da-Li Ji Hai-Bo		Acta Automatic Sinica
305	Design of Optimal Observer and Optimal Feedback Controller Based on Differential Game Theory				Fault observer Optimal Control Differential game	NIAN Xiao-Hong CAO Li		Acta Automatic Sinica
306	Analysis and Design of Discrete Fuzzy System Based on Piecewise Fuzzy Lyapunov Approach				Stability	ZHANG Song-Tao REN Guang		Acta Automatic Sinica
307	New Approach to Networked Mobile Robot Based on User Intention Modeling				Internet robot user intention model Bayesian inference uncertain delay	ZHOU Wei SU Jian-Bo		Acta Automatic Sinica
308	Delay-Dependent Fuzzy Control for Nonlinear Descriptor Systems				Delay dependent ?fuzzy control H ¡Þ linear matrix inequality	YUAN YuHao ZHANG Qing-Ling CHEN Bing		Acta Automatic Sinica
309	A Self-Organization Algorithm in Wireless Sensor Networks				IPv6 sensor collaboration information acquirement Ad Hoc	WANG Rui LIANG Yan PAN Quan CHENG Yong-Mei		Acta Automatic Sinica
310	Delay-Dependent H_¡ÞControl for Uncertain Discrete-Time Delay Fuzzy Systems				Delay dependent Robust control H ¡Þ linear matrix inequality	CHEN Zhi-Sheng PENG Ke LI Yong-Gang ZHANG Tai-Shan		Acta Automatic Sinica
311	Analysis of Robust Stability for Linear Time-varying Uncertain Periodic Descriptor Systems				Linear time-varying uncertain periodic descriptor systems Robust Stability LMI state feedback robust control	SU Xiao-Ming LV Ming-Zhu		Acta Automatic Sinica
312	Component Content Soft-sensor Based on Neural Networks in Rare-earth Countercurrent Extraction Process				Rare-earth countercurrent extraction soft-sensor equilibrium calculation model neural networks	YANG Hui CHAI Tian-You		Acta Automatic Sinica
313	Why is the Danger Cylinder Dangerous in the P3P Problem?				The P3P problem the danger cylinder instability of solution	ZHANG Cai-Xia HU Zhan-Yi		Acta Automatic Sinica
314	Double Gaussian GMM Based Feature Normalization and Its Application in Speech Recognition				Automatic speech recognition £¨ASR£© front-end Noise Robustness speech feature normalization Histogram equalization	LIU Bo DAI Li-Rong WANG Ren-Hua DU Jun LI Jin-Yu		Acta Automatic Sinica
315	A Fast Intra-prediction Mode Selection Algorithm of H.264/AVC Based on Adaptive Thresholds				intra prediction Mode selection	TENG Guo-Wei WANG Guo-Zhong ZHANG Zhao-Yang SHI Xu-Li YU Song-Yu		Acta Automatic Sinica
316	Hierarchical Mumford-Shah Model for Image Segmentation,Denoising,and Reconstruction Using an Iterative Tier-by-Tier Algorithm Based on Level Set Methods				Level Set Method Hierarchical model Active contour models minimal image partition problem	LIU Guo-Cai WANG Yao-Nan		Acta Automatic Sinica
317	Adaptive Classification Algorithm Based on Maximum Scatter Difference Discriminant Criterion				Maximum scatter difference large margin linear projection adaptive algorithm Machine learning Face Recognition	SONG Feng-Xi ZHANG David YANG Jing-Yu GAO Xiu-Mei		Acta Automatic Sinica
318	Multi-objective Control Design for Active Suspensions:An LMI Approach				Active Suspension time-domain hard constraint HILS	CHEN Hong MA Miao-Miao SUN Peng-Yuan		Acta Automatic Sinica
319	A Real-time 3D Human Tracking and Modeling System				Body tracking body model HCI	XU Yi-Hua LI Jing-Feng JIA Yun-De		Acta Automatic Sinica
320	Redundancy Anylysis of Wavelet Transform Coefficients				Wavelet basis self-similar Perfect reconstruction	LANG Fang-Nian YUAN Xiao ZHOU Ji-Liu HE Kun		Acta Automatic Sinica
321	Designing of Guaranteed Cost Iterative Learning Algorithms Based on LMI Method				Iterative Learning Control £¨ILC£© guaranteed cost iterative learning algorithms iteration domain	YANG Sheng-Yue FAN Xiao-Ping NIAN Xiao-Hong QU Zhi-Hua LUO An HUANG Sheng-Xi		Acta Automatic Sinica
322	State-of-the-art on Frequent Pattern Mining in Data Streams				DM Data Stream Frequent Pattern Approximate algorithm	PAN Yun-He WANG Jin-Long XU Cong-Fu		Acta Automatic Sinica
323	A Survey of Visual Tracking				: Computer vision Visual object tracking Image Sequence Monitoring System	HOU Zhi-Qiang HAN Chong-Zhao		Acta Automatic Sinica
324	A Switching Method for a Model Reference Robust Control with Unknown High Frequency Gain Sign				Model following high-frequency gain robust control switching control	YUAN Li-Na LIN Yan		Acta Automatic Sinica
325	A New Approach to Design of Robust Fault Detection Filter for Time-delay Systems				Dead-Time Systems Fault detection filter Performance	BAI Lei-Shi TIAN Zuo-Hua SHI Song-Jiao WENG Zheng-Xin		Acta Automatic Sinica
326	A Cooperative Evolutionary Algorithm Based on Particle Swarm Optimization and Simulated Annealing Algorithm				PSO SA Coevolution algorithm	WANG Li-Fang ZENG Jian-Chao		Acta Automatic Sinica
327	Multivariable Intelligent Optimizing Control Approach for Shaft Furnace Roasting Process				Shaft furnace roasting global production indices Multi-Variable AI control LMI	YAN Ai-Jun CHAI Tian-You YUE Heng		Acta Automatic Sinica
328	Analysis on the Robustness of Camera Self-calibration in Terms of Conditioning Number				Camera self calibration condition number Robust	HUANG Feng-Rong SUN Feng-Mei HU Zhan-Yi		Acta Automatic Sinica
329	Cascade Scheme of Model Free Control Law and Its Application				Cascade Control Model-free control method Large scale time delay RHF H-N ratio	HAN Zhi-Gang WANG Guo-Qiang		Acta Automatic Sinica
330	Segmentation of Mixed Chinese/English Document Based on AFMPF Model				Segmentation of mixed Chinese/English document pre-classification of Chinese/English adaptive feature and multiple phase feedback model £¨AFMPF model£© adaptation to various document image	XIA Yong WANG Chun-Heng DAI Ru-Wei		Acta Automatic Sinica
331	A Novel Biometrics Technology-Finger-back Articular Skin Texture Recognition				Biometric recognition finger-back articular skin texture recognition false rejection rate False Acceptance Rate£¨FAR£©	WANG Chang-Yu SONG Shang-Ling SUN Feng-Rong MEI Liang-Mo		Acta Automatic Sinica
332	Model Analysis of Particle Swarm Optimizer				PSO the largest covering space £¨LCS£© Asymptotic Stability Sufficient condition	PAN Feng CHEN Jie GAN Ming-Gang CAI Tao TU Xu-Yan		Acta Automatic Sinica
333	Face Representation Based on the Multiple-class Maximum Scatter Difference				Maximum scatter difference Eigenvector Character Pick-up Face Recognition	SONG Feng-Xi YANG Jing-Yu LIU Shu-Hai ZHANG David		Acta Automatic Sinica
334	Face Recognition Based on Expressive Features				DFA Eigenface expressive feature Face Recognition	GAO Quan-Xue PAN Quan LIANG Yan ZHANG Hong-Cai CHENG Yong-Mei		Acta Automatic Sinica
335	Research on Smooth Fitting and Regularization Parameter under the Fitness Function of Genetic Programming Algorithm				Fitness Function smooth fitting regularization parameter	WANG Si-Chun ZHANG Tai-Shan YIN Zhi-Yun ZHANG Chu-Wen		Acta Automatic Sinica
336	Statistical Modeling and Online Monitoring for Batch Processes				Batch processes multivariate statistical model Process monitoring DFA	LU Ning-Yun WANG Fu-Li GAO Fu-Rong WANG Shu		Acta Automatic Sinica
337	The Adaptive Robust Controller of Antilock Brake System of Electric Vehicles				Anti-lock Braking System £¨ABS£© adaptive robust control EV	LI Guo YU Da-Tai		Acta Automatic Sinica
338	Adaptive Control of a Class of Nonlinear Systems with Prandtl-Ishlinskii Hysteresis				Adaption control Hysteresis Backstepping	FENG Ying HU Yue-Ming SU Chun-Yi		Acta Automatic Sinica
339	Investigation of Grid Technology on Scheduling of Semiconductor Manufacturing Line				Grid computing Semiconductor manufacturing system Optimal scheduling	WANG Zhong-Jie WU Qi-Di LI Ya-Jie		Acta Automatic Sinica
340	Full-words Automatic Word Sense Tagging Based on Unsupervised Learning Algorithm				Sense tagging unsupervised learning algorithm naive Bayesian model dependency grammar	LU Zhi-Mao LIU Ting LI Sheng		Acta Automatic Sinica
341	Microstructure and Flexible Optimizing Method of Scheduling Problem				Dispatching Flexibility micro-fabricated master slave system	SHEN Yi-Min FAN Yu-Shun		Acta Automatic Sinica
342	Indefinite LQ Problem for Singular Systems				Optimal Control Generalized systems	MA Shu-Ping CHENG Zhao-Lin		Acta Automatic Sinica
343	An Image Navigation Way for Orthopaedic Surgery Robot				Image navigation distortion calibration intramedu-llary nail	SUN Li-Ning ZHANG Jian DU Zhi-Jiang FU Li-Xin		Acta Automatic Sinica
344	Ant Colony Optimization Algorithm with Finite Grade Pheromone				ACO finite Markov chains Convergence	KE Liang-Jun FENG Zu-Ren FENG Yuan-Jing		Acta Automatic Sinica
345	Synthesizing Off-line Robust Model Predictive Controller Based on Nominal Performance Cost				Robust MPC off-line method nominal performance cost Lyapunov s stability	DING Bao-Cang YANG Peng		Acta Automatic Sinica
346	Application of a Novel Grey Relation Analysis Algorithm to Soft Sensor				?soft-measurement Grey Association Analysis RBF NN	LI Yong SHAO Cheng		Acta Automatic Sinica
347	Anti-windup Compensator Gain Design for Time-delay Systems with Constraints				Actuator saturation time-delay systems compensation gain Lyapunov-Krasovskii function	WANG Yong-Qiang CAO Yong-Yan SUN You-Xian		Acta Automatic Sinica
348	Optimal Adaptive Control of a Class of Nonlinear Uncertain Systems				Adaption control Robust Stability Inverse optimality	CHEN Yi-Mei HAN Zheng-Zhi		Acta Automatic Sinica
349	Critical Chain Based Approach for Resource-constrained Project Scheduling				Project management Planning and scheduling Critical chain Heuristic Algorithm	LIU Shi-Xin SONG Jian-Hai TANG Jia-Fu		Acta Automatic Sinica
350	Design of a Novel Omnidirectional Stereo Vision System				Hyperboloid mirror catadioptric system omnidirectional stereo vision Base Line	SU Lian-Cheng ZHU Feng		Acta Automatic Sinica
351	Research Progress of Frequency Domain Decoupling Control Design for Chemical and Industrial Multivariable Processes with Time Delays				Multivariable process Delay Decouple controller matrix multiloop control Robust Stability	LIU Tao ZHANG Wei-Dong GU Dan-Ying CAI Yun-Ze		Acta Automatic Sinica
352	A Class of Time-varying Models for a Kind of Industrial Process and Its Control Methodology				Electro-slag refining furnace Time varying system controller with parameter varying Building model	LI Wan-Zhou WANG Jing-Chun		Acta Automatic Sinica
353	Robust Stability Conditions for Predictive Functional Control Algorithm of SISO Integrating Processes				MIMO bilinear system Robust Stability integrating process Error compensation	ZHANG Bin ZHANG Qi-Zhi ZHANG Wei-Dong		Acta Automatic Sinica
354	Serpentine Locomotion of a Snake-like Robot Controlled by Cyclic Inhibitory CPG Model				Snake-like robot central pattern generator £¨CPG£© braking cycle serpentine locomotion	LU Zhen-Li MA Shu-Gen LI Bin WANG Yue-Chao		Acta Automatic Sinica
355	Fundamental Issues in Research of Computing with Words and Linguistic Dynamic Systems				Computing with Words linguistic dynamic systems abstraction HCI Complex System :Artificial intelligence	WANG Fei-Yue		Acta Automatic Sinica
356	Camera Calibration Based on Two Parallel Line Segments				Amera calibration parallel segments Homography	ZHU Hai-Jiang WU Fu-Chao HU Zhan-Yi		Acta Automatic Sinica
357	A Scheduling Algorithm Suitable for Heterogeneous Computing Environment				Dispatching EFT MET Makespan standard deviation	ZHI Qing JIANG Chang-Jun		Acta Automatic Sinica
358	Convergence and Escape Capacity Research of Evolution Learning Strategies					YAN Ling JIANG Jing-Ping		Acta Automatic Sinica
359	Research Progress of Frequency Domain Decoupling Control Design for Chemical and Industrial Multivariable Processes with Time Delays				Multivariable process Delay Decouple controller matrix multiloop control Robust Stability	LIU Tao ZHANG Wei-Dong GU Dan-Ying		Acta Automatic Sinica
360	Robust Control for Multi-fingered Hand Manipulation in a Constrained Environment				Multi fingered hand Operation Robustness Disturbance attenuation	CHEN Gang WANG Shu-Qing		Acta Automatic Sinica
361	Research on Adaptively Generating Detector Algorithm				Artificial Immune System Negative selection detector affinity mutation	LUO Wen-Jian CAO Xian-Bin WANG Xu-Fa		Acta Automatic Sinica
362	A New ILS &amp; SS Algorithm for Parallel-machine Scheduling Problem				Parallel machines variable-depth cycle exchange neighborhood	LUO Jia-Xiang TANG Li-Xin		Acta Automatic Sinica
363	Mobile Robot Indoor Simultaneous Localization and Mapping Using Laser Range Finder and Monocular Vision				Simultaneous localization and mapping£¨SLAM£© Autonomous Mobile Robot EKF uncertainty representation	ZHUANG Yan WANG Wei WANG Ke XU Xiao-Dong		Acta Automatic Sinica
364	On Learning Control:The State of the Art and Perspective				Learning Control Iterative Learning Control £¨ILC£© anti-control Overview	XU Jian-Xin HOU Zhong-Sheng		Acta Automatic Sinica
365	Identification of Separable Variable Nonlinear Dynamical System Based on SVMs				System Identification CVA Regression estimator Kemet Function	ZHANG Li XI Yu-Geng		Acta Automatic Sinica
366	Coherent Control Modeling of Quantum Computers in Open Environments				Open quantum system Quantum Computation Coherent control	ZHANG Jing LI Chun-wen WU Re-Bing		Acta Automatic Sinica
367	Delay-dependent Conditions for Absolute Stability of Lurie Control Systems with Time-varying Delay				Delay-dependent Lurie control system absolute stability linear matrix inequality	HE Yong WU Min		Acta Automatic Sinica
368	Fusion of Different Accuracy Redundant Data				Data Aggregation Weighted Average Uniform distribution minimum expectation Monte Carlo	TANG Jin ZHANG Wen-Jie GAO Yan FU Ming-Yu CAI Zi-Xing		Acta Automatic Sinica
369	Resource-optimizing Networks for Nonlinear System On-line Modeling Using Radial Basis Function Networks				resource-optimizing network Slide window Generalization I/O extended linearization on-line modeling	WEI Hai-Kun SONG Wen-Zhong LI Qi		Acta Automatic Sinica
370	Delay-dependent Robust Stability and Stabilization Criteria for Uncertain Neutral Systems				Neutral systems stability stabilization time-varying structured uncertainties delay-dependent criterion linear matrix inequality	WU Min HE Yong SHE Jin-Hua		Acta Automatic Sinica
371	A Feedback Process Neuron Network Model and Its Learning Algorithm				Procedure Neuron Feedback process neural network Aggregation operator base function expansion Learning Algorithm	HE Xingui XU Shaohua		Acta Automatic Sinica
372	A Weighted Predictive Control Algorithm with Guaranteed Stability				GPC Stability weighted polynomial transitive horizon	SONG Conghui CAI Tianyou		Acta Automatic Sinica
373	A Neural Networks-based Approach to Safe Path Planning of Mobile Robot in Unknown Environment				Assembly strategy Uncertain environment safe path planning	FAN Changhong CHEN Weidong XI Yungeng		Acta Automatic Sinica
374	Adaptive Inverse Optimal Control of Stochastic Nonlinear Systems with Uncertain Wiener Noises				Inverse optimality Asymptotic stabilization in probability	WANG Jun XI Hongsheng JI Haibo CHEN Zhifu		Acta Automatic Sinica
375	A Self-recovery Algorithm Based on Region of Interest				Self-recovery ROI Semi-fragile watermark complete fragile watermarking	REN Juan WANG Yunhong TAN Tieniu		Acta Automatic Sinica
376	Nonlinear Discrete-Time System Identifications Based on Fuzzy Models:Algorithms and Performance Analyses				Fuzzy system model Identification of Nonlinear System. Perfonnance Analysis. persistent excitation condition parameter convergence	WANG Feng SUN Youxian		Acta Automatic Sinica
377	Fingerprint Enhancement Algorithm Based on Nonlinear Diffusion Filter				Fingerprint enhancement Nonlinear diffusion minutiae	CHENG Jiangang TIAN Jie HE Yuliang YANG Xin		Acta Automatic Sinica
378	Controller Design and Stability Analysis for Fuzzy Singularly Perturbed Systems				Fuzzy System H ¡Þ linear matrix inequality Parallel distributing compensation Singular perturbation	LIU Hua-ping SUN Fu-chun HE Ke-zhong SUN Zeng-qi		Acta Automatic Sinica
379	Hierarichical Optimal Procuction Control Policy for Production Systems Involving Aging				Hierarchical flow control optimal production Dynamic Programming equipment aging	SONG Chun-Yue WANG Hui LI Ping		Acta Automatic Sinica
380	Identification and Bimodal Speed Control of Ultrasonic Motors Using Input-Output Recurrent Neural Networks				Ultrasonic motors ?neural networks bimodal controller	XU Xu LIANG Yan-chun SHI Xiao-Hu LIU Shu-Fen		Acta Automatic Sinica
381	Multiple Model Predictive Control for MIMO Systems				Fuzzy multiple model fuzzy satisfactory clustering	LI Ning LI Shao-Yuan XI Yu-Geng		Acta Automatic Sinica
382	A Fast Wavelet Analysis Algorithm Based on Rotation Angle Series				Wavelet Efficient Algorithm rotation angle series cyclic pointer	ZHANG Xiu-feng ZHENG Li-Nan SHI Ke-Ren		Acta Automatic Sinica
383	Scheduling Problems under Linear Deterioration				Dispatching single machine Linearization	ZHAO Chuan-li ZHANG Qing-Ling TANG Heng-yong		Acta Automatic Sinica
384	Cooperative Hunting of Multiple Mobile Robots in an Unknown Environment				Multiple mobile robots hunting cooperation and coordination	CAO Zhi-qiang ZHANG Bin WANG Shuo TAN Min		Acta Automatic Sinica
385	Optimal §Ö1 Robust Control for Plants with Coprime Factor Perturbations:Continuity Properties and Adaptation				Coprime factor perturbations plant Continuance Adaption control	LI Sheng-ping ZHANG Xian-Min		Acta Automatic Sinica
386	Fault Detection Approach for Networked Control System Based on a Memoryless Reduced-Order Observer				?fault detection NCSs Network delay reduced obser ver. Sampling system	ZHENG Ying Fang Hua-jing WANG Hua XIE Lin-bo		Acta Automatic Sinica
387	Hybrid Position/Force Adaptive Control of Redundantly Actuated Parallel Manipulators				Redundant actuation Parallel manipulator Adaption control hybrid control	SHEN Hui WU Xu-Zhong LIU Guan-Feng LI Ze-Xiang		Acta Automatic Sinica
388	Stability Analysis of Generalized Predictive Control with Input Nonlinearity Based-on Popov¡äs Theorem				Input nonlinearity two step scheme GPC	DING Bao-cang LI Shao-Yuan XI Yu-Geng		Acta Automatic Sinica
389	Robotic Calibration-Free Hand-Eye Coordination Based on Auto Disturbances Rejection Controller				Robot vision Hand-Eye Coordination Uncalibrated ADRC	SU Jian-bo QIU Wen-bin		Acta Automatic Sinica
390	5-point and 4-point Algorithm to Determine of the Fundamental Matrix				Fundamental matrix Homography Camera camera instrinsic paraineter	WU Fu-Chao HU Zhan-Yi		Acta Automatic Sinica
391	Hybrid Direct Model Reference Adaptive Control				Hybrid model reference adaptive control direct Normalization	Xie Xue-jun ZHANG Si-Ying CHU Xue-dao		Acta Automatic Sinica
392	A Real-Time Path Planning Method for Mobile Robot Avoiding Oscillation and Dead Circulation				Robot path planning Rolling Plan local planning subgoal Oscillatory dead circulation Accessibility	ZHANG Chun-Gang XI Yu-Geng		Acta Automatic Sinica
393	Optimal Policies for a Continuous Time MCP with Compact Action Set				Performance potential average cost criteria Compact action set Value iteration	XI Hong-sheng TANG Hao YIN Bao-qun		Acta Automatic Sinica
394	Optimal Control of Fixed Boundary Transpiration Cooling System				Transpiration cooling system Optimal Control measure theory linear optimization	Sun Ji LUO Xue-bo		Acta Automatic Sinica
395	A General Judging and Constructing Method of SP Functions in Binary Neural Networks				Linear Separability Fuzzy Rough Set	LU Yang Han Jiang-hong WEI Zhen		Acta Automatic Sinica
396	An Algorithm for Impulse Response Identification Based on Fixed Scale Orthogonal Wavelet Packet Transform				WPT Time frequency analysis impulse response identification	LI He-sheng MAO Jian-Qin ZHANG Fu-Tang ZHAO Ming-sheng		Acta Automatic Sinica
397	Sufficient Conditions for Input-to-State Stability of Switched Systems				Input to state stability Switched system dwell time	ZHAO Jun NIE Hong		Acta Automatic Sinica
398	A 3D-DCT-Based Information Hiding Algorithm for Color Images				Blind detection Data Hiding Robust color image watermarking	CHENG Wei-dong HUANG Ji-wu LIU Hong-Mei		Acta Automatic Sinica
399	Design and Implementation of a Neruo-Fuzzy based Control System Intelligent Vehicles				ANFIS Intelligent Vehicle ITS au- tomatic driving.	LIN Yuetong WANG Feiyue XIAO Jing WANG Zhixue		Acta Automatic Sinica
400	NEURAL NETWORK-BASED OPTIMIZATION OF VLSI WAFER FABRICATION				?neural networks semiconductor wafer fabrication process capability index yield enhancement.	WANG Xiang-Dong CHEN YONG-MEI WANG Shou-jue SHI Lin-Chu		Acta Automatic Sinica
401	A NEW METHOD OF DISCRETIZATION OF CONTINUOUS ATTRIBUTES IN ROUGH SETS				dynamic layer cluster Decision Table Discretization Compatibility	MIAO Duo-Qian		Acta Automatic Sinica
402	SELF-CALIBRATION OF ROTATING CAMERAS USING CONIC CORRESPONDENCES				Camera self calibration homography	YANG Changjiang SUN Fengmei HU Zhanyi		Acta Automatic Sinica
403	DISCUSSION ON SEVERAL PROBLEMS USING ACCELERATION FEEDBACK IN ROBOT CONTROLLER				Acceleration feedback manipulator force control sampling delay.	LI Jie WEI Qing CHANG Wen-sen		Acta Automatic Sinica
404	GLOBAL TRAJECTORY TRACKING CONTROL OF MOBILE ROBOTS				Assembly strategy Track backstepping GAS.	WU Wei-guo CHEN Hui-tang WANG Yue-juan		Acta Automatic Sinica
405	NEURAL-NET-BASED SELF TUNING PREDICTIVE CONTROL FOR CROSS DIRECTION DISTRIBUTION OF A POLYSTER FILM AND SHEET SPREAD LINE				Neural Network Control Computer control. Self-Tuning Control Multi-variable control plastic spread process control.	CHEN Zengqiang YUAN Zhuzhi LIU Zhongxin LI Xiang LI Shaoyuan WANG Xianqun		Acta Automatic Sinica
406	H_¡Þ ROBUST CONTROL OF THE STATE DELAYED UNCERTAIN NONLINEAR SYSTEMS				state-delayed system LMI	FU Yu-sun TIAN Zuo-hua SHI Song-Jiao		Acta Automatic Sinica
407	WRITER IDENTIFICATION BASED ON TEXTURE ANALYSIS				Writer identification Edge preserving smoothing	ZHU Yong TAN Tie-Niu Wang Yun-hong		Acta Automatic Sinica
408	DESIGN OF OBSERVER-BASED ROBUST H_2 CONTROLLERS				System with Uncertainties Robust Fault observer H ¡Þ linear matrix inequality LMI	XIA Yuan-Qing JIA Ying-min		Acta Automatic Sinica
409	NEW APPROACH TO WIENER DECONVOLUTION FILTERS DESIGN				Deconvolution Modern time-series analysis method time domain approach	DENG Zi-li GUO Jin-Zhu SUN Shu-li		Acta Automatic Sinica
410	THE STATE OF THE ART OF THE BROADCAST NEWS TRANSCRIPTION SYSTEM				Broadcast news transcription Large Vocabulary Continuous Speech Recognition £¨LVCSR£© Segmentation Adaptability	ZHANG Hong HUANG Tai-Yi XU Bo		Acta Automatic Sinica
411	ROBUSTNESS OF GUARANTEED COST CONTROL SYSTEMS WITH UNCERTAINTIES				Nonlinear uncertain systems Guaranteed cost control Robust bound	XUE An-ke SUN You-xian		Acta Automatic Sinica
412	H_¡Þ INFERENTIAL CONTROLLER				Inference channel Optimal Control Robust control polynomial equation method	XU Zhe HU Qi-quan CHAI Tian-You CHEN Chang-jia		Acta Automatic Sinica
413	ROBUST STABILITY CONDITIONS FOR SISO DYNAMIC MATRIX CONTROL				?predictive control DMC Robust Lyapunov s stability	DAI Lian-kui		Acta Automatic Sinica
414	DESIGN OF STABLE ADAPTIVE FNN CONTROLLER USING T-S MODEL				I/O extended linearization ANFIS Adaption control Lyapunov s stability	MA Yong YANG Yu-Pu XU Xiao-Ming ZHANG Wei-Dong		Acta Automatic Sinica
415	ROBUST H_¡Þ CONTROL FOR LINEAR DELAY SYSTEMS WITH TIME-VARYING UNCERTAINTIES				Delay Robustness H ¡Þ linear matrix inequality	ZHENG Lian-Wei LIU Xiao-Ping ZHANG Qing-Ling		Acta Automatic Sinica
416	SOLVING IDENTICAL PARALLEL MACHINE PRODUCTION LINE SCHEDULING PROBLEM WITH SPECIAL PROCEDURE CONSTRAINT BY GENETIC ALGORITHM				Identical parallel machine production line ?genetic algorithms Dispatching craft contains	LIU Min WU Cheng YIN Wen-Jun		Acta Automatic Sinica
417	A PROJECT SCHEDULING ALGORITHM FOR THE FORMATION OF VIRTUAL ENTERPRISES				Multi mode Resource-constrained Project scheduling nonpreemptive Branch and Bound	MAO Ning CHEN Qing-xin CHEN Xin		Acta Automatic Sinica
418	GUARANTEED COST CONTROL OF DISCRETE TIME UNCERTAIN TIME-DELAY SYSTEMS				Discrete system with time-delay Guaranteed cost control Robustness H ¡Þ linear matrix inequality	YU Li FENG Hao		Acta Automatic Sinica
419	ROBUST H_¡Þ CONTROL FOR SINGULAR SYSTEMS WITH PARAMETER UNCERTAINTY				Parameter uncertainties Generalized systems State feedback H ¡Þ linear matrix inequality	XU Sheng-Yuan NIU Yu-gang YANG Cheng-wu		Acta Automatic Sinica
420	IDENTIFICATION OF CHAOTIC SYSTEMS USING A NEW GROWING NEURAL-GAS NETWORK				Chao neural gas network Identification ?neural networks Non linear	SHEN Hui HU De-wen WEN Xi-sen		Acta Automatic Sinica
421	DESIGN OF FUZZY ADAPTIVE CONTROLLER BASED ON POPOV S HYPERSTABILITY THEORY				I/O extended linearization Fuzzy adaptive control	ZHAO Ming-jie YANG Ying-chun ZHU Jing		Acta Automatic Sinica
422	CMRC¡ª¡ªRESEARCH ON ROBOT CONTROLLER WITH MULTI DSP PARALLEL ARCHITECTURE				Multi robot coordination Robot Control DSP Parallel architecture	HU Jian TAN Min		Acta Automatic Sinica
423	AN ADAPTIVE PID CONTROL ALGORITHM				Adaptability Digital simulation	ZHAO Jian-Hua SHEN Yong-Liang		Acta Automatic Sinica
424	OPTIMAL PREVIEW COMPENSATIVE TRACKING CONTROL FOR PILOT VEHICLE SYSTEMS				Manual control Optimal Control Preview control	YU Li-ming WANG Zhan-lin		Acta Automatic Sinica
425	A DESIGNING METHOD FOR MULTIOBJECTIVE OPTIMIZATION CONTROLLERS				Control System multiobjective optimization control.	LIANG Zhi-An YE Qing-Kai		Acta Automatic Sinica
426	APPLICATION OF ROUGH-SET-BASED EVOLUTIONARY COMPUTATION TO POSITIONING SERVO SYSTEM				Data Mining EDA Feed-forward control position serve system	LIU Mei-qin LIAO Xiao-Xin LIU Jian-qin		Acta Automatic Sinica
427	ROBUST STABILITY OF SYSTEMS WITH UNCERTAINTIES OF MIXED TYPE				Interval plants uncertainty of mixed type Robust Stability	AN Sen-Jian HUANG Lin		Acta Automatic Sinica
428	DISTRIBUTED INFORMATION FUSION ALGORITHM FOR SINGLE SENSOR DYNAMIC SYSTEM ON THE BASIS OF MULTISCALE DYNAMIC MODELS				Multi-scale analysis ?wavelet transform Data Aggregation	LIN Wencheng ZHOU Donghua PAN Quan ZHANG Hongcai		Acta Automatic Sinica
429	THE PRECISE INTEGRATION OF LQ CONTROL PROBLEMS				Riccati equation precise integration	ZHONG Wan-xie		Acta Automatic Sinica
430	PETRI NET CONTROLLER FOR DISCRETE EVENT SYSTEMS WITH UNCONTROLLABLE TRANSITIONS				DEDS Controller	XING Ke-Yi XI Yu-Geng HU Bao-Sheng		Acta Automatic Sinica
431	UNCALIBRATED 2D ROBOTIC VISUAL TRACKING BASED ON ARTIFICIAL NEURAL NETWORK				Visual object tracking ANN Uncalibrated Hand-Eye Coordination	PAN Qie-lu SU Jian-bo XI Yu-Geng		Acta Automatic Sinica
432	RESEARCH OF COLOR MATCHING METHOD BASED ON LEARNING ALGORITHM IN VERSION SPACE				Color matching Feature Space Machine learning Polynomial Regression chromatic aberration	SU Xiao-hong WANG Ya-Dong GUO Mao-Zu		Acta Automatic Sinica
433	DYNAMIC LEVEL OF DETAIL FRAMEWORK WITH TOPOLOGICAL STRUCTURE MODIFICATION				Multiple level of detail Mesh Simplification Real-time rendering VR	TAO Zhi-liang CHENG Chi-yi PAN Zhi-Geng ShI Jiao-Ying		Acta Automatic Sinica
434	CONSISTENCY OF CIRCULAR POLE AND STATE VARIANCE CONSTRAINTS IN STATE-FEEDBACK CONTROL				Circular pole constraints Variance constraints consistency of constraint indices satisfactory control design.	WANG Yuan-gang GUO Zhi		Acta Automatic Sinica
435	THE ITERATIVE LEARNING CONTROL FOR SATURATED NONLINEAR INDUSTRIAL CONTROL SYSTEMS WITH DELAY				Iterative Learning Control £¨ILC£© non-smooth saturation Non linear Accessibility Convergence	RUAN Xiao"e WAN Bai-wu GAO Hong-xia		Acta Automatic Sinica
436	ROBUST SMC OF UNCERTAIN TIME-VARYING SYSTEMS DISSATISFYING MATCHING CONDITION				Slide mode control Matched conditions Riccati equation	LI Hui XIE Jian-Ying		Acta Automatic Sinica
437	DYNAMICS STABILITY FOR SWITCHED SERVER SYSTEMS WITH RESET TIME				Switched server system Period stability	YANG Genke WU Zhiming SUN Guoji ZENG Jianchao		Acta Automatic Sinica
438	A HIGH-ORDER FUZZY CMAC ADAPTIVE CONTROL AND ITS APPLICATION				multi-layer quantification Generalization complex industrial process control	LIU Zhi WANG Yao-Nan		Acta Automatic Sinica
439	THE ADVANCED IMM-PDAF ALGORITHM IN A HEAVY CLUTTER ENVIRONMENT				Multi-target tracking	Wang Ming-Hui You Zhi-Sheng ZHAO Rong-chun ZHANG Jian-zhou		Acta Automatic Sinica
440	ALGORITHM FOR NEURAL NETWORKS DESIGN BASED ON STRUCTURE DECOMPOSITION				Multilayer feedforward neural nets Generalization construct decompose	WEI Hai-Kun SONG Wen-zhong XU Si-xin		Acta Automatic Sinica
441	WAVELET-BASED FREQUNCY BAND WEIGHTING APPROACH FOR IDENTIFICATION ISSUE				Control-relevant identification Wavelet Analysis frequency bands weighting approach.	SONG Zhi-huan WANG Hai-qing LI Ping		Acta Automatic Sinica
442	A DESIGN METHOD OF MODEL FOLLOWING CONTROL FOR NONLINEAR DESCRIPTOR SYSTEMS AND PROOF OF BOUNDEDNESS OF INTERNAL STATES				Nonlinear descriptor systems model following control boundedness of states algebraic equation.	TANG Hongjun HAN Zhengzhi SHANG Yuhui DAJIU Baozhongfan		Acta Automatic Sinica
443	THE RESEARCH ON PROCEDURE OF KNOWLEDGE REPRESENTATION USING IMAGE STRIPE FEATURE IN PATTERN DISCOVERY				Pattern discover Fractal Affine Transform IFS	PANG Shao-Ning LI Jie-gu YANG Jie		Acta Automatic Sinica
444	RESEARCH ON ACTIVE 3D SHAPE RETRIEVAL BASED ON ONE SHOT IMAGE				One camera system Structural Light 3D shape retrieval.	XIN Qin DING Ming-yue TU Ji-Lin		Acta Automatic Sinica
445	A REVIEW OF CONTENT BASED PARSING AND RETRIEVING FOR IMAGE AND VIDEO				Content based retrieval Video communication Image Database : Computer vision ?image processing	LU Han-Qing KONG Wei-Xin LIAO Ming MA Song-de		Acta Automatic Sinica
446	ROBUST STABILIZATION FOR A CLASS OF SYSTEMS WITH PARAMETRIC UNCERTAINTIES				Systems with parameter uncertainty Robust stability Robust control	WANG En-ping HUANG Lin GENG Zhi-Yong		Acta Automatic Sinica
447	DECENTRALIZED OUTPUT TRACKING CONTROL FOR A CLASS OF LINEAR COMPOSITE SYSTEMS WITH UNCERTAINTY VIA OUTPUT FEEDBACK				Uncertain composite system Output feedback decentralized output tracking minimum phase	CHEN Bin LIU Fen-Lin ZHANG Si-Ying		Acta Automatic Sinica
448	ON ROBUST STABILITY FOR DISCRETE SINGULAR SYSTEMS				Discrete singular system Robust Stability	XU Sheng-Yuan YANG Cheng-wu		Acta Automatic Sinica
449	ON THE CONTINUITY PROPERTIES OF THE H_¡Þ OPTIMAL GAIN				Continuance	WANG Guang-xiong HE Zhen		Acta Automatic Sinica
450	NOVEL CONTROLLER DESIGN FOR DECOUPLING DISTURBANCE RESPONSE FROM SETPOINT RESPONSE				Process Control Dead-Time Systems Disturbance decoupling	ZHANG Wei-Dong XU Xiao-Ming HE Xing		Acta Automatic Sinica
451	MINIMIZING THE NUMBER OF LATE ORDERS WITH MULTIPLE JOB CLASSES				Orders Ordering Complexity pseudo polynomial algorithm Dynamic Programming	SI Xin ZHENG Yingping AN Xienan		Acta Automatic Sinica
452	ROBUST PERFORMANCE ANALYSISOF DELTA OPERATOR SYSTEMS				Discrete system Robust matrix mea- sure approach.	ZHANG Duanjin YANG Chengwu WU Jie		Acta Automatic Sinica
453	SYSTEM STABILIZATIONABLE CONDITION AND STABILIZATION ALGORITHM OF LINEAR SWITCHING SYSTEMS BASED ON VECTOR NORM THEORY				Hybrid dynamic system Switched linear systems stabilizationable condition stabilization algorithm.	XIE Guang-Ming ZHENG Da-zhong		Acta Automatic Sinica
454	STATE ESTIMATION FOR STOCHASTIC 2 D FM¢ò MODEL				Filter Airline forecast Gaussian sequence	CHEN Xue-Ru YANG Cheng-wu		Acta Automatic Sinica
455	A KIND OF NEW METHOD FOR LD DYNAMIC ENDPOINT PREDICTION				BOF steel-making Gray System ?neural networks endpoint predictioD	XIE Shu-Ming CHAI Tian-You TAO Jun		Acta Automatic Sinica
456	AUTOMATIC TUNING OF OPTIMAL PI CONTROLLERS BASED ON SENSITIVITY SPECIFICATION				Auto-Tuning relay feedback Robust Selectivity	WANG Ya-gang SHAO Hui-He		Acta Automatic Sinica
457	STABLE ADAPTIVE CONTROL FOR SAMPLED DATA NONLINEAR SYSTEMS USING DYNAMIC NEURAL NETWORKS				Dynamic Neural Networks Dynamic inversion sampled data nonlinear systems Adaption control discrete variable structure.	SUN Fuchun SUN Zengqi MU Chundi		Acta Automatic Sinica
458	MODELING AND CONTROL BASED ON FUZZY HYPERBOLIC MODEL				Fuzzy Modeling fuzzy hyperbolic model diagonal stability Optimal Control	ZHANG Huaguang QUAN Yongbing		Acta Automatic Sinica
459	HVS: BUILDING A VIRTUAL IMAGING SPACE				VR virtual space Virtual Imaging Space ?image processing	ZHANG Maojun ZHONG Li SUN Lifeng LI Yunhao HU Xiaofeng		Acta Automatic Sinica
460	COMBINING CLASSIFIERS BASED ON ANALYSIS OF CORRELATION AND EFFECTIVE SUPPLEMENT				?wavelet transform Face Recognition Singular value feature Classifiers combination Correlation effective supplement.	JING Xiaoyuan YANG Jingyu		Acta Automatic Sinica
461	HAMILTONIAN REALIZATION OF CONTROL SYSTEMS				Hamiltonian realization symplectic manifold Lagrangian sub distribution.	CHENG Daizhan XI Zairong		Acta Automatic Sinica
462	A STUDY ON THE CHARACTERISTICS OF A KIND OF NEUMAN SOURCES OF TROUBLE				STPRIS systems consisting of functional elements failure functi	DENG Beixing YANG Shiyuan HUA Chengying LUO Yupin		Acta Automatic Sinica
463	STABILITY ANALYSIS OF BUFFER PRIORITY SCHEDULING POLICIES USING TIMED PETRI NET MODELS				Lyapunov s stability buffer boundedness buffer priority scheduling Positive Feedback	LIN Chuang DAI Qionghai		Acta Automatic Sinica
464	PASSIVITY BASED ADAPTIVE CONTROL OF INDUCTION MOTOR				Induction motor Passivity Adaptability Fault observer	CHEN Feng XU Wenli		Acta Automatic Sinica
465	A NEW ROBUST MINIMUM VARIANCE FILTER FOR UNCERTAIN DISCRETE TIME SYSTEMS				Robust filtering System with Uncertainties robust identification State Estimation	ZHANG Yong SHI Zhongke DAI Guanzhong ZHOU Ziquan		Acta Automatic Sinica
466	THEORY AND APPLICATIONS OF FAULT TOLERANT CONTROL				Dynamic System ?fault-tolerant control :Fault diagnosis Combination Robust	DING X ZHOU Donghua DING X		Acta Automatic Sinica
467	DISTURBANCE DECOUPLING OF NONLINEAR GENERALIZED TIME VARYING SYSTEMS				I/O extended linearization Descriptor system Time varying system Disturbance decoupling	WANG Xiaohua LIU Xiaoping		Acta Automatic Sinica
468	ROBUSTNESS OF A CLASS OF TIMED PETRI NETS WITH CONSTRAINTS				performance robustness max min algebra.	ZHAO Qianchuan ZHENG Dazhong		Acta Automatic Sinica
469	MODULAR MULTIVARIABLE SELF TUNING REGULATOR				Constrained control modular multivariable control stair like control multivariable self tuning regulator.	WU Gang LU Xudong YING Aiguo XUE Meisheng ZHANG Zhigang SUN Demin		Acta Automatic Sinica
470	AN IMPROVED MULTIRESOLUTION FRACTAL DECODER				Fractal Im age com pression Firing point. multiresolution.	SUN Huaijiang YANG Jingyu		Acta Automatic Sinica
471	CONTROLLERS DESIGN WITH SPECIFIC OUTPUT BOUNDS FOR OPTIMAL TIME DOMAIN INDEXES				Robust overshoot and undershoot settling time output bounds :linear programming	LIU Xiang SUN Youxian		Acta Automatic Sinica
472	HLA-BASED SIMULATION ARCHITECTURE AND SCHEDULING				High level architecture£¨HLA£© Time Management Dispatching	LING Yunxiang SHI Yang Hu Huaping JIN Shiyao		Acta Automatic Sinica
473	Optimal Robust Sampled Data Control for Nonlinear Systems				Robust control sampled data control Confluence I/O extended linearization practical stability	HU Lisheng SHAO Huihe SUN Youxian		Acta Automatic Sinica
474	COMMENT REGARDING¡°STABILITY AND ROBUST STABILITY FOR NONLINEAR DELAYED SYSTEMS¡±				Robust Stability	HU Jianbo		Acta Automatic Sinica
475	THE INVESTIGATION ON GENERAL LINE AND CIRCLE PARAMETERIZATION				Line parameterization circle parameterization parameter space enlarging property focusing property.	WU Fuchao HU Zhanyi		Acta Automatic Sinica
476	PROGRESS IN THEORETIC RESEARCH ON STATE FEEDBACK CONTROL OF DISCRETE EVENT DYNAMICAL SYSTEMS				State feedback control control synthesis Lyapunov s stability Observability Optimal Control	LIU Yong HU Qiying		Acta Automatic Sinica
477	ROBUST CONTROL OF UNCERTAIN SYSTEMS WITH REGIONAL POLE AND VARIANCE CONSTRAINTS				Constrained variance design Region pole assignment H ¡Þ linear matrix inequality Robust control	YU Li		Acta Automatic Sinica
478	LOCALIZATION BASED MULTI-MODEL ADAPTIVE CONTROL				Fuzzy multiple model Adaptability Localization	LI Xiaoli WANG Wei		Acta Automatic Sinica
479	A FAULT DIAGNOSIS MODEL BASED ON HYBRID LEARNING ALGORITHM IHMCAP				:Fault diagnosis ?neural networks Machine learning	ZHOU Zhihua CHEN Zhaoqian LUO Bin		Acta Automatic Sinica
480	TEMPORAL DIFFERENCE LEARNING ALGORITHMS FOR AVERAGE REWARD PROBLEM				Temporal difference learning Reinforcement Learning Dynamic Programming	HU Guanghua WU Changpu		Acta Automatic Sinica
481	OPTIMAL SETTING MODEL OF REHEAT FURNACE TEMPERATURE				Optimal setting RHF	CHAI Tianyou WANG Zhongjie ZHANG Li		Acta Automatic Sinica
482	ASYMPTOTICAL STABILIZATION OF ANGLULAR VELOSITY OF A RIGID SPACECRAFT WITH TWO DIMENSIONAL COMPLETE CONFIGURATION				Attitude control one sided actuator thruster configuration underactuated spacecraft Sliding mode control	ZHANG Bing WU Hongxin		Acta Automatic Sinica
483	QUANTITATIVE EVALUATION OF OPTIMIZATION EFFICIENCY FOR GENETIC ALGORITHMS				?genetic algorithms LMI Effectiveness	SUN Riuxiang QU Liangsheng		Acta Automatic Sinica
484	PROPERTY ANALYSIS OF HYPERBALL CMAC AND MULTIPLE CMAC STRUCTURE				?neural networks Generalization learning accuracy.	DUAN Peiyong REN Huazhi SHAO Huihe		Acta Automatic Sinica
485	RESEARCH ON THE SEL F- L EARNING CONTROL BASED ON NEURAL NETWORKS				?neural networks Iterative learning control Training Algorithm Optimal control Control Temperature	ZHU Gang ZHOU Xianwei ZHANG Kai YOU Chande HU Baosheng		Acta Automatic Sinica
486	B- SPLINE BASED 3D RECONSTRUCTION OF SPATIAL FREE- FORM CURVE				Stereo	XIAO Zhijun DING Mingyue PENG Jiaxiong		Acta Automatic Sinica
487	JOINT ACCELERATION FEEDBACK CONTROL FOR DIRECT DRIVE ROBOT DECOUPLING				Acceleration Feedback control Decouple D.D.robot.	HAN Jianda TAN Dalong JIANG Xinsong		Acta Automatic Sinica
488	ADAPTIVE OUTPUT TRACKING OF NONLINEAR SYSTEMS USING NEURAL NETWORKS				?neural networks I/O extended linearization Adaption control high gain observer Output feedback	TONG Shaocheng LI Qingguo CHAI Tianyou		Acta Automatic Sinica
489	TRAJECTORY TRACKING CONTROL OF CHAINED SYSTEMS				Nonholonomic system chained form system Trajectory tracking control Assembly strategy	DONG Wenjie HUO Wei		Acta Automatic Sinica
490	ASYMPTOTIC BEHAVIOR OF DYNAMIC SINGULARITY OF FLEXIBLE MANIPULATORS:A COMPARATIVE STUDY				Flexible manipulator dynamic singularity Inverse dynamic	GUO Xuemei WANG Guoli ZHANG Xianmin		Acta Automatic Sinica
491	ROBUST DECENTRALIZED OUTPUT FEEDBACK CONTROL OF SIMILAR COMPOSITE SYSTEM WITH UNCERTAINTIES OF UNKNOWN BOUND				Output feedback Similar composite system final attractor minimum phase	LIU Fenlin WANG Yinhe ZHANG Siying		Acta Automatic Sinica
492	A GEOMETRICAL LEARNING ALGORITHM FOR BINARY MAPPING NEURAL NETWORKS AND ITS APPLICATION				?neural networks Learning Algorithm Training sample hyper plane.	ZHU Daming MA Shaohan WEI Daozheng		Acta Automatic Sinica
493	A SURVEY OF ADVANCED PID PARAMETER TUNING METHODS				Parameter adjusting Adaptability	WANG Wei ZHANG Jingtao CHAI Tianyou		Acta Automatic Sinica
494	ROBUST CONTROL FOR TIME DELAY SYSTEMS CONTAINING SATURATING ACTUATORS				Time delay uncertain system Actuator saturation memory-less state feedback Delay-dependent	SU Hongye JIANG Peigang CHU Jian		Acta Automatic Sinica
495	SENSITIVITY ANALYSIS OF SYSTEMS UNDER STABLE FEEDBACK STRUCTURED UNCERTAINTY				Structured uncertainty stable feedback uncertainty sensitivity function matrix	GAO Zhiwei WANG Xianlai WANG Dexian		Acta Automatic Sinica
496	APPLICATION OF RBF NEURAL NETWORKS IN CONTROL SYSTEM OF THE SLAB ACCELERATING COOLING PROCESS				accelerated cooling cooling control model.	CHAI Tianyou WANG Xiaobo		Acta Automatic Sinica
497	CHATTERING REDUCTION WITH TIME VARYING WIDTH				VSS I/O extended linearization sliding mode	LI Tao FENG Yong AN Chengquan		Acta Automatic Sinica
498	CONTEXT DEPENDENT VECTOR QUANTIZATION BASED ON K-MEANS ALGORITHM				Continuous Phone Recognition context dependent vector quantization K-Means algorithm optimization of mixture density	XU Xiaobin DING Feng LIN Biqin YUAN Baozong		Acta Automatic Sinica
499	ON THE OBSERVER DESIGN FOR A CLASS OF NONLINEAR SINGULAR SYSTEMS				Generalized systems locally observable Relative order reduced obser ver.	WANG Jing LIU Xiaoping		Acta Automatic Sinica
500	FUZZY-TREE MODEL AND ITS APPLICATIONS TO COMPLEX SYSTEM MODELING				Fuzzy tree model piecewise linear adaptive filter	ZHANG Jiangang MAO Jianqin XIA Tian WEI Kehui		Acta Automatic Sinica
501	RESEARCH ON THE CONVERGENCE OF GENERALIZED STEADY STATE OPTIMIZING CONTROL ALGORITHM FOR INDUSTRIAL PROCESSES				Generalized steady state of industrial process point to set mapping Global convergence.	LUO Xuguang WAN Baiwu		Acta Automatic Sinica
502	COMPLETE CONFIGURATIN OF UNIDIRECTIONAL ACTUATOR SYSTEM				Actuator configuration one sided actuator ?integrity Redundancy	ZHANG Bing WU Hongxin		Acta Automatic Sinica
503	A NOTE ON PATH INDEPENDENCE OF CHOICE FUNCTION				Choice function path independence sequential path independence.	LUO Yunfeng YUE Chaoyuan CHEN Ting		Acta Automatic Sinica
504	HYBRID GENETIC ALGORITHM FOR SOLVING NON LINEAR PROGRAMMING PROBLEM				Non linear programming hybrid genetic algorithm Weight gradient direction semi feasible direction	TANG Jiafu WANG Dingwei GAO Zhen WANG Jin		Acta Automatic Sinica
505	THE DESIGN OF STATE OBSERVER AND OBSERVER BASED ROBUST CONTROLLERS FOR UNCERTAIN LINEAR SYSTEMS WITH TIME VARYING DELAYS				Fault observer Robust control System with Uncertainties Time-Varying Delay	GUAN Xinping LIN Zhiyun DUAN Guangren LI Quanlin		Acta Automatic Sinica
506	THE RESEARCH OF PRODUCTION PLANNING OF INTEGRATED MANAGEMENT IN STEELMAKING¡ªHOT ROLLING				Branch and Bound Fuzzy expert system	SUN Fuquan ZHENG Binglin CUI Jianjiang WANG Dingwei LIU Xinsheng		Acta Automatic Sinica
507	ADAPTIVE CONTROL OF NONLINEAR DISCRETE TIME SYSTEMS USING RADIAL BASIS FUNCTION NETWORKS				Adaption control Kalman filter algorithm Lyapunov s stability	XIE Xuejun ZHANG Dalei		Acta Automatic Sinica
508	ROBUST KALMAN FILTERING FOR THE DISCRETE TIME INTERVAL SYSTEM				Robust filtering Interval plants robust identification State Estimation	ZHANG Yong SHI Zhongke DAI Guanzhong ZHOU Ziquan		Acta Automatic Sinica
509	A NOTE ON DYNAMIC OUTPUT FEEDBACK STABILIZATION OF MINIMUN PHASE NONLINEAR SYSTEMS				I/O extended linearization Dynamic output feedback Stabilization	CHEN Pengnian QIN Huashu HONG Yiguang		Acta Automatic Sinica
510	BICRITERION PROBLEM IN SINGLE-MACHINE SCHEDULING WITH MEAN FLOW TIME AND NUMBER OF TARDY JOBS				Single- machine scheduling Multi objects mean flow time number of tardy jobs	SI Xin ZHENG Yingping AN Xienan		Acta Automatic Sinica
511	REGIONAL STABILIZATION OF MIMO AFFINE NONLINEAR SYSTEM WITH UNCERTAINTIES VIA OUTPUT FEEDBACK				Affine nonlinear minimum phase Output feedback mismatched condition D-stabilizability	LIU Yijun QIN Huashu		Acta Automatic Sinica
512	A FRONT WHEEL STEERING MODEL OF OUTDOOR MOBILE ROBOT BASED ON NEURAL NETWORKS				Outdoor mobile robot front wheel steering model Fuzzy sct ?neural networks	YANG Xinxin HE Kezhong GUO Muhe ZHANG Bo		Acta Automatic Sinica
513	A SIMULATION INVESTIGATION ON DYNAMIC ASSEMBLY PROCESS BASED ON IMPEDANCE CONTROL				Impedance control assembly dynamics Gradient Descent Algorithm gradual learning Kalman filter algorithm	HUANG Xinhan DU Kelin WANG Min HU Jianyuan		Acta Automatic Sinica
514	ROBUST VARIABLE STRUCTURE HYBRID POSITION FORCE CONTROL FOR CONSTRAINED FLEXIBLE LINK MANIPULATORS				Flexible link manipulators constrained motion hybrid position/force control Robust VSC	FAN Xiaoping XU Jianmin MAO Zongyuan ZHOU Qijie		Acta Automatic Sinica
515	VARIABLE STRUCTURE CONTROL DESIGN FOR UNCERTAIN DISCRETE TIME SYSTEMS				Uncertain discrete time systems VSC Discrete reaching law gray model	ZHAI Changlian WU Zhiming		Acta Automatic Sinica
516	NONLINEAR OBSERVER DESIGN FOR SYSTEMS WITH UNKNOWN NONLINEARITY VIA B SPLINE NETWORK APPROACH				I/O extended linearization Fault observer ANN	ZHANG Hongyue JIN Hong C. W. Chan K.C. Cheung		Acta Automatic Sinica
517	THE APPROXIMATION ABILITY OF FUZZY NEURAL NETWORKS				integral transform ANFIS	ZHAO Mingjie ZHU Jing		Acta Automatic Sinica
518	SYNTHESIS OF QUALITATIVE AND QUANTITATIVE METHODS IN A COAL BLENDING EXPERT SYSTEM FOR COKE OVEN				Synthesis of qualitative and quantitative methods ES coke quality prediction calculation of blending ratio of coal.	YANG Chunhua SHEN Deyao WU Min LIU Jianqin		Acta Automatic Sinica
519	ARMA OPTIMAL RECURSIVE STATE ESTIMATORS FOR DESCRIPTOR SYSTEMS				Descriptor system Modern time-series analysis method	DENG Zili GUO Jinzhu XU Yan		Acta Automatic Sinica
520	STATE FEEDBACK AND OBSERVER BASED OUTPUT FEEDBACK DESIGN FOR DELAYED SYSTEMS				Dead-Time Systems disturbance attenuation Differential game dissipation inequality H ¡Þ linear matrix inequality	HU Zhongji SHI Songjiao WENG Zhengxin		Acta Automatic Sinica
521	STUDY OF PREDICTIVE OPTIMAL DECOUPLING COMPENSATOR				System decoupling output prediction parameter optimal design.	HUANG Daoping ZHU Xuefeng		Acta Automatic Sinica
522	EXPONENTIAL STABILIZATION OF A NONHOLONOMIC DYNAMIC SYSTEM VIA SLIDING MODES				Nonholonomic dynamic system Sliding mode Stabilization	WANG Chaoli HUO Wei		Acta Automatic Sinica
523	HYBRID GENETIC ALGORITHM METHOD FOR IDENTICAL PARALLEL MACHINE EARLINESS/TARDINESS SCHEDULING PROBLEM				Identical parallel machine ?genetic algorithms earliness/tardiness due date assignment scheduling	LIU Min WU Cheng		Acta Automatic Sinica
524	THE SUBOPTIMAL DESIGN OF DECENTRALIZED H_2/H_¡Þ CONTROL BASED ON LINEAR MATRIX INEQUALITY				Decentrailized control Iteration calculation	XIE Yongfang GUI Weihua WU Min		Acta Automatic Sinica
525	NONLINEAR GENERALIZED PREDICTIVE CONTROL WITH LONG RANGE PREDICTIVE IDENTIFICATION				Nonlinear generalized predictive control long range predictive identification Robust	ZHONG Xuan WANG Shuqing		Acta Automatic Sinica
526	FEEDBACK STABILIZATION OF A CLASS OF NONLINEAR TIME VARYING SYSTEMS BASED ON OBSERVERS				Nonlinear time varying systems State observer Axis-transformation Feedback control Exponential Stability	XIANG Zhengrong CHEN Qingwei WU Xiaobei HU Weili		Acta Automatic Sinica
527	DESIGNlNG ROBUST STABILIZATION CONTROLLER FOR DELAYED SYSTEMS WITH RANK-1 TYPE UNCERTAlNTIES--LMI APPROACH				System with Uncertainties Dead-Time Systems Robust control H ¡Þ linear matrix inequality	CHENG Chuwang TANG Bingyong		Acta Automatic Sinica
528	FAULT LOCATING AND COMPONENT DIAGNOSIS TECHNIQUE BASED ON NEURAL NETWORKS				:Fault diagnosis Fault Location	GUO Qiyi LU Guizhang HUANG Yalou		Acta Automatic Sinica
529	TRACKING CONTROL OF MOBILE ROBOTS WITH NONHOLONOMIC CONSTRAINT				WMR Tracking Control Nonholonomic control	DONG Wenjie HUO Wei		Acta Automatic Sinica
530	DEXTEROUS MANIPULATION OF MULTIFINGERED HAND BASED ON NONHOLONOMIC MOTION PLANNING				Multi fingered hand Kinematics dexterous manipualtion rolling contact nonholonomic motion planning .	GUAN Yisheng HE Yongqiang ZHANG Qixian		Acta Automatic Sinica
531	INTRODUCTION TO STATISTICAL LEARNING THEORY AND SUPPORT VECTOR MACHINES				SLT CVA Machine learning Mode identification	ZHANG Xuegong		Acta Automatic Sinica
532	OVERVIEW OF CAMERA CALIBRATION FOR COMPUTER VISION				: Computer vision Camera Calibration photogrammertry Stereo	QIU Maolin MA Songde LI Yi		Acta Automatic Sinica
533	FUZZY COUNTER-PROPAGATION NEURAL NETWORK AND ITS APPLICATION				CPN Fuzzy Membership Function Time series	ZHANG Zhihua SHI Gang ZHENG Nanning WANG Tianshu		Acta Automatic Sinica
534	GENETIC ALGORITHM BASED ADAPTIVE FUZZY CONTROL FOR CONSTRAINED FLEXIBLE LINK MANIPULATORS				Constrained flexible manipulators position/force control ?genetic algorithms Adaptive fuzzy control	FAN Xiaoping XU Jianmin MAO Zongyuan		Acta Automatic Sinica
535	RECEDING HORIZON H_¡Þ CONTROL BASED ON HM NONLINEAR MODEL				Receding horizon control I/O extended linearization ?predictive control	GENG Xiaojun XI Yugeng		Acta Automatic Sinica
536	NEW ALGORITHMS OF STEADY STATE KALMAN FILTER FOR STOCHASTIC CONTROL SYSTEMS				Stochastic control systems Asymptotic Stability modern time series analysis.	DENG Zili LIU Yumei		Acta Automatic Sinica
537	A DESIGN METHOD OF ROBUST ADAPTIVE CONTROLLER				Robust adaptive nonparametric transfer function identification Parameter Identification model correction	XU Xiangyang ZHU Heyun SUN Youxian		Acta Automatic Sinica
538	OPTIMAL DISTURBANCE REJECTION FOR A CLASS OF UNSTABLE PROCESSES				Unstable process Dead-Time Systems Optimal Control Disturbance attenuation	ZHANG Weidong XU Xiaoming SUN Youxian		Acta Automatic Sinica
539	STUDY ON PRODUCTION VARIANCE OF FLOW LINE WITH REPAIRABLE MACHINES AND FINITE BUFFERS				Manufacturing System Production lines repairable machine steady state availability production variance.	SUN Yu TAN Min LI Quanlin		Acta Automatic Sinica
540	THE BEHAVIOR RELATION IN CONNECTION PROCESS FOR THE PETRI NET MODEL				Mo Conjunction Behavior	JIANG Changjun WANG Huaiqing LIAO Shaoyi		Acta Automatic Sinica
541	THE STUDY FOR A KIND OF MULTI INPUT MULTI OUTPUT FUZZY ADAPTIVE CONTROL APPROACH				Multi input and m1ulti output control system fuzzy basis function vector I/O extended linearization Adaptability	PIAO Yingguo HE Xiqin ZHANG Huaguang		Acta Automatic Sinica
542	ROBUST CONTROL OF UNCERTAIN LINEAR SYSTEM WITH DISK POLE CONSTRAINTS				Robustness Robust control H ¡Þ linear matrix inequality Pole Assignment	YU Li CHEN Guoding YANG Maying		Acta Automatic Sinica
543	H_¡Þ ROBUST CONTROL OF A CLASS OF NONLINEAR SYSTEMS				I/O extended linearization	FU Yusun TIAN Zuohua SHI Songjiao		Acta Automatic Sinica
544	MULTI MODEL METHOD OF DYNAMIC INTEGRATED SYSTEM OPTIMIZATION AND PARAMETER ESTIMATION FOR NONLINEAR DISCRETE DYNAMIC SYSTEMS				Nonlinear discrete dynamic system DISOPE approach piecewise linear multi model.	KONG Jinsheng WAN Baiwu		Acta Automatic Sinica
545	A MATRIX INEQUALITIES APPROACH TO THE ROBUST STABILITY AND ROBUST STABILIZATION FOR UNCERTAIN GENERALIZED SYSTEMS				Generalized uncertain systems LMI	XU Shengyuan YANG Chengwu		Acta Automatic Sinica
546	SLIDING MODE CONTROL BASED ON FUZZY NEURAL NETWORKSFOR NONLINEAR SYSTEMSREPRESENTED BY INPUT-OUTPUT MODELS				I/O extended linearization ANFIS Slide mode control Adaption control	DA Feipeng SONG Wenzhong		Acta Automatic Sinica
547	STUDY ON STABILITY OF DISCRETE\|TIME HOPFIELD NEURAL NETWORKS				Lyapunov s stability periodic orbits equilibrium.	LIAO Xiaoxin CHANG Li SHEN Yi		Acta Automatic Sinica
548	MODEL IDENTIFICATION AND STEADY\|STATE OPTIMIZING CONTROL OF WIND SYSTEM FOR AIR PREHEATER				?neural networks System Identification Steady-state optimizing control air preheater.	LIU Ding WAN Baiwu		Acta Automatic Sinica
549	A HIERARCHICAL SFS ALGORITHM BASED ON ILLUMINANT PARAMETERS AND SURFACE ALBEDO				Estimation of illuminant parameters surface albedo Lambertian surface model residual errors	YANG Jingan		Acta Automatic Sinica
550	AN EXTENSION-PRINCIPLE-BASED FUZZY MODEL AND ITS IDENTIFICATION ALGORITHM				Fuzzy Identification	CHEN Yixin XIAO Deyun		Acta Automatic Sinica
551	STABILITY ANALYSIS OF SYSTEM DESIGN WITH DOMINATE EIGENVECTOR ALIGNMENT APPROACH				Eigenvector alignment Robust Stability MIMO system	JIANG Changsheng WU Qingxian WANG Pihong		Acta Automatic Sinica
552	GRAPH SEGMENT ANALYSIS AND POST PROCESSING OF LINE GRAPHICS IN ENGINEERING DRAWINGS VECTORIZATION				Image Description graph segment Engineering Drawing Vectorization Application-level protocol	ZOU Rongjin CAI Shijie ZHANG Fuyan		Acta Automatic Sinica
553	CAMERA SELF-CALIBRATION--THEORY AND ALGORITHMS				Self calibration 2D projective transformation camera instrinsic paraineter	WU Fuchao YU Hongchuan YUAN Bo WEI Sui		Acta Automatic Sinica
554	VARIANCE-ASSIGNMENT BASED ROBUST FILTERING FOR UNCERTAIN SYSTEMS				Robust filtering variance assignment System with Uncertainties	ZHU Jihong GUO Zhi HU Weili		Acta Automatic Sinica
555	AN APPROACH FOR DESIGNING REAL TIME DES CONTROLLER				Temporal Logic inspector Dynamic control	WANG Bei WU Zhiming		Acta Automatic Sinica
556	AN ANALYTIC ALGORITHM FOR CONSTRAINED GPC IN MILLING PROCESS				GPC Constraint feasible region analytic algorithm.	LI Weimin HUANG Tian D.J.Whitehouse		Acta Automatic Sinica
557	DESIGN OF DECENTRALIZED VARIABLE STRUCTURE CONTROLLER OF LARGE\|SCALE DISTRIBUTED PARAMETER SYSTEM WITH DELAY				Distributed parameter system £¨DPS£© Delay VSC	XIE Zhendong XIE Shengli LIU Yongqing		Acta Automatic Sinica
558	CMAC WITH HYPERBALL STRUCTURE AND ITS LEARNING ALGORITHM				Associative Memory£¨AM£© Learning Algorithm	DUAN Peiyong SHAO Huihe		Acta Automatic Sinica
559	GLOBAL STABILIZABILITY OF BILINEAR SYSTEMS				Bilinear systems global stabilizability static state feedback Dynamic output feedback	LU Guoping ZHENG Yufan		Acta Automatic Sinica
560	A DOUBLE\|CONTROLLER SCHEME FOR INDUSTRIAL PROCESSES WITH DOMINANT DELAY				Delay Process Control Smith predictor.	TIAN Yuchu		Acta Automatic Sinica
561	STUDY OF NEURAL NETWORK QUALITY MODELS AND STEADY\|STATE OPTIMIZING CONTROL FOR NICKEL FLASH SMELTING FURNACE				Soft-sensing Technique neural network quality modeling Steady-state optimizing control nickel flash smelting furnace.	WAN Weihan WAN Baiwu YANG Jinyi		Acta Automatic Sinica
562	STABILITY AND ROBUST STABILITY FOR NONLINEAR DELAYED SYSTEMS				Nonlinear systems with delay Robustness asymptotical stability of zero solution.	CHEN Dongyan XU Shijie SHAO Chengxun		Acta Automatic Sinica
563	ONH~¡Þ ALGEBRAIC RICCATIE QUATION: FREQUENCY CRITERION OF SOLUBILITY AND YAKUBOVICH ALGORITHM OF SOLUTION				positive sem i-definite stabilizing solution frequency criterion	CHEN Yangzhou LIU Jiaqi CHEN Shanben		Acta Automatic Sinica
564	ON THE OUTPUT STABILIZATION OF GENERALIZED SYSTEM SVIA STATE FEEDBACK				Descriptor system State feedback outputstabilization.	XU Shengyuan YANG Chengwu		Acta Automatic Sinica
565	MULTI-SCALE RIDGE EDGESANDTHEIR APPLICATIONS IN OBJECT SEGMENTATION				Contour detection Object Segmentation ridge edge MRA	SONG Huansheng LIU Chunyang WU Chengke LIANG Dequn		Acta Automatic Sinica
566	THE ROBUST STABILITY FOR ATYPE OF NONLINEAR PREDICTIVE CONTROL SYSTEM				Nom inalstability nom inalcontroller robustdom ain.	LI Yangchun XU Xiaoming YANG Yupu		Acta Automatic Sinica
567	BEHAVIORAL ANALYSIS AND IMPROVING OF GENERALIZED LVQ NEURAL NETWORK				Loss factor fuzzy degree factor Learning Rate	ZHANG Zhihua ZHENG Nanning WANG Tianshu		Acta Automatic Sinica
568	HIERARCHICAL CONTROL OF ROBOT MULTI FINGERED MANIPULATION				Robot multifingered hand hierarchical control Motion planning optimization of grasping forces.	QIN Zhiqiang XIONG Youlun LI Zexiang		Acta Automatic Sinica
569	APPLICATION RESEARCH OF FUZZY CONTROL IN SOLVING FORECAST PROBLEMS				?fuzzy control adaptive learning Function Approximation forecasting methods.	ZHANG Hao YU Bin WU Jie		Acta Automatic Sinica
570	LEARNING ALGORITHM FOR TRACKING CONTROL OF NONLINEAR DISTRIBUTED PARAMETER SYSTEMS				I/O extended linearization Distributed parameter system £¨DPS£© precise tracking Learning Control Algorithm	XIE Shengli XIE Zhendong WEI Gang		Acta Automatic Sinica
571	HIERACHICAL IDENTIFICATION OF LARGE SCALE SYSTEMS				Large scale system Identification Para-meter estimation hierachical identification.	DING Feng YANG Jiaben		Acta Automatic Sinica
572	SEMI\|AUTONOMOUS OBSTACLE AVOIDANCE FOR AN EXCAVATING\|ROBOT				Excavating\|robot fuzzy logic control Impedance control impedance control.	YANG Yi FENG Pei"en GAO Yu		Acta Automatic Sinica
573	PATH PLANNING OF NOHOLONOMIC CHAINED SYSTEMS:A POLYNOMIAL FITTING APPROACH				Nonholonomic system chained form system Motion planning polynomial fit	MA Baoli ZONG Guanghua HUO Wei		Acta Automatic Sinica
574	REDUCTION METHOD FOR TIME ANALYSIS OF A CLASS OF PETRI NETS				elementary net Cycle time synchronized link.	XU Zhibin ZHENG Dazhong		Acta Automatic Sinica
575	THE SUBOPTIMALITY ANALYSIS OF PREDICTIVE CONTROL FOR CONTINUOUS NONLINEAR SYSTEMS				Receding horizon control ?predictive control Optimal Control suboptimal control continuous nonlinear system.	XI Yugeng GENG Xiaojun		Acta Automatic Sinica
576	DESIGN OF DECENTRALIZED ROBUST CONTROLLER FOR A CLASS OF NONLINEAR COMPOSITE SYSTEMS WITH SIMILARITY				Similar structure robust decentralized stabilization nonlinear composite systems.	CHEN Bing JING Yuanwei ZHANG Siying		Acta Automatic Sinica
577	FORMATION OF A LEARNING FUZZY LOGIC REASONING NETWORK AND A FUZZY CONTROLLER				Learning network ?fuzzy control	ZHANG Xinxue WANG Guizeng Omachi Shin¡äichiro Aso Hirotomoz		Acta Automatic Sinica
578	FAULT\|TOLERANT IMPROVEMENT ON KALMAN FILTER				dynamic measurement systems outlier fault-tolerant	HU Feng SUN Guoji		Acta Automatic Sinica
579	ROBUST STABILIZATION OF UNCERTAIN SYSTEMS WITH DENOMINATORAL FACTORIAL PERTURBATIONS 1)				Denominatoral factorial perturbation Robust stability Robust control	WANG Enping		Acta Automatic Sinica
580	OBSERVER BASED ADAPTIVE CONTROL FOR ROBOT TRAJECTORY TRACKING USING NEURAL NETWORKS				Manipulator Fault observer ?neural networks Adaptability	SUN Fuchun SUN Zengqi ZHANG Bo		Acta Automatic Sinica
581	COMPETITIVE SUPERVISED LEARNING ALGORITHM AND APPLICATION IN INTEGRATED RECOGNITION SYSTEM				Combination Competitive Supervised Learning	FEI Yue WANG Lixin DAI Ruwei		Acta Automatic Sinica
582	GENERALIZED PREDICTIVE CONTROL WITH DYNAMIC COMPENSATION BASED UPON WAVELET NETWORK				Wave-Net ?predictive control Model mismatch Robust	WANG Qunxian LI Shaoyuan LI Huanzhi CHEN Zengqiang YUAN Zhuzhi		Acta Automatic Sinica
583	H_¡Þ ROBUST CONTROL FOR INTERVAL SYSTEMS				Interval plants Robust stability Disturbance attenuation	WU Fangxiang SHI Zhongke DAI Guanzhong		Acta Automatic Sinica
584	FURTHER RESEARCH ON UNIFIED PREDICTIVE CONTROL USING INTERNAL MODEL STRUCTURE				?predictive control IMC Closed	CHEN Yue AN Xienan GAO Dongjie		Acta Automatic Sinica
585	A NEURAL NETWORK BASED APPROACH TO PRODUCTION SCHEDULING				Production Schedule ?neural networks Gradient search	YU Haibin XUE Jinsong WANG Haobo XU Xinhe ZHENG Yan		Acta Automatic Sinica
586	NONLINEAR TIME SERIES MODEL FOR SHAPE RECOGNITION USING NEURAL NETWORKS				Graphic recognition complex nonlinear exponential autoregressive model ?neural networks	XIONG Shenshu ZHOU Zhaoying		Acta Automatic Sinica
587	STEADY STATE KALMAN ESTIMATORS FOR SINGULAR SYSTEMS				Descriptor system Asymptotic Stability Modern time-series analysis method	DENG Zili LIU Yumei		Acta Automatic Sinica
588	IDENTIFICATION AND CONTROL BASED ON SUGENO S FUZZY MODEL				?fuzzy control System Identification Nonlinear system control	LI Shaoyuan WANG Qunxian LI Huanzhi CHEN Zengqiang YUAN Zhuzhi		Acta Automatic Sinica
589	STABILITY ANALYSIS AND SYSTEMATIC DESIGN OF FUZZY CONTROL				?fuzzy control Lyapunov s stability State feedback	ZHANG Jinming LI Renhou		Acta Automatic Sinica
590	DESIGN OF SELF TUNING POLE PLACEMENT CONTROLLER WITH TWO LEVEL LINEAR IDENTIFICATION STRUCTURE				Pole Assignment Self-Tuning Control Identification deterministic disturbances.	LIU Heping		Acta Automatic Sinica
591	OBSERVER BASED H ¡Þ CONTROLLER DESIGN: AN LMI METHOD				H ¡Þ linear matrix inequality Fault observer	XI Bin WU Tiejun		Acta Automatic Sinica
592	ROBUST OUTPUT FEEDBACK CONTROL FOR LINEAR TIME VARYING UNCERTAIN TIME DELAY SYSTEMS				Uncertain linear time delay systems Time Variant Time-Delay Dynamic output feedback	SU Hongye WANG Jingcheng ZHOU Kai CHU Jian		Acta Automatic Sinica
593	PID CONTROL FOR INTEGRATOR AND DEAD TIME PROCESS				Process Control Integrator and dead time process	ZHANG Weidong SUN Youxian XU Xiaoming		Acta Automatic Sinica
594	ADAPTIVE ROBUST PRINCIPAL COMPONENT ANALYSIS BASED ON ERROR MODELING				outliers ?neural networks Maximum likelihood	WANG Song XIA Shaowei		Acta Automatic Sinica
595	STABILIZATION OF SINGULAR SYSTEMS WITH INPUT SATURATING ACTUATORS				Descriptor system State feedback Stabilization input saturating actuators Asymptotic Stability	LIANG Jiarong XU Baomin LIU Yongqing		Acta Automatic Sinica
596	ROBUST STABILITY OF A FAMILY OF NONLINEAR STOCHASTIC DELAY SYSTEMS				Nonlinear stochastic delay system Exponential Stability stochastic delay neural network	SHEN Yi LIAO Xiaoxin		Acta Automatic Sinica
597	ON SCHEDULING REACHABILITY DECISION DOMAIN FOR TIMING CONSTRAINT PETRI NETS WITH WEAK FIRING MODE				weak firing mode parallel scheduling reaehability.	YANG Genke ZENG Jianchao SUN Guoji		Acta Automatic Sinica
598	STABLE ROBUST CONTROL OF GENERALIZED UNCERTAIN SYSTEMS				Generalized uncertain systems Stable robust controller	JIA Xinchun HU Guirong		Acta Automatic Sinica
599	FUZZY ADAPTIVE OUTPUT TRACKING CONTROL OF NONLINEAR SYSTEMS				?fuzzy control I/O extended linearization Output feedback Fault observer	TONG Shaocheng		Acta Automatic Sinica
600	DELAY DEPENDENT CONDITIONS FOR ABSOLUTE STABILITY OF LURIE TYPE CONTROL SYSTEMS				Delay absolute stability delay dependent stability	NIAN Xiaohong		Acta Automatic Sinica
601	METHODS FOR INSPECTION OF IC PADS AND BONDS USING IMAGE RECOGNITION				bond pads Figure segmentation Form analysis	LU Zhaoyang ZHOU Xingni GU Ying		Acta Automatic Sinica
602	LANGUAGE MODEL FOR SPEECH RECOGNITION APPLICATIONS				Automatic speech recognition £¨ASR£© Statistic Language Model Markov Model word lattice	WANG Xuan WANG Xiaolong ZHANG Kai		Acta Automatic Sinica
603	TRACKING CONTROL OF NONHOLONOMIC CHAINED SYSTEMS BY DYNAMIC EXTENDED LINEARIZATION				Nonholonomic system chained form system dynamic feedback extended linearization Tracking Control	MA Baoli ZONG Guanghua HUO Wei		Acta Automatic Sinica
604	PREDICTIVE ADAPTIVE CONTROL FOR THE TEMPERATURE OF HYDRAULIC CAULDRON				MPC Adaption control hydraulic cauldron control Control Temperature	YUAN Bin WU Hongxin BAI Jinying XIAO Jinxiong		Acta Automatic Sinica
605	ROBUST CONTROL FOR TRAJECTORY TRACKING OF A TWO LINK FLEXIBLE MANIPULATOR				Two link flexible manipulator Trajectory tracking control Robust control	LI Yuanchun LU Youfang TANG Baojian		Acta Automatic Sinica
606	AN INVENTORY CONTROL POLICY				production flow model Inventory control	SHEN Ting ZHAO Qianchuan ZHENG Dazhong		Acta Automatic Sinica
607	THE CONVERGENCE OF ITERATIVE LEARNING CONTROL WITH OPEN CLOSED LOOP P TYPE SCHEME FOR NONLINEAR TIME VARYING SYSTEMS				Convergence Iterative Learning Control £¨ILC£© Nonlinear time varying systems	PI Daoying SUN Youxian		Acta Automatic Sinica
608	INDIRECT ADAPTIVE FUZZY DECENTRALIZED CONTROL FOR NONLINEAR SYSTEM				?fuzzy control Adaption control I/O extended linearization Lyapunov s stability	TONG Shaocheng CHAI Tianyou SHAO Cheng		Acta Automatic Sinica
609	A NOVEL DESIGN METHOD FOR SISO DAHLIN CONTROLLER				Process Control ring phenomena	ZHANG Weidong XU Xiaoming SUN Youxian		Acta Automatic Sinica
610	AN EXCELLENT SCHEMAS SELF LEARNING GENETIC ALGORITHM				Self learning genetic algorithm Learning Operator excellent schema Markov	WANG Honggang ZENG Jianchao Xu Yubin		Acta Automatic Sinica
611	MULTICHANNEL OPTIMAL DECONVOLUTION USING DIOPHANTINE EQUATIONS				Multichannel optimal deconvolution modern time series.	DENG Zili LIU Weihua SHI Ying		Acta Automatic Sinica
612	A SUFFICIENT CONDITION FOR LQR TO STABILIZE SYSTEMS AND ITS APPLICATION TO PREDICTIVE CONTROL				Lyapunov s stability ?predictive control receding horizon strategy.	CHEN Zhongbao LI Sifu		Acta Automatic Sinica
613	ROBUST H ¡Þ CONTROL FOR NONLINEAR SYSTEMS WITHPARAMETER UNCERTAINTY				Nonlinear control system Robustness	LU Guoping ZHENG Yufan		Acta Automatic Sinica
614	RESEARCH ON THE CHAOTIC STEADY STATE FOR INDUSTRIAL PROCESSES				Industrial processes Dynamic system Chao chaotic steady state.	LUO Xuguang HAN Chongzhao WAN Baiwu		Acta Automatic Sinica
615	QUADRATIC STABILITY AND DECENTRALIZED STABILIZATION VIA STATE FEEDBACK FOR UNCERTAIN INTERCONNECTED SYSTEMS				System with Uncertainties decentralized stabilization.	WANG Xiangdong GAO Liqun ZHANG Siying		Acta Automatic Sinica
616	TIME VARYING STABILIZATION OF UNCERTAIN DYNAMIC NONHOLONOMIC SYSTEMS				Nonholonomic control Nonlinear uncertain systems Adaption control Assembly strategy	DONG Wenjie HUO Wei		Acta Automatic Sinica
617	A NEW FAST ALGORITHM FOR TWO STAGE BLOCK MATCHING MOTION ESTIMATION				Estimating motion Block match	CHEN Weiqiang GAO Wen		Acta Automatic Sinica
618	ROBUST TUNING OF PID CONTROLLERS FOR INDUSTRIAL PROCESSES				Min max rule IMC deployment optimization Robust	YUE Hong GAO Dongjie LIU Sheng		Acta Automatic Sinica
619	A NEW APPROACH OF ¦Ì SYNTHESIS				Structured uncertainty Structured singular value msynthesis	ZHAO Wenbiao SHI Songjiao XIA Wei		Acta Automatic Sinica
620	A LINEARIZED NEURAL NETWORK BASED OPTIMAL ITERATIVE CONTROLLER FOR NONLINEAR SYSTEMS				LMF optimal method ?neural networks Identification	WANG Fuli LI Mingzhong		Acta Automatic Sinica
621	USING SIMULATED ANNEALING ALGORITHM WITH SEARCH SPACE SHARPENING TO SOLVE TRAVELING SALESMAN PROBLEM				TSP search space sharpening SA	GAO Guohua SHEN Lincheng CHANG Wensen		Acta Automatic Sinica
622	MEMORYLESS H ¡Þ CONTROLLER DESIGN FOR LINEAR UNCERTAIN TIME DELAY SYSTEMS				System with Uncertainties Delay	GU Yongru LI Qiqiang QIAN Jixin		Acta Automatic Sinica
623	ADAPTIVE CONTROL OF A KIND OF NONLINEAR SYSTEMS				Feedback Linearization Relative order model reference adaptive tracking control regressor vector.	ZHOU Rui HAN Zengjin		Acta Automatic Sinica
624	ROBUST OPTIMAL MODEL MATCHING FOR THE NON MINIMUM PHASE AND UNSTABLE PLANTS				Match Pattern Robust Stability	WU Xudong ZHONG Yisheng XIE Xueshu		Acta Automatic Sinica
625	NONLINEAR DEPENDENCE COEFFICIENT BASED ON FRACTAL DIMENSION AND ITS APPLICATIONS				Nonlinear dynamics fractal dimension Time Series nonlinear correlation Economic forecasting	FAN Chongjun WANG Huanchen HAN Chongzhao HU Baosheng		Acta Automatic Sinica
626	OPTIMAL FEEDRATE CONTROL FOR MULTI AXIS CNC MACHINING OF FREE FORM SURFACES				Curved surface machining feedrate multi axis.	ZHOU Yanhong ZHOU Ji ZHOU Yunfei		Acta Automatic Sinica
627	LIVENESS CONTROL FOR DISCRETE MANUFACTURING /ASSEMBLY SYSTEMS				Manufacturing System Control	XING Keyi HU Baosheng WAN Baiwu		Acta Automatic Sinica
628	GLOBAL OUTPUT REGULATION FOR NONLINEAR CONTROL SYSTEMS				I/O extended linearization Drazin inverse diffemorphism	SHE Yan ZHANG Siying		Acta Automatic Sinica
629	A ROBUST VARIABLE STRUCTURE MRAC WITH EXPECTED TRANSIENT AND STEADY STATE PERFORMANCE				Adaption control VSC Robust control	LIN Yan MAO Jianqin		Acta Automatic Sinica
630	A CLASS OF ROBUST CONTROL STRATEGIES FOR ROBOT MANIPULATORS WITH UNCERTAINTIES				Robust control Adaption control Controller Lyapunov s stability	DAI Ying SHI Songjiao ZHENG Nanning		Acta Automatic Sinica
631	SHAPE RECOVERY IN UNKNOWN ENVIRONMENT BY NEURAL NETWORKS				?neural networks Shape recovery Lambertian surface.	TIAN Yingli MA Songde H.T.Tsui		Acta Automatic Sinica
632	A NEW MULTIVARIABLE FUZZY SELF TUNING CONTROL SYSTEM				Multi variable nonlinear control Dynamical coupling properties ANFIS Self-learning algorithm intelligent gradient approach.	ZHOU Jingzhen HAN Zengjin		Acta Automatic Sinica
633	ROBUST H ¡Þ CONTROL FOR UNCERTAIN NONLINEAR SYSTEMS VIA STATE FEEDBACK				Robustness I/O extended linearization	WANG Xiangdong GAO Liqun ZHANG Siying		Acta Automatic Sinica
634	DECENTRALIZED OUTPUT FEEDBACK ROBUST STABILIZATION FOR A CLASS OF NONLINEAR LARGE SCALE COMPOSITE SYSTEMS WITH UNCERTAINTIES				Large-scale nonlinear systems Decentrailized control Output feedback Robust stability	YAN Xinggang ZHANG Siying		Acta Automatic Sinica
635	DELAY DEPENDENT ROBUST H ¡Þ CONTROL FOR UNCERTAIN STATE DELAYED SYSTEMS				Nonlinear uncertain systems Delay Robust control	CAO Yongyan UN Youxian		Acta Automatic Sinica
636	INVENTORY CONTROL USING Q LEARNING				MDP Inventory control continuous state and control spaces	JIANG Guofei Wu Cangpu		Acta Automatic Sinica
637	A STRUCTURE IDENTIFICATION METHOD FOR BOUNDED ERROR MODELS				Set-Membership Identification Robust identification	SUN Xianfang FAN Yuezu NING Wenru		Acta Automatic Sinica
638	CASCADE CONTROL OF AN EMS MAGLEV VEHICLE S LEVITATION CONTROL SYSTEM				Maglev Train cascade Current LD	LI Yungang CHANG Wensen		Acta Automatic Sinica
639	DESIGN AND REALIZATION OF COMPUTER NUMERICAL CONTROL SYSTEM OF MICROFEED DEVICE				auto-tracking optimum	DENG Zhongliang WANG Xiankui		Acta Automatic Sinica
640	IMPROVED ALGORITHM OF CMAC WITH GENERAL BASIS FUNCTION AND ITS CONVERGENCE ANALYSIS				Learning Algorithm basis function networks.	DUAN Peiyong SHAO Huihe		Acta Automatic Sinica
641	CRITICAL PATH AND SENSITIVITY ANALYSIS OF STOCHASTIC SERIAL PRODUCTION LINES				Critical path	LIU Zikuan TU Bengsheng		Acta Automatic Sinica
642	PARAMETRIC ADAPTIVE CONTROL OF CONTINUOUS TIME CHAOTIC SYSTEMS				Chaos system parametric adaptive control Control Algorithm Multiple model reference	WANG Jie PIAO Yingguo ZHANG Huaguang TIAN Pei		Acta Automatic Sinica
643	COMPLEXITY ANALYSIS OF THE MULTI LAYERED CLUSTERING ALGORITHMS IN TSP				local search Dynamic Clustering Computation Complexity	LU Xin LI Yanda		Acta Automatic Sinica
644	MODEL STRUCTURE DETERMINATION BASED ON THE LEAST NOISE UPPER BOUND				Model structure determination bounded noise smallest noise bound.	WANG Wenzheng CAI Jinshi		Acta Automatic Sinica
645	A NEW MESH SIMPLIFICATION ALGORITHM BASED ON VERTEX CLUSTERING				Polygonal mesh Mesh Simplification vertex cluster LOD	ZHOU Kun PAN Zhigeng SHI Jiaoying		Acta Automatic Sinica
646	INTELLIGENT CONTROL BASED ON DESCRIPTION OF PLANT CHARACTERISTIC MODEL				Characteristic Model Golden section Logic Analyzer logical differential control law AI control	WU Hongxin XIE Yongchun LI Zhibin HE Yingzi		Acta Automatic Sinica
647	INTEGRATION OF VISION AND CONTROL FOR ROBOT CURVE TRACKING				Visual serving precise tracking D.D.robot.	JIANG Ping LIN Jing CHEN Huitang WANG Yuejuan		Acta Automatic Sinica
648	NEW FIXED POINT AND FIXED INTERVAL KALMAN SMOOTHERS				Modern time-series analysis method	DENG Zili LIU Yumei		Acta Automatic Sinica
649	RESEARCH ON THE CONVERGENCE OF GENERALIZED STEADY STATE OPTIMIZING CONTROL ALGORITHM FOR INDUSTRIAL PROCESSES				Generalized steady state of industrial process point to set mapping Global convergence.	LUO Xuguang WAN Baiwu		Acta Automatic Sinica
650	A DYNAMIC PROGRAMMING NEURAL NETWORK FOR LARGE SCALE OPTIMIZATION PROBLEMS				Dynamic Programming Large scale system Dynamic System hierarchical optimal ?neural networks	HOU Zengguang WU Cangpu		Acta Automatic Sinica
651	A COMBINED OPTIMIZED STRATEGY FOR SOLVENT RECOVERING SYSTEM IN LUBRICATING OIL PRODUCTION				Lubricating oil solvents recovering system energy optimization Nonlinear predictive control Hybrid optimization strategy	XIONG Gang XU Xiaoming SUN Youxian		Acta Automatic Sinica
652	APPLYING FUZZY NEURAL NETWORK TO LOAD FORECAST				ANFIS adaptive learning Economic forecasting Function Approximation	ZHANG Hao WU Jie YU Bin		Acta Automatic Sinica
653	A PARTHENO GENETIC ALGORITHM AND ANALYSIS ON ITS GLOBAL CONVERGENCE				?genetic algorithms ?genetic algorithms Global convergence. Combination optimization	LI Maojun TONG Tiaosheng		Acta Automatic Sinica
654	TWO DIMENSIONAL MOTION DETECTION MODEL WITH PARALLEL AND LAYERED MULTI VELOCITY CHANNEL				Early Vision motion perception lateral inhibition cellular neural networks Data Fusion	WANG Aiqun ZHENG Nanning YUAN Lixing		Acta Automatic Sinica
655	SAMPLED DATA ESTIMATION WITH COVARIANCE ASSIGNMENT				Continuous system Stochastic system sampled data estimation covariance assignment intersample behavior	HUO Peijun WANG Zidong GUO Zhi		Acta Automatic Sinica
656	FEEDBACK STABILIZATION OF STOCHASTIC MULTIPLE MODE SYSTEMS WITH LINEAR DRIFTS				Markov Flow Stochastic system multiple mode system Feedback stabilization	DENG Feiqi FENG Zhaoshu LIU Yongqing LIU Hongwei		Acta Automatic Sinica
657	ON THE ESTIMATION OF UPPER AND LOWER BOUNDS FOR SOLUTIONS TO PERTURBED DISCRETE LYAPUNOV EQUATIONS				Linear discrete systems Parameter Perturbation Lyapunov equation	WANG Zidong GUO Zhi		Acta Automatic Sinica
658	AN ADAPTIVE FUZZY CONTROLLER BASED ON PLANT S CHARACTERISTICS				?fuzzy control Adaptability plant s characteristics.	SUN Qing WU Hongxin XIE Yongchun		Acta Automatic Sinica
659	STEAM TEMPERATURE ADAPTIVE DECOUPLING CONTROL SYSTEM FOR CFBB				FBB steam temperature control Model Reference Adaptability	NIU Peifeng		Acta Automatic Sinica
660	APPLICATION OF TRANSIENTLY CHAOTIC NEURAL NETWORK TO SIMULATION OF HUMAN EYE MOVEMENT MECHANISM				?chaotic neural network : Computer vision human eye movement mechanism simulation	TAN Ying DENG Chao		Acta Automatic Sinica
661	HYBRID FRACTAL IMAGE CODING BASED ON GENETIC ALGORITHMS				Im age com pression Fractal block coding ?genetic algorithms	ZHANG Yuanliang ZHENG Nanning DAI Ying		Acta Automatic Sinica
662	OPTIMAL DESIGN AND ALGORITHM OF CMAC--OPTIMIZATION OF CMAC DISPLACEMENT VECTORS DISTRIBUTION BY GENETIC ALGORITHM				?genetic algorithms displacement vectors distribution	ZHOU XUDONG WANG GUODONG		Acta Automatic Sinica
663	An Open-Closed-Loop PI-Type Iterative Learning Control Scheme for Nonlinear Systems and Its Convergence				Convergence iterative method Nonlinear control system	PI DAOYING SUN YOUXIAN		Acta Automatic Sinica
664	REALIZATION AND MINIMAL ORDER FOR NONLINEAR SYSTEMS				I/O extended linearization Implement differential vector space non commutative ring Mode transferfunction	ZHENG YUFAN ZENG XIAODONG		Acta Automatic Sinica
665	A Sufficient Condition for Morgan s Problem				Linear System essential orders	SUN ZHENDONG XIA XIAOHUA		Acta Automatic Sinica
666	A PARAMETER SEPARABLE LEARNING ALGORITHM FOR MULTILAYER FEEDFORWARD NEURAL NETWORKS				?neural networks Learning Algorithm System Identification	ZHANG YUN MAO ZONGYUAN YANG YIMIN		Acta Automatic Sinica
667	H ¡Þ NORM PERTURBATION MARGINS OF ROBUST INPUT OUTPUT STABILITY FOR LUR E SYSTEMS				Lur e systems robust input output stability perturbation margin	CHEN HUI HUANG LIN		Acta Automatic Sinica
668	ON LINE HANDWRITTEN CHINESE CHARACTER RECOGNITION GUIDED BY COMPONENTS WITH DYNAMIC TEMPLATES				On line bandwritten character recognition structural matching Substructure dynamic template.	XIAO XUHONG DAI RUWEI		Acta Automatic Sinica
669	SYSTEM SCIENCE AND COMPLEXITY:(¢ò)				AL Complex Adaptive System situated learning OCGS human-computer synergetic intelligence engineering.	LI XIA DAI RUWEI		Acta Automatic Sinica
670	A SURVEY ON URBAN FREEWAY TRAFFIC CONTROL				Urban freeway Large-scale nonlinear systems macroscopic hydrodynamic models Ramp control Route monitoring integrated control Optimal Control Decentrailized control hierarchical control AI control	WANG YIBING HAN ZENGJIN HE GUOGUANG		Acta Automatic Sinica
671	MEMORYLESS ROBUST STABILIZATION OF A CLASS OF UNCERTAIN LINEAR TIME-DELAY SYSTEMS				Uncertain linear time delay systems Robust stability State feedback	SU HONGYE WANG JINGCHENG CHU JIAN		Acta Automatic Sinica
672	ADAPTIVE POLE PLACEMENT CONTROLLER WITH DIRECTLY ESTIMATING DISTURBANCE MODEL EPING				Identification Pole Assignment Adaption control	LIU HEPING		Acta Automatic Sinica
673	OBSERVER BASED ROBUST STABILIZATION FOR UNCERTAIN DELAYED SYSTEMS				Time Variant Time-Delay System with Uncertainties Fault observer Robust control	ZHANG MINGJUN CHENG CHUWANG SUN YOUXIAN		Acta Automatic Sinica
674	SIMULTANEOUS STABILIZATION OF THE MIMO STRICTLY PROPER PLANTS				Simultaneous stabilization output feedback	²ÜÓÀÑÒ ËïÓÅÏÍ CAO YONGYAN SUN YOUXIAN		Acta Automatic Sinica
675	FUZZY LOGIC STRATEGY FOR BOILER CONTROL				?fuzzy control Boiler Interference	LIU XIANGJIE CHAI TIANYOU LIU HONGBO		Acta Automatic Sinica
676	DEFINITENESS OF MULTI VARIABLE HOMOGENEOUS POLYNOMIAL				Non linear Polynomial algorithm Algorithm	MIAO YUAN LI CHUNWEN		Acta Automatic Sinica
677	LOWER ORDER ROBUST DECOUPLER DESIGN				Robust control Decoupled control low order control Design Method	CHEN SUPING SUN YOUXIAN		Acta Automatic Sinica
678	RELIABLE STABILIZATION USING MULTI CONTROLLER CONFIGURATIONS				reliable stabilization strong stabilization	ZHANG GUOSHAN CHAI TIANYOU GU XINGYUAN		Acta Automatic Sinica
679	A METHOD FOR IMAGE SEGMENTATION BASED ON FRACTAL THEORY				Fractal Im age segm entation Probability Relaxation	LIU WENPING WU LIDE		Acta Automatic Sinica
680	A SUFFICIENT CONDITION FOR ROBUST STABILIZATION OF INTERVAL PLANTS				Interval plants Robust stability Robust control	WANG ENPING		Acta Automatic Sinica
681	WAVELET TRANSFORM BASED FAULT DIAGNOSIS FOR MISSILE TRANSPORTING VEHICLE				?wavelet transform :Fault diagnosis transporting vehicle.	YE HAO WANG GUIZENG FANG CHONGZHI ZHANG YONGGUANG LIU ZHIJUN		Acta Automatic Sinica
682	THE OPTIMAL DESIGN OF LINE PARAMETERIZATION				line parameterization boundedness uniformness recursiveness.	HU ZHANYI YANG CHANGJ IANG WANG WEI MA SONGDE		Acta Automatic Sinica
683	AN EXTENDED FORM OF DAMPED PSEUDOINVERSE CONTROL OF KINEMATICALLY REDUNDANT MANIPULATORS HUANG LEIGUANG\				Kinematically redundant manipulators Trajectory Planning damped pseudoinverse control damped least squares method.	HUANG LEIGUANG LI YAOTONG		Acta Automatic Sinica
684	ROBUST CONTROL FOR LINEAR TIME DELAY SYSTEMS WITH STRUCTURED UNCERTAINTY				Robustness Robust Deterministic Delay	LU LILEI GAO LIQUN ZHANG SIYING		Acta Automatic Sinica
685	A STUDY ON THE ROLE OF FIXATION AND TRACKING IN VISUAL MOTION ANALYSIS				Fixation constraints active egomotion normal flow patterns active monocular observer.	YANG JINGAN		Acta Automatic Sinica
686	FCCU REACTOR REGENERATOR PREDICTIVE CONTROL				?predictive control FCCU MIMO system	YANG MAYING WANG SHUQING WANG JICHENG LAN HONGSEN CHEN QINGHAI KANG BIAO		Acta Automatic Sinica
687	DISCUSSION OF SOME IMPORTANT ISSUES OF OBSERVER BASED FAULT DIAGNOSIS TECHNIQUE				Fault observer :Fault diagnosis Detecting System Analysis Des	DING XIANCHUN ZHOU DONGHUA YE HAO WANG GUIZENG DING XIANCHUN		Acta Automatic Sinica
688	NONLINEAR ADAPTIVE CONTROL--ELIMINATE THE EFFECT OF NONLINEARITY				Nonlinear system control Adaption control general minimum variance control	XU XIANGYANG ZHU HEYUN		Acta Automatic Sinica
689	ROBUST PASSIVE CONTROL OF LINEAR SYSTEMS WITH TIME VARYING UNCERTAIN PARAMETERS				Passive control Robust control System with Uncertainties	YU LI PAN HAITIAN		Acta Automatic Sinica
690	SPECIFICATION AND ANALYSIS OF THE RUNNING PROCESS OF THE CAROUSEL SYSTEM BASED ON TEMPORAL LOGIC				DEDS Temporal Logic AS/RS carousel system.	TIAN GUOHUI LIU CHANGYOU XU XINHE		Acta Automatic Sinica
691	ROBUST STABILIZATION FOR UNCERTAIN TIME VARYING TIME DELAY SYSTEMS WITH MULTI STATE DELAY				Time delay uncertain system Time Variant Time-Delay Robust stability memory-less state feedback	CAO YONGYAN SUN YOUXIAN		Acta Automatic Sinica
692	ROBUST STABILIZATION FOR MULTILINEAR POLYTOPIC PLANT FAMILY				Robust stability multilinear polytope of plants.	GENG ZHIYONG WANG ENPING		Acta Automatic Sinica
693	A FUZZY WEIGHTED CONTROL SCHEME FOR MULTI MODEL MIMO SYSTEMS				Multi model system Fuzzy Decision Control strategy	PI DAOYING SUN YOUXIAN		Acta Automatic Sinica
694	THE STUDY OF DECOUPLING VARIABLE STRUCTURE SYSTEM WITH FUZZY CONTROL				?fuzzy control decouping variable structure Chattering Induction machine	QIU HUANYAO MAO ZONGYUAN		Acta Automatic Sinica
695	A KIND OF ROBUSTLY EFFICIENT SOLUTIONS OF MULTIOBJECTIVE DECISION WITH UNCERTAIN PARAMETERS				Multi-object policy robustly efficient solutions ¦Å robustly efficient solutions.	ZHU SHIJING LUO YUNFENG WANG SHUNING CHEN TING		Acta Automatic Sinica
696	FURTHER STUDY ON PROPERTIES OF GPC SYSTEM XI YUGENG ZHANG JUN				GPC internal model control order assignment.	XI YUGENG ZHANG JUN WU WEIQI		Acta Automatic Sinica
697	DESIGN OF REAL TIME EXPERT CONTROL SYSTEM AND ITS IMPLEMENTATION FOR METALLURGICAL CONTINUOUS CASTING STEEL PROCESS				Expert Control metallurgical continuous casting engineering design	HUANG XIYUE XIONG QINGYU SHI WEIREN CHAI YI		Acta Automatic Sinica
698	GUARANTEED COST CONTROL FOR UNCERTAIN DISCRETE TIME LINEAR SYSTEMS				Discrete system Robustness Guaranteed cost control	YU LI WANG JINGCHENG CHU JIAN		Acta Automatic Sinica
699	SINGLE MACHINE JIT SCHEDULING WITH CONSTRAINTS				LMI Branch and Band algorithms	QI XIANGTONG CHEN QIUSHUANG TU FENGSHENG		Acta Automatic Sinica
700	THE OPTIMAL TRACKING PROBLEM OF SINGULAR DYNAMIC ECONOMIC SYSTEMS				Dynamic economic system optimal tracking problem Descriptor system optimal control theory	YAN JIUXI CHENG ZHAOLIN		Acta Automatic Sinica
701	STABILITY OF NONLINEAR SYSTEMS WITH MISMATCHEDª¤UNCERTAINTIES VIA LINEAR DYNAMICª¤OUTPUT FEEDBACK				Affine nonlinear non - affine nonlinear systems mismatched condition linear dynamic output feedback Feedback stabilization	ÁõÒ»¾ü ÇØ»¯Êç		Acta Automatic Sinica
702	OPTIMAL LIKELIHOOD RATIO DETECTION OF BERNOULLI GAUSSIAN PROCESSES				Detection optimal smoothing Maximum likelihood likelihood ratio index Inter-symbol Interference £¨ISI£©	¸ß½­ ´÷¹ÚÖÐ		Acta Automatic Sinica
703	ASYMPTOTICAL STABILITY AND STABILIZATION OF DESCRIPTOR SYSTEMS				Descriptor system Lyapunov s stability	James Lam Liqian Zhang M.de la Sen		Acta Automatic Sinica
704	DESIGN OF OUTPUT FEEDBACK STABILIZING CONTROLLERS FOR UNCERTAIN TIME-DELAY SYSTEMS				Robust control Output feedback System with Uncertainties Delay	ÓáÁ¢ ÍõÍòÁ¼ ñÒ½¡		Acta Automatic Sinica
705	STRUCTURE ANALYSIS OF THREE DIMENSIONAL ª¤FUZZY CONTROLLER				Structural Analysis Membership Function	ÁõÏò½Ü ²ñÌìÓÓ ÕÅ»ÀË®		Acta Automatic Sinica
706	SCHEDULING FOR BATCH CHEMICAL PROCESSES USING LAGRANGIAN RELAXATION BASED APPROACH				batch chemical plant Dispatching Dynamic Programming	WANG ZHAOHUI CHEN HAOXUN HU BAOSHENG		Acta Automatic Sinica
707	RESEARCH ON STEELMAKING AND CONTINUOUS CASTING PRODUCTION SCHEDULING				:linear programming	TANG LIXIN YANG ZIHOU WANG MENGGUANG		Acta Automatic Sinica
708	FLOW CONSERVATION APPROACH TO THE ANALYSIS OF TRANSFER LINE WITH UNRELIABLE MACHINES AND FINITE BUFFERS				Efficiency flow conservation failure and repair Production lines	TAN MIN		Acta Automatic Sinica
709	STABILIZING CONTROLLER DESIGN FOR A CLASS OF NONLINEAR TIME DELAY SYSTEMS				Nonlinear systems with delay Linearization staged-design exact delay - free transformation stability control	SU HONGYE CHU JIAN		Acta Automatic Sinica
710	H ¡Þ OPTIMAL ROBUST CONTROL OF ELECTRONICALLY COMMUTATED MOTOR SERVO SYSTEM USING TWO DEGREES OF FREEDOM CONTROLLER DESIGH				Servo system Robust control	LU ZIGUANG		Acta Automatic Sinica
711	DECENTRALIZED VARIABLE STRUCTURE CONTROL FOR INTERCONNECTED SYSTEMS WITH UNCERTAINTIES				Decentrailized control VSC Interconnected large-scale system system uncertainty	DU SHUXIN WU TIEJUN CHEN XINHAI		Acta Automatic Sinica
712	COORDINATED MOTION CONTROL OF FREE FLYING SPACE ROBOT SYSTEM				Space robot coordinated motion control constrained motion control VSC	MA BAOLI HUO WEI		Acta Automatic Sinica
713	MULTIVARIABLE DAHLIN CONTROLLER DESIGN				MIMO system Dead-Time Systems Robust control	ZHANG WEIDONG SUN YOUXIAN XU XIAOMING		Acta Automatic Sinica
714	AN ADAPTIVE ON LINE STEADY STATE OPTIMIZATION METHOD AND ITS APPLICATION TO ACRYLONITRILE APPARATUS				System Identification steady state optimization Fluidized Bed Acrylonitrile£¨AN£©	SUN DEMIN ZHANG ZHIGANG XUE MEISHENG WU GANG		Acta Automatic Sinica
715	DESIGNING OF THE STATE FEEDABACK STABILIZING CONTROLLER OF UNCERTAIN DYNAMIC SYSTEMS WITH TIME VARYING DELAYS				Time Variant Time-Delay System with Uncertainties Riccati equation Lyapunov function	CHENG CHUWANG SUN YOUXIAN		Acta Automatic Sinica
716	SYNTHESIS OF THE STRONGLY POSITIVE REAL CONTROLLER WITH OUTPUT FEEDBACK FOR DISCRETE TIME SYSTEMS				Linear discrete systems Output feedback Positive realness H ¡Þ linear matrix inequality	CAO YONGYAN SUN YOUXIAN		Acta Automatic Sinica
717	ON LINE IDENTIFICATION OF NONLINEAR SYSTEMS USING FUZZY MODEL				Fuzzy System Modelling of nonlinear system identification on line Cluster algorithm	CHEN JIANQIN XI YUGENG		Acta Automatic Sinica
718	TWO NEW EFFECTIVE BIDIAGONALIZATION LEAST SQUARES ALGORITHMS FOR NONLINEAR SYSTEM IDENTIFICATION				I/O extended linearization System Identification	WANG XIAO HAN CHONGZHAO WAN BAIWU		Acta Automatic Sinica
719	INTELLIGENT DECENTRALIZED STABILIZATION FOR LARGE SCALE INTERCONNECTED SYSTEMS WITH TIME DELAYS				Large scale system Delay Lyapunov s stability decentralized stabilizatio ?neural networks	ZHANG JIAN LIU YONGQING SHEN JIANJING		Acta Automatic Sinica
720	DYNAMIC COMPENSATION FOR DISTURBING MOMENT IN ACCURATE SERVO SYSTEM BASED ON NEURAL NETWORKS				Servo system disturbing moment ?neural networks Dynamic Compensation	XU LIXIN ZHANG YUHE WANG CHANGHONG ZHUANG XIANYI		Acta Automatic Sinica
721	ROBUST PERFORMANCE OF REVERSED FRAME NORMALIZED CONTROLLER				Robust control reversed frame normalization Structured singular value	CHEN SUPING SUN YOUXIAN		Acta Automatic Sinica
722	MODEL FOLLOWING CONTROL FOR LARGE ANGLE RAPID MANEUVERING OF A FLEXIBLE SPACECRAFT				Flexible spacecraft Large Angle Maneuver model following control	LI YONG WU HONGXIN		Acta Automatic Sinica
723	RELIABILITY ENHANCED FUZZY QUALITATIVE SIMULATION				Qualitative Modeling Qualitative Simulation Fuzzy sct Probability theory	BAI FANGZHOU BAO ZHONGGUI TU YONGZHONG LIU HUAICHUN ZHANG WENMING		Acta Automatic Sinica
724	STABILITY DETERMINATE FOR NONLINEAR SYSTEMS INCLUDING 2 DIMENSION CRUCIAL PART				center manifold Lyapunov s stability I/O extended linearization Lyapunov function	MIAO YUAN LI CHUNWEN		Acta Automatic Sinica
725	A NOVEL RANDOM LEARNING ALGORITHM FOR MULTILAYER NEURAL NSETWORKS AND ITS APPLICATION				Multilayer feedforward neural nets Learning Algorithm FCCU	DAI LIANKUI MA LONGHUA LI XIAODONG		Acta Automatic Sinica
726	Combo-Dimensional Kernels for Graph Classification				Machine learning graph classification Kernel Structure information Ensemble Learning	ZHOU Zhihua		Chinese Journal of Computers
727	A New Statistical Test on Block Ciphers				Statistical testing Block cipher Security evaluation integral attack	CHEN Hua FENG Deng-Guo FAN LiMin		Chinese Journal of Computers
728	Non-Malleability and Emulation Based Approach to Cryptographic Protocol Analysis				computational cryptography Formal model	TIAN Yuan WANG Ying JIN Feng JIN Yue		Chinese Journal of Computers
729	Testing on Trust Chain of Trusted Computing Platform Based on Labeled Transition System				TPM Chain of trust Process algebra Labeled transition system	XU Ming-Di ZHANG Huan-Guo YAN Fei		Chinese Journal of Computers
730	The Formal Analysis and Testing of Trusted Platform Module				TPM TPM £¨trusted platform module£© Formal analysis	CHEN Xiao-Feng		Chinese Journal of Computers
731	Research on Compliant Testing Method of Trusted Cryptography Module				Dependable computing Formal Method compliant test	LI Hao HU Hao CHEN Xiao-Feng		Chinese Journal of Computers
732	Adaptive Dynamic Trust Measurement and Prediction Model Based on Behavior Monitoring				Information safety dynamic trust model Data Mining Entropy	LI Xiao-Yong GUI Xiao-Lin MAO Qian LENG Dong-Qi		Chinese Journal of Computers
733	Research on Trustworthiness Evaluation Model for Digital Image in Blind Environment				Digital image Evaluating Model trustworthiness judging model trustworthiness history measuring model trustworthiness synthesis measuring model	HU Dong-Hui WANG Li-Na JIANG Xia-Qiu		Chinese Journal of Computers
734	A Trust Model Based on Behaviors Risk Evaluation				Trust Risk assessment asset identification vulnerability identification threat identification	ZHANG Run-Lian WU Xiao-Nian ZHOU Sheng-Yuan DONG Xiao-She		Chinese Journal of Computers
735	Leakage Identification and Quantitative Evaluation Scheme for Confidential Databases				Database watermark leakage identification compound watermark Quantitative assessment Database security	XIAN He-Qun		Chinese Journal of Computers
736	Static Analysis Based Correctness Verification for Mandatory Access Control Framework				correctness validation Static analysis Mandatory access control framework hooks placement	WU Xin-Song ZHOU Zhou-Yi HE Ye-Ping LIANG Hong-Liang YUAN Chun-Yang		Chinese Journal of Computers
737	An Integrated Verification Model atsFPM Based on Functional,Time and Spatial Constraints				function and performance spatial constraint Compositional verification secure and trusted	NIU Jun ZENG Guo-Sun CHEN Bo		Chinese Journal of Computers
738	A Network Security Situational Awareness Model Based on Log Audit and Performance Correction				security situational awareness log audit performance correction security situational graph Airline forecast	WEI Yong LIAN Yi-Feng		Chinese Journal of Computers
739	ProSPer:A Proactive Event Monitor for General Purposes				Betwork security event monitor event stream processing complex event proactive capability	LIU Jia-Hong WU Quan-Yuan		Chinese Journal of Computers
740	An Algorithm for Sensing Insider Threat Based on Cloud Model				Mo Cloud Model Insider threat Awareness Assessment	ZHANG Hong-Bin PEI Qing-Qi MA Jian-Feng		Chinese Journal of Computers
741	Incomplete Information Nodes Risk Assessment in Mobile Ad Hoc Networks				Ad hoc Risk assessment gray theory incomplete information	FU Cai HONG Liang PENG Bing HAN Lan-Sheng XU Lan-Fang		Chinese Journal of Computers
742	Evaluating Network Security and Optimal Active Defense Based on Attack-Defense Game Model				Betwork security defense graph quantitative cost analysis attack-defense game model optimal active defense	JIANG Wei FANG Bin-Xing TIAN Zhi-Hong ZHANG Hong-Li		Chinese Journal of Computers
743	A New Method for Interactive TCP Traffic Replay Based on Balance-Checking Between Transmitted and Received Packets				testing and evaluation of network security devices network traffic replay State determination balance checking	CHU Wei-Bo CAI Zhong-Min GUAN Xiao-Hong CHEN Ming-Xu		Chinese Journal of Computers
744	Trustworthy and Controllable Network Architecture and Protocol Framework				trustworthy and controllable trust flow Trust management non-repudiation	LUO Jun-Zhou HAN Zhi-Geng WANG Liang-Min		Chinese Journal of Computers
745	Trust Quantitative Model with Multiple Decision Factors in Trusted Network				Trustworthy networks trust quantitative model Entropy multiple decision factors	LI Xiao-Yong GUI Xiao-Lin		Chinese Journal of Computers
746	2-Terminal Reliability Computing Strategy for Backbone of Wireless Mesh Networks				2-terminal reliability connection matrix route spanning tree	ZHAO Yun-Long SHAN Bao-Long GAO Zhen-Guo MEN Chao-Guang MA Yan-Long		Chinese Journal of Computers
747	QoS Architecture in Wireless Sensor Network				IPv6	ZENG Rong-Fei ÔøÈÙ·É		Chinese Journal of Computers
748	Hybrid Content Distribution Network and Its Performance Modeling				hybrid content delivery network Traffic model performance modeling	JIANG Hai LI Jun LI Zhong-Cheng		Chinese Journal of Computers
749	GesBGP:A Good-Enough-Security BGP				inter-domain routing	LI Qi WU Jian-Ping XU Ming-Wei XU Ke ZHANG Xin-Wen		Chinese Journal of Computers
750	Refining the Inter-Domain IP Spoofing Prevention				unsymmetrical fine-grained label dynamic marking Trustworthy networks	LU Gao-Feng SUN Zhi-Gang LU Xi-Cheng		Chinese Journal of Computers
751	QoS Framework Design for WSN-Based Tracking of Moving Targets				QoS IPv6 Accuracy Delay Network Life Span target tracking	YU Jing WANG Zhi-Bo LUO Ji-An SUN Xi-Ce WANG Zhi		Chinese Journal of Computers
752	A Cooperation Protocol for Ad Hoc Networks with Selfish Nodes Based on Mechanism Design				Ad hoc selfish node Cooperative Neighbor discovery	GUO Jian-Li WU Zhi-Bo DONG Jian YANG Xiao-Zong LIU Hong-Wei		Chinese Journal of Computers
753	DTM:A Dynamic Trust Management Model for Internet Computing Environments				CPM Trust model Trust management trust negotiation Credential Safety policy	LI Jian-Xin HUAI Jin-Peng LI Xian-Xian LIN Li		Chinese Journal of Computers
754	A Secured Access Router Mesh of Mobile Networks with Path Selection and Fast Handover Support				network mobility trust transfer behavior evaluation optimal path selection Fast handoff	HUANG Song-Hua SUN Yu-Xing HUANG Hao CHEN Gui-Hai		Chinese Journal of Computers
755	Dynamic Hierarchical Multicast Routing with Delay-Bandwidth Constraints				Delay Bandwidth multicast tree state information Multicast routing Hierarchical routing	HU Hong-Yu LU Hui-Mei CAO Yuan-Da RAO Si-Min		Chinese Journal of Computers
756	A Fast KD-Tree Construction Method by Probing the Optimal Splitting Plane Heuristically				Hay tracing binning algorithm sub-sampling	FAN Wen-Shan WANG Bin		Chinese Journal of Computers
757	Orthogonal Reconstruction of 3D Model Based on V-System over Triangular Domain				orthogonal reconstruction frequency spectrum	LI Jian SONG Rui-Xia YE Meng-Jie LIANG Yan-Yan QI Dong-Xu		Chinese Journal of Computers
758	Feature Preserving Mesh Simplification Algorithm Based on Square Volume Measure				Mesh Simplification Feature Subset Cost Function Gaussian curvature	ZHOU Yuan-Feng ZHANG Cai-Ming HE Ping		Chinese Journal of Computers
759	Physically Based Simulation of Weathering Plant Leaves				experiments mass spring model leaf	CHI Xiao-Yu SHENG Bin CHEN Yan-Yun WU En-Hua		Chinese Journal of Computers
760	GPU Based Real-Time Rendering of Spherical Depth Image				spherical depth image IBR pre-warping	ZHU Jian WU En-Hua		Chinese Journal of Computers
761	Upsampling Synthesized Texture Using Joint Bilateral Filter				Texture synthesis Global Optimization bilateral filter image upsampling	XIAO Chun-Xia NIE Yong-Wei HUANG Xian-Feng ZHAO Yong PENG Qun-Sheng		Chinese Journal of Computers
762	Adaptive Symbol Recognition for Sketch-Based Interfaces Based on Template Matching and SVM				symbol recognition adaptive learning Matching mould of Chinese language classifier combination COM	JIANG Ying-Ying TIAN Feng WANG Xu-Gang DAI Guo-Zhong		Chinese Journal of Computers
763	Real-Time Post-Processing for Online Video Segmentation				alpha value Video Segmentation matting fast clustering edge model	ZHONG Fan QIN Xue-Ying CHEN Jia-Zhou MO Ming-Zhen PENG Qun-Sheng		Chinese Journal of Computers
764	A High-Accuracy Contour Extraction Algorithm for MR Images Based on Mumford-Shah Model				Curve Evolution Contour Extraction Level Set operator splitting	YUAN Da ZHANG Cai-Ming LI Jin-Jiang LIU Xiao-Hua		Chinese Journal of Computers
765	Discriminative Random Fields for Online Behavior Recognition				conditional discriminative models Action Modeling Activity Recognition	HUANG Tian-Yu SHI Chong-De LI Feng-Xia CHENG Cheng		Chinese Journal of Computers
766	An Image Segment Method Based on Color Invariance of Physical Reflection Model				color invariance Threshold Segmentation : Computer vision VSAM£¨video surveillance and monitoring£©	CAI Xun MENG Xiang-Xu HAO Xing-Wei LIAN Li JIANG Long		Chinese Journal of Computers
767	Constructing Biorthogonal Wavelets Using Lifting Scheme				Lifting scheme Biorthogonal wavelets support length Symmetries vanish moment nonlinear approximation	CHEN Zhi-Neng GAO Xie-Ping		Chinese Journal of Computers
768	Edge Detection Based on Density Gradient				Contour detection density ?image processing	SUN Da LIU Jia-Feng TANG Xiang-Long		Chinese Journal of Computers
769	Building Panoramas from Photographs Taken with An Uncalibrated Hand-Held Camera				Image Registration Panorama Image stitching Corner Matching VR	CHEN Hui LONG Ai-Qun PENG Yu-Hua		Chinese Journal of Computers
770	Fast Adaboost Training Algorithm by Dynamic Weight Trimming				dynamic weight trimming Machine learning	JIA Hui-Xing ZHANG Yu-Jin		Chinese Journal of Computers
771	Automatic Fragment Re-Assembly Method Based on DDTW Match				assembly torsion ov erlapping detection	GAO Jian ZHANG Cai-Ming MENG Xiang-Xu FENG Zhi-Quan		Chinese Journal of Computers
772	Fusion Method of Multi-Spectral Image and Panchromatic Image Based on Four Channels Non-Separable Additive Wavelets				non-separable wavelets Filter bank Image Blending Multispectal images panchromatic image	LIU Bin PENG Jia-Xiong		Chinese Journal of Computers
773	A Survey on the Management of Uncertain Data				Uncertain data possible world model Data Integration lineage Uncertain data	ZHOU Ao-Ying JIN Che-Qing WANG GUO-Ren LI Jian-Zhong		Chinese Journal of Computers
774	Hash Chain Based Random Keys Pre-Distribution Scheme in Wireless Sensor Networks				Hash chain pair-wise key pre-distribution Safety IPv6	SU Zhong LIN Chuang REN Feng-Yuan		Chinese Journal of Computers
775	QoS Scheduling Based on Trust Relationship in Web Service Workflow				Workflow Trust	HU Chun-Hua WU Min LIU Guo-Ping		Chinese Journal of Computers
776	Non-Cooperative Game Based Research on Routing Schemes for Wireless Networks				Wireless Network Game Theory routing mechanism collusion	WANG Yang LIN Chuang LI Quan-Lin WANG Jing-Qi JIANG Xin		Chinese Journal of Computers
777	Topology Evolution of Wireless Sensor Networks among Cluster Heads by Random Walkers				Complex Network IPv6 random walkers topology evolution	CHEN Li-Jun LIU Ming CHEN Dao-Xu XIE Li		Chinese Journal of Computers
778	A Comparison of Semantics of Extended Goals Expressed in CTL and E_AG_(LE)				automated planning under uncertainty extended goal execution structure	HUANG Wei JIANG Yun-Fei WEN Zhong-Hua PENG Hong		Chinese Journal of Computers
779	Applying Bigraph Theory to Self-Adaptive Software Architecture				self-adaptive software SA£¨software architecture£© Formal Method	CHANG Zhi-Ming MAO Xin-Jun QI Zhi-Chang		Chinese Journal of Computers
780	Spatiotemporal Video Copy Detection Based on Visual Perception Analyses				video copy detection Visual Perception Spatio-temporal correlation Space--Time Slice	PAN Xue-Feng LI Jin-Tao ZHANG Yong-Dong TANG Sheng YU Le-Jun XIA Tian		Chinese Journal of Computers
781	A Method Based on the Degree of Object Attributes Attention for Transmission QoS Control				DVE geometry resource Real Time virtual object attributes	XIE Ke LIANG Xiao-Hui ZHAO Qin-Ping		Chinese Journal of Computers
782	A Design Method of Ahead Masking Associative Memory Model with Expecting Fault-Tolerant Field				?neural networks Associative Memory£¨AM£© fault-tolerant field Mo Des	YANG Guo-Wei WANG Shou-Jue LI Wei-Jun		Chinese Journal of Computers
783	High-Bandwidth Memory Accessing Pipeline of General Purpose Processor				high bandwidth memory pipeline Cache	ZHANG Hao LIN Wei ZHOU Yong-Bin YE Xiao-Chun FAN Dong-Rui		Chinese Journal of Computers
784	Pipelined Template for Mapping Multiple Loop Nests on FPGA with Restricted Resources				Circular pipelined template Instruction scheduling	DONG Ya-Zhuo DOU Yong SONG Jian Liu Ming-Zheng		Chinese Journal of Computers
785	A Novel Kind of Architecture with High-Efficiency and Error-Tolerance of Universal Quantum Computer				universal quantum computer Architecture quantum memory Extensibility Fault tolerance	WU Nan SONG Fang-Min		Chinese Journal of Computers
786	Classical Ramsey Number DNA Computing Model(¢ò): Add-Bit-Sequence DNA computing Model					XU Jin FAN Yue-Ke		Chinese Journal of Computers
787	Classical Ramsey Number DNA Computing Model(¢ò): Add-Bit-Sequence DNA computing Model					XU Jin FAN Yue-Ke		Chinese Journal of Computers
788	DNA Computation Based on Piezoelectric Genosensor				piezoelectric gene sensor 0-1 programming problem	FANG Gang ZHANG Yun-Liang ZHU Yan XU Jin		Chinese Journal of Computers
789	Improved Volume Molecular Solutions for the Maximum Clique Problem on DNA-Based Supercomputing				Max clique branch cutting	LI Ken-Li ZHOU Xu ZOU Shu-Ting		Chinese Journal of Computers
790	Architecture of PKUnity-SK SoC for UMPC				SoC ultra-mobile personal computer multimedia acceleration hierarchical storage	CHENG Xu LU Jun-Lin YI Jiang-Fang LIU Shu		Chinese Journal of Computers
791	Instruction Fusion Technology for the MIPS				instruction folding code compression ILP	CHEN Wen-Zhi JIANG Zhen-Yu WU Fan		Chinese Journal of Computers
792	Design of Cost-Effective 2-Level Correlation Indirect-Branch Predictor				indirect branch 2-level correlation predictor error forecast	YUAN Nan FAN Dong-Rui		Chinese Journal of Computers
793	Breaking the NTRU Public Key Cryptosystem Using Self-Assembly of DNA Tilings				insitu-assembly non-deterministic computation break Public key cryptosystem	ZHANG Xun-Cai NIU Ying CUI Guang-Zhao WANG Yan-Feng		Chinese Journal of Computers
794	Using Write Mask to Support Hybrid Write-Back and Write-Through Cache Policy on Many-Core Architectures				many-core write mask write mask buffer false sharing write-invalid write-update	LIN Wei YE Xiao-Chun SONG Feng-Long ZHANG Hao		Chinese Journal of Computers
795	SAGA: A Stream Attribute Guided Cache Allocation Policy for Microprocessors				Cache replace strategy Flow	CHEN Yu LIN Jun-Min QIAO Lin TANG Zhi-Zhong		Chinese Journal of Computers
796	A Weighted Dynamic Shared Cache Partitioning Mechanism for Multi-Threaded Multi-Programmed Workloads				CMP multi-threaded multi-programmed workloads	SUO Guang YANG Xue-Jun		Chinese Journal of Computers
797	Research on Parallel Computation Model with Memory Hierarchy on Multi-Core Clusters				multi-core cluster memory hierarchy Parallel computation model multi-core aware	TU Bi-Bo ZOU Ming ZHAN Jian-Feng ZHAO Xiao-Fang FAN Jian-Ping		Chinese Journal of Computers
798	Study on Transfer Model of Deployment System for High Performance Server Cluster				Server group Deploy dynamic pipeline	XUE Zheng-Hua DONG Xiao-She HU Lei-Jun WU Wei-Guo		Chinese Journal of Computers
799	A MPI Parallel Programming Model for CBEA Based on Hybrid Memory Access Technology				heterogeneous multi-core parallel programming model memory access technology profile optimization	FENG Guo-Fu DONG Xiao-She HU Bing WANG Xu-Hao WANG En-Dong		Chinese Journal of Computers
800	Architectural Support and Evaluation of Cilk Language on Many-Core Architectures				many-core architecture Programming model memory model	LONG Guo-Ping ZHANG Jun-Chao FAN Dong-Rui		Chinese Journal of Computers
801	Multi-Core Embedded Processor Based on FPGA and Parallelization of SUSAN Algorithm				CMP ?image processing	WANG Jie ZHANG Shu-Yan LIU Tao JI Zhen-Zhou HU Ming-Zeng		Chinese Journal of Computers
802	Software/Hardware Co-Design for 1-D FFT Optimization on Many-Core Architecture				many-core FFT computation/communication overlapping	ZHOU Yong-Bin ZHANG Jun-Chao ZHANG Shuai ZHANG Hao		Chinese Journal of Computers
803	An Efficient Conflict-Free Parallel Memory Scheme for Image Applications with Multiple Interested Regions				conflict-free parallel access data reusability multi-module memory ?image processing	XU Jin-Bo DOU Yong		Chinese Journal of Computers
804	Research and VLSI Implementation of a Dynamic Virtual Channel Structure with Congestion Awareness Scheme				NOC virtual channel Delay throughput	LAI Ming-Che WANG Zhi-Ying GUO Jian-Jun DAI Kui		Chinese Journal of Computers
805	A Hardware/Software Method for Heterogeneous Cores Cooperating on Stream Architecture				heterogeneous cores cores cooperation hardware/software stream processor Architecture	REN Ju HE Yi XUN Chang-Qing YANG Qian-Ming WEN Mei WU Nan ZHANG Chun-Yuan		Chinese Journal of Computers
806	Chip Multiprocessor Execution Model for Soft Error Tolerance				CMP Execution model soft error recovery soft error masking dual core redundancy	GONG Rui DAI Kui WANG Zhi-Ying		Chinese Journal of Computers
807	Leakage-Aware Energy-Efficient Scheduling for Fixed-Priority Tasks with Preemption Thresholds				Dynamic Voltage Scaling£¨DVS£© Fixed Priority with Preemption Threshold£¨FPPT£© procrastination scheduling preemption threshold assignment Real time system	HE Xiao-Chuan JIA Yan		Chinese Journal of Computers
808	Research on Quality of Protection in Networks				Quality of Protection£¨QoP£© Safety Evaluation criteria assessment model QoS	LIN Chuang XIAO Yan-Ping WANG Yuan-Zhuo ZENG Rong-Fei		Chinese Journal of Computers
809	Research and Exploration of Next-Generation Internet Architecture				Internet architecture multi-dimension scalability	WU Jian-Ping WU Qian XU Ke		Chinese Journal of Computers
810	Sharp Static Analysis of Programs				Static analysis program paths symbol execution data cover	ZHANG Jian		Chinese Journal of Computers
811	A Problem-Driven Scenario-Based Collaborative Requirements Elicitation Method				requirements elicitation Scene Adaptive Software requirement	ZHANG Wei LIU Feng ZHAO Hai-Yan MEI Hong		Chinese Journal of Computers
812	Complex Query Processing in Large-Scale Distributed System				multi-attribute query processing overlay network Distributed	ZHOU Ao-Ying ZHOU Min-Qi QIAN Wei-Ning ZHANG Rong		Chinese Journal of Computers
813	Performance Analysis of Transport Protocol over Fast Long Distance Optical Network				fast long distance optical network TCP Congestion control Perfonnance Analysis.	REN Yong-Mao QIN Gang TANG Hai-Na LI Jun QIAN Hua-Lin		Chinese Journal of Computers
814	Forwarded History-Based Asynchronous Routing for Challenged Networks and Research of the Number of Relays				LEACH challenged networks contact delay tolerant network	CHEN Hui FAN Xiu-Mei SHAN Zhi-Guang		Chinese Journal of Computers
815	Redundancy Schemes for High Availability in DHTs				DHT P2P Availability Redundancy erasure-coding Replica	CHEN Gui-Hai WU Fan LI Hong-Xing QIU Tong-Qing		Chinese Journal of Computers
816	A Fair Multi-Party Non-Repudiation Protocol				multi-party non-repudiation timeliness exclusion-freeness denial of the non-repudiation service attack replay attack	HAN Zhi-Geng LUO JunZhon		Chinese Journal of Computers
817	Research on Manageability of Grid Service Model Method and Management Strategies				Grid Service controllable Interference SLM	WANG Yuan-Zhuo LIN Chuang YANG Yang SHAN Zhi-Guang		Chinese Journal of Computers
818	Design of Barrier Network of Dawning 5000 High Performance Computer				High performance computation MIN fat-tree Synchronization Reduction Dissemination Reliability	CAO Zheng WANG Da-Wei LIU Xin-Chun SUN Ning-Hui		Chinese Journal of Computers
819	A Small Close-Coupled Fast Shared Data Pool for Multi-Core DSPs				SPM Shared memory	CHEN Shu-Ming WANG Dong CHEN Xiao-Wen WAN Jiang-Hua		Chinese Journal of Computers
820	Identifying Possibly Parallel regions Using Average Execution Time of Regions and Data Dependence Profiling				possibly parallel regions average execution time of regions data dependence profiling speculative parallelism	ZHANG Chao WANG Lei XIANG Xiao-Ya FENG Xiao-Bing		Chinese Journal of Computers
821	A Universally Composable Secure RFID Communication Protocol in Supply Chains				SCM Safety universally composable model Protocol	ZHANG Fan SUN Xuan MA Jian-Feng CAO Chun-Jie ZHU Jian-Ming		Chinese Journal of Computers
822	A Isolated Execution Model Based on Local Virtualization Technology				intrusion isolation isolated execution virtual execution environment Safety Java virtual machine	WEN Yan WANG Huai-Min		Chinese Journal of Computers
823	A Method of Adaptively Selecting Best LDA Model Based on Density				agent model Topic Approximation	CAO Juan ZHANG Yong-Dong LI Jin-Tao TANG Sheng		Chinese Journal of Computers
824	Mining Key Members of Crime Networks Based on Personality Trait Simulation Email Analysis System				DM personal characteristic Analysis email analysis system Social network analysis	QIAO Shao-Jie TANG Chang-Jie PENG Jing LIU Wei WEN Fen-Lian QIU Jiang-Tao		Chinese Journal of Computers
825	Data Flow Modeling and Verification in Product Development Process				Product Development Process Workflow Data Model Analysis examination	LI Wei-Gang WANG Wen-Bin SHEN Jun-Yi		Chinese Journal of Computers
826	Bayesian Networks Based Reliability Analysis of Phased-Mission Systems				phased-mission systems BN Reliability Analysis Computation Complexity criticality analysis	LIU Dong ZHANG Chun-Yuan XING Wei-Yan LI Rui		Chinese Journal of Computers
827	A Test Data Compression Scheme Based on Mixed Fixed and Variable Length Coding				test data compression Code BIST fixed length coding VLC	ZHAN Wen-Fa LIANG Hua-Guo SHI Feng HUANG Zheng-Feng		Chinese Journal of Computers
828	Applying Improved AO~* Based on DPSO Algorithm in the Optimal Test-Sequencing Problem of Large-scale Complicated Electronic System				DPSO algorithm test sequence Huffman code DFT£¨Design For Testability£©	JIANG Rong-Hua WANG Hou-Jun LONG Bin		Chinese Journal of Computers
829	The Symbolic Algorithm for Time Series Data Based on Statistic Feature				time series analysis Symbolic method symbolic aggregate approximation£¨SAX£©	ZHONG Qing-Liu CAI Zi-Xing		Chinese Journal of Computers
830	Text Segmentation Based on Model LDA				Text segmentation Similarity Measure Edge detection	SHI Jing HU Ming SHI Xin DAI Guo-Zhong		Chinese Journal of Computers
831	Notes on Classifying Network Computing Systems				CPM Categorization Grid Web service Cloud computation	XU Zhi-Wei LIAO Hua-Ming YU Hai-Yan ZHA Li		Chinese Journal of Computers
832	Research on QoS in Next Generation Network				Evaluation	LIN Chuang WANG Yuan-Zhuo REN Feng-Yuan		Chinese Journal of Computers
833	Data Prefetching to Support Real-time Transactions Processing in Mobile Environments				data prefetch Mobile real-time transaction Cache invalidation prefetching schemes	LI Guo-Hui YANG Bing CHEN Hui DU Jian-Qiang		Chinese Journal of Computers
834	HPP:An Architecture for High Performance and Utility Computing				High performance computation Utility computing Architecture hyper parallel processing petaflops	SUN Ning-Hui LI Kai CHEN Ming-Yu		Chinese Journal of Computers
835	Overlay Technologies for Internet-Based Virtual Computing Environment				Internet-based Virtual Computing Environment£¨iVCE£© Aggregation Overlay Network£¨ON£© Topologic Structure Resource searching	LU Xi-Cheng LI Dong-Sheng		Chinese Journal of Computers
836	Research on OLAP System Supporting What-if Analysis				Data Warehouse what-if analysis delta table	WANG Shan XIAO Yan-Qin ZHANG Yan-Song CHEN Hong		Chinese Journal of Computers
837	Reasoning About Semantic Web Services with an Approach Based on Dynamic Description Logics				Dynamic description logic discovery and composition of services	SHI Zhong-Zhi CHANG Liang		Chinese Journal of Computers
838	User Attention Analysis Based Video Summarization and Highlight Ranking				user attention space attention analysis attention model audio-video summarization highlight ranking	HUANG Qing-Ming ZHENG Yi-Jia JIANG Shu-Qiang GAO Wen		Chinese Journal of Computers
839	A Curvature Flow Based Fairing Algorithm of Quad-Dominant Meshes				Grid fairing	HU Shi-Min LAI Yu-Kun YANG Yong-Liang		Chinese Journal of Computers
840	Image Annotation Based on Graph Learning				Image Annotation graph learning image similarity word correlation	LU Han-Qing LIU Jing		Chinese Journal of Computers
841	Research on Attestation Method for Trust Computing Environment				Dependable computing remote attestation instance component measurement session component tree update attestation	FENG Deng-Guo QIN Yu		Chinese Journal of Computers
842	Universally Composable Mercurial Commitment Scheme				universally composable mercurial commitment	XU Hai-Xia LI Hong-Da LI Bao		Chinese Journal of Computers
843	Service-Oriented Modeling Based on Whole Process Asset Reuse				service-oriented modeling ontology relation	WU Bu-Dan JIN Zhi ZHAO Bin		Chinese Journal of Computers
844	Modeling and Application of Data-Links Among Web Services				Data Association Service description	GU Zhi-Feng LI Juan-Zi HU Jian-Qiang XU Bin WANG Ke-Hong		Chinese Journal of Computers
845	Business Services Instantiation on the Basis of the Generalization-Specification Patterns				Business service generalization-specification patterns Instantiation adjacent upper bound	ZHANG Peng WANG Jing ZHAO Xiao-Wei		Chinese Journal of Computers
846	A Modified Operation Similarity Measure Method Based on WSDL Description				Similarity Measure unordered labeled tree edit distance Pattern Matching	HE Ling-Juan LIU Lian-Chen WU Cheng		Chinese Journal of Computers
847	Using Service Clustering to Facilitate Process-Oriented Semantic Web Service Discovery				Service discovery Correspondence Procedure model Cluster	SUN Ping JIANG Chang-Jun		Chinese Journal of Computers
848	A Method for Semantic Web Service Discovery Based on Context Inference				context Inference Rule Service discovery	FENG Zai-Wen HE Ke-Qing LI Bing GONG Ping HE Yang-Fan LIU Wei		Chinese Journal of Computers
849	A Method of Semantic Web Service Discovery Based on Bipartite Graph Matching				service oriented computing Service discovery	DENG Shui-Guang YIN Jian-Wei LI Ying WU Jian WU Zhao-Hui		Chinese Journal of Computers
850	QFMA:An Approach for Multi-Attribute Resource Addressing with Load Balancing				Load balance Hot spot	LIU De-Hui ZHOU Ning YIN Gang WANG Huai-Min ZOU Peng		Chinese Journal of Computers
851	Service-Correlation Aware Service Selection for Composite Service				composite service Service selection QoS service-correlation	YE Shi-Yang WEI Jun LI Lei HUANG Tao		Chinese Journal of Computers
852	Hypo-Serializable Concurrency Control in Parallel Broadcast Environments				Database System Mobile Database Mobile transaction Concurrency control parallel data broadcast	DANG De-Peng		Chinese Journal of Computers
853	A Plausible Timestamp System in Hierarchical Architecture				plausible clock hierarchical architecture proxy process divide-and-conquer Analysis	CHEN Chun-Peng WANG Huai-Min YAO Yi-Ping		Chinese Journal of Computers
854	Research on Service Selection Approach Based on Composite Service Execution Information				composite service Service selection Association Rule Sequence pattern DM	ZHANG Ming-Wei WEI Wei-Jie ZHANG Bin ZHANG Xi-Zhe ZHU Zhi-Liang		Chinese Journal of Computers
855	Uncertain Schema Matching in Deep Web Integration Service				Integrated service Pattern Refilling Pattern Matching Robustness	JIANG Fang-Jiao MENG Xiao-Feng JIA Lin-lin		Chinese Journal of Computers
856	A Dynamic Management Approach to Mediation-Based Service Collaboration Process				service collaboration protocol mediation Dynamic management	QIAO Xiao-Qiang WEI Jun HUANG Tao		Chinese Journal of Computers
857	A Dependable and Adaptive Approach to Supporting Web Service Composition				Semantic Web Dependability Adaption control Reinforcement Learning	GUO Hui-Peng HUAI Jin-Peng DENG Ting LI Yang		Chinese Journal of Computers
858	An Extensible Management Framework for Web Service QoS				QoS	SHAO Ling-Shuang LI Tian ZHAO Jun-Feng WANG Ya-Sha XIE Bing MEI Hong		Chinese Journal of Computers
859	A Capability Enhanced Trust Evaluation Model for Web Services				trust evaluation model Capability Belief measure Formal analysis	LI Hai-Hua DU Xiao-Yong TIAN Xuan		Chinese Journal of Computers
860	Research on Exception Handling of Composite Services Based on Compensation Business Process Graph				Business process Exception handling compensation business process graph	SHANG Zong-Min CUI Li-Zhen WANG Hai-Yang SHI Yu-Liang		Chinese Journal of Computers
861	Serial Function Networks Method and Learning Algorithm with Applications				Functional network serial functional network Learning Algorithm Functional equation	ZHOU Yong-Quan ZHAO Bin JIAO Li-Cheng		Chinese Journal of Computers
862	An Evolutionary Algorithm Based on Cloud Model				Cloud Model EDA ?genetic algorithms numerical optimization :Artificial intelligence	ZHANG Guang-Wei HE Rui LIU Yu LI De-Yi CHEN Gui-Sheng		Chinese Journal of Computers
863	The Optimization Approaches of Organizing Streams on Imagine Processor				stream application stream optimization stream partition stream compression	YANG Xue-Jun ZENG Li-Fang DENG Yu TANG Yu-Hua		Chinese Journal of Computers
864	The Study of Stack Allocation in Loop Based on Escape Analysis				Program analysis escape analysis stack allocation Loop analysis	WANG Lei XU Xing		Chinese Journal of Computers
865	A Direct Anonymous Attestation Scheme in Multi-Domain Environment				TPM Direct Anonymous Attestation£¨DAA£© multi-domain environment TPM £¨trusted platform module£©	CHEN Xiao-Feng FENG Deng-Guo		Chinese Journal of Computers
866	A New Algorithm of Elliptic Curve Multi-Scalar Multiplication				Cryptograph Elliptic curve multi-scalar multiplication	LIU Duo DAI Yi-Qi		Chinese Journal of Computers
867	Heuristics for the No-Wait Flow Shop Problem with Makespan Criterion				no-wait flow shop makespan PSO neighborhood search anomaly	PAN Quan-Ke ZHAO Bao-Hua QU Yu-Gui		Chinese Journal of Computers
868	A Robust and Flexible Unbalanced Multiple Description Video Coding and Transmission Scheme				Multiple description coding unbalanced multiple description coding bit rate allocation Video code transmission scheme	LI Bin HUANG Feng SUN Li-Feng YANG Shi-Qiang		Chinese Journal of Computers
869	Errors of Bhattacharyya Coefficient and Its Reduction in Object Tracking				Goal Tracking Object Model	WEN Zhi-Qiang CAI Zi-Xing		Chinese Journal of Computers
870	A Rate Control Algorithm for Scalable Video Coding				scalable video coding Rate control Rate-distortion optimal R-D optimization	XU Long GAO Wen JI Xiang-Yang ZHAO De-Bin		Chinese Journal of Computers
871	Medical Image Registration Based on Modified Spring-Mass Model				Image Registration spring-mass model topology preservation	GONG Yong-Yi LUO Xiao-Nan JIA Wei-Jia WONG Hau-San		Chinese Journal of Computers
872	A Survey on Sports Video Analysis				sports video analysis Semantic framework. Event-detection Video Abstraction Character Pick-up	TONG Xiao-Feng LIU Qing-Shan LU Han-Qing		Chinese Journal of Computers
873	Statistic Model-Based Simulation on Calligraphy Creation				calligraphy creation Thinking with Mental Imagery Statistical Model stroke Imitation	DONG Jun XU Miao PAN Yun-He		Chinese Journal of Computers
874	A Tableau Decision Algorithm for Dynamic Description Logic				Dynamic description logic action theory SAT Decidability	CHANG Liang SHI Zhong-Zhi QIU Li-Rong LIN Fen		Chinese Journal of Computers
875	An Approach of Solving Constraint Satisfaction Problem Based on Preprocessing				CSP arc consistency singleton arc consistency pre_arc consistency	SUN Ji-Gui ZHU Xing-Jun ZHANG Yong-Gang LI Ying		Chinese Journal of Computers
876	Improving the Performance of Payment Mechanism Based P2P Application with Altruistic Nodes				Perfonnance Analysis. Queue theory Building model payment mechanism	PENG Dong-Sheng LIN Chuang LIU Wei-Dong		Chinese Journal of Computers
877	Empirical Study of Region User Behaviors for Web Pages				Complex Network non-scale network user requirements behaviors	MA Wei-Dong LI You-Ping MA Jian-Guo ZHOU Ming-Tian		Chinese Journal of Computers
878	Link-Stable Clustering and Power Control for Wireless Sensor Networks				IPv6 clustering algorithm Hierarchical clustering Cross-layer optimization	LI Fang-Min LIU Xin-Hua XU Wen-Jun HAN Ping		Chinese Journal of Computers
879	Truly Bitstate-Hashing for SCC-Based Emptiness Checking Algorithms				emptiness checking acceptance conditions	YAN Rong-Jie ZHANG Wen-Liang TANG Zhi-Song		Chinese Journal of Computers
880	Loop Unrolling and Data-Path Generation of Sliding-Window Operation				sliding-window operation High level synthesis Loop unrolling data-path Storage architecture	DONG Ya-Zhuo LIU Ming-Zheng XIA Fei DOU Yong		Chinese Journal of Computers
881	Grid Index Based Algorithm for Continuous Skyline Computation				Data Stream grid indexed data structure	TIAN Li ZOU Peng LI Ai-Ping JIA Yan		Chinese Journal of Computers
882	Versatile Multidimensional Histograms for Different Data Distributions				Multi-Dimensional Histogram data correlated coefficients value domain density value domain parameter average spread	CAO Wei WANG Shan QIN Xiong-Pai WANG Qiu-Yue		Chinese Journal of Computers
883	A New Approach to Automated Test Data Generation in Mutation Testing				mutation test mutant Test data adequacy criteria	SHAN Jin-Hui GAO You-Feng LIU Ming-Hao LIU Jiang-Hong ZHANG Lu SUN Jia-Su		Chinese Journal of Computers
884	Degree Elevation of Algebraic Hyperbolic B-spline Curves and Corner Cutting Based on Bi-order Spline				bi-order spline degree elevation corner cutting	ZHANG Bo WANG Guo-Zhao		Chinese Journal of Computers
885	MINI:An Ontology Evolution Algorithm for Reducing Impact Ranges				Ontology evolution ontology change change path impact range	LIU Chen HAN Yan-Bo CHEN Wang-Hu WANG Jian-Wu		Chinese Journal of Computers
886	Data Provenance in a Scientific Workflow Service Framework Integrated with Object Deputy Database				Scientific workflow object deputy model data provenance	WANG Li-Wei HUANG Ze-Qian LUO Min PENG Zhi-Yong		Chinese Journal of Computers
887	A Clustering and Scheduling Algorithm Based on Task Duplication				Task duplication task clustering Scheduling task granularity	HE Kun ZHAO Yong HUANG Wen-Qi		Chinese Journal of Computers
888	An Optimistic Data Consistency Maintenance Method Based on Data Dependence				Data recovery Data correlation update conflict	ZHOU Jing WANG Yi-Jie LI Si-Kun		Chinese Journal of Computers
889	Research on Key Technologies of Large-Scale Streaming Media				Continuous media QoS Video code IPv6	YIN Hao LIN Chuang WEN Hao CHEN Zhi-Jia WU Da-Peng		Chinese Journal of Computers
890	Fast Forward Planning System Based on Delayed Partly Reasoning				AI planning Heuristic Search Na¢†ve components planning graph delayed partly reasoning	CAI Dun-Bo YIN Ming-Hao GU Wen-Xiang SUN Ji-Gui LIU Ke-Cheng		Chinese Journal of Computers
891	An Improved Ant Algorithm for Multidimensional Knapsack Problem				Ant Colony Optimization£¨ACO£© pheromone model Heuristic information Combination optimization multidimensional knapsack problem	YU Xue-Cai ZHANG Tian-Wen		Chinese Journal of Computers
892	Research on Storage System Architecture of the Intelligent Network Disk (IND)				Read/Write control Fault-Tolerant Processing Load Balance	ZHAO Yue-Long DAI Zu-Xiong WANG Zhi-Gang YANG Xi		Chinese Journal of Computers
893	Text Classification Based on Labeled-LDA Model				Text Categorization Graph Latent Dirichlet Allocation£¨LDA£© variational inference	LI Wen-Bo SUN Le ZHANG Da-Kun		Chinese Journal of Computers
894	Region-SIFT Descriptor Based Correspondence Between Multiple Cameras				multi-camera Correspondence multi-target detection and tracking	MING An-Long MA Hua-Dong		Chinese Journal of Computers
895	Cross-Media Retrieval Method Based on Content Correlations				Cross-Media Retrieval Heterogeneity canonical correlation subspace mapping Relevance Feedback	ZHANG Hong WU Fei ZHUANG Yue-Ting CHEN Jian-Xun		Chinese Journal of Computers
896	Designing Power Analysis Resistant and High Performance Block Cipher Coprocessor using WDDL and Wave-Pipelining				power analysis wave-pipelining Block cipher Embedded coprocessor High Performance design flow	TONG Yuan-Man WANG Zhi-Ying DAI Ku LU Hong-Yi SHI Wei		Chinese Journal of Computers
897	Reversible Logic Synthesis with Positive/Negative Control Model				reversible logic quantum gate garbage positive/negative control reversible network	GUAN Zhi-Jin QIN Xiao-Lin SHI Quan ZHENG Ji-Ping		Chinese Journal of Computers
898	Regulating SMT Resource Allocation via Thread-Sensitive Register Renaming				SMT Resource Allocation register renaming Microprocessor High Performance	YANG Hua CUI Gang LIU HongWei YANG Xiao-Zong		Chinese Journal of Computers
899	A Hybrid Heuristic Algorithm for the Vehicle Routing Problem with Simultaneous Delivery and Pickup				hybrid metaheuristics ACS variable neighborhood descent Combination optimization	CHEN Ping HUANG Hou-Kuan DONG Xing-Ye		Chinese Journal of Computers
900	Privacy Preserving Approaches for Multiple Sensitive Attributes in Data Publishing				data dissemination data privacy multi-sensitive attributes lossy join l-diversity	YANG Xiao-Chun WANG Ya-Zhe WANG Bin YU Ge		Chinese Journal of Computers
901	An Event-Driven Service-Oriented Computing Platform				service-oriented computing platform event drivern architecture event stream processing event algebra complex event processing	LIU Jia-Hong WU Quan-Yuan		Chinese Journal of Computers
902	Chinese AS-Level Topology Measurement and Analysis				topology exploration topology modeling topology evolution Complex Network Autonomous System£¨AS£© Meta synthesis	ZHANG Yu FANG Bin-Xing ZHANG Hong-Li		Chinese Journal of Computers
903	Heuristic Breadth-First Search Algorithm for Informative Gene Selection Based on Gene Expression Profiles				gene expression data cancer classification informative gene selection CVA full-fold cross-validated method	WANG Shu-Lin WANG Ji CHEN Huo-Wang LI Shu-Tao ZHANG Bo-Yun		Chinese Journal of Computers
904	An Answer Extraction Algorithm Based on Syntax Structure Feature Parsing and Classification				syntax dependency parsing Categorization answer extracting Chinese Question Answering £¨QA£© system factoid questions	HU Bao-Shun WANG Da-Ling YU Ge MA Ting		Chinese Journal of Computers
905	Information Bottleneck Based Community Detection in Network				Community detection Information Bottleneck modularity	SHEN Hua-Wei CHENG Xue-Qi CHEN Hai-Qiang LIU Yue		Chinese Journal of Computers
906	New Event Detection Based on Division Comparison of Subtopic				new event detection Topic Detection and Tracking£¨TDT£© subtopic	HONG Yu ZHANG Yu FAN Ji-Li LIU Ting LI Sheng		Chinese Journal of Computers
907	Research on Dynamic Summarization for Evolutionary Web Information				dynamic evolution dynamic summarization Mo Performance	ZHANG Jin XU Hong-Bo CHENG Xue-Qi		Chinese Journal of Computers
908	A New Multiple Versions Incremental Creation Algorithm				cooperative graphics editing Concurrency control multi-versioning technique compatible and conflict groups	YANG Jun DOU Wan-Feng		Chinese Journal of Computers
909	A Construction Method for the Process Expression of a Petri Net Based on Synchronization Composition				Synchronous Synthesis synchronization shuffle Process Process expression	ZENG Qing-Tian		Chinese Journal of Computers
910	A Dependability Evaluation System Based on Microprocessor Function Model				Fault injection dependability evaluation Fault tolerant MCU transient fault	ZHANG Shi-Jian XU Tong ZHANG Long-Bing HU Wei-Wu		Chinese Journal of Computers
911	An Affine Partition Algorithm Based on Representative Element				Data distribution data decomposition representative element Parallel compilation	ZHANG Wei-Hua WANG Peng ZANG Bin-Yu ZHU Chuan-Qi		Chinese Journal of Computers
912	A New Design for 9/7-Tap Wavelet Filter and Its VLSI Implementation				?wavelet transform parallel arithmetic folding architecture Critical path	TIAN Xin TAN Yi-Hua TIAN Jin-Wen		Chinese Journal of Computers
913	EHSTCP:Enhanced TCP in High-Speed Networks				Congestion control packet loss	LONG Cheng-Nian YANG Hui-Long LI Xin GUAN Xin-Ping		Chinese Journal of Computers
914	The Key Theorem and the Bounds on the Rate of Uniform Convergence of Statistical Learning Theory on Quasi-Probability Spaces				quasi-probability empirical risk functional expected risk functional key theorem	HA Ming-Hu FENG Zhi-Fang SONG Shi-Ji GAO Lin-Qing		Chinese Journal of Computers
915	Determining Camera Pose Based on Body of Revolution				Whirl multi-solution phenomenon	WANG Ting WANG Yue-Chao YAO Chen		Chinese Journal of Computers
916	Dynamic Job-Shop Scheduling Algorithm with Dynamic Set of Operation Having Priority				Flowshop scheduling virtual manufacturing tree Priority standby operation set adjusting dynamically	XIE Zhi-Qiang YANG Jing YANG Guang TAN Guang-Yu		Chinese Journal of Computers
917	A Bricklaying Heuristic Algorithm for the Orthogonal Rectangular Packing Problem				Heuristic bricklaying rule Local Search reference brick	ZHANG De-Fu HAN Shui-Hua YE Wei-Guo		Chinese Journal of Computers
918	An Algebraic Approach for TAL-Freeness Detection				Timed Automaton£¨TA£© time action lock checking and measuring algorithm	PENG Rong CUI Jing-Song ZENG Xiang-Yong		Chinese Journal of Computers
919	Feature Preserving Coupled Bidirectional Flow for Edge Sharpening and Image Enhancement				Image Enhancement edge sharpening bidirectional diffusion Anisotropic diffusion shock filter backscatter Differential Geometry	FU Shu-Jun RUAN Qiu-Qi MU Cheng-Po WANG Wen-Qia		Chinese Journal of Computers
920	[+h]-Link Prior Routing Strategy for Double-Loop Network				double loop network bamboo raft	FANG Mu-Yun QU Yu-Gui ZHAO Bao-Hua		Chinese Journal of Computers
921	Semantics and Reasoning of Terminological Cycles in Description Logic FL~-				Description Logic terminological cycle Fixpoint Semantics Description semantics Finite automata	JIANG Yun-Cheng WANG Ju DENG Pei-Min TANG Yong		Chinese Journal of Computers
922	A Differential Evolution Based on Double Populations for Constrained Multi-Objective Optimization Problem				DE algorithm Constrained Optimization Multi--Objective Optimization Problem	MENG Hong-Yun ZHANG Xiao-Hua LIU San-Yang		Chinese Journal of Computers
923	Research on Multi-Agent Dynamic Influence Diagrams and Its Approximate Inference Algorithm				Junction Tree	YAO Hong-Liang WANG Hao ZHANG You-Sheng WANG Rong-Gui		Chinese Journal of Computers
924	The Energy Hole Problem of Nonuniform Node Distribution in Wireless Sensor Networks				IPv6 energy hole nonuniform node distribution	WU Xiao-Bing CHEN Gui-Hai		Chinese Journal of Computers
925	Bottom Level Based Heuristic for Workflow Scheduling in Grids				Computing grid Workflow DAG Heuristic Algorithm bottom level	YUAN Ying-Chun LI Xiao-Ping WANG Qian ZHANG Yi		Chinese Journal of Computers
926	Combined Supervisor Synthesis for a Class of Forbidden State Problems in Petri Nets				DEDS ?supervisory control Forbidden state combined controller	LUO Ji-Liang		Chinese Journal of Computers
927	Active-Cycle Based Register File Design for Reduced Ports and Energy				physical register file register renaming register life time out of order execution	ZHAO Yu-Lai LI Xian-Feng TONG Dong SUN Han-Xin CHEN Jie CHENG Xu		Chinese Journal of Computers
928	Using Instruction Fetch Policy to Control Performance of a Thread in SMT Processors				SMT fetch policy Performance Resource Allocation desired performance	SUN Cai-Xia ZHANG Min-Xuan		Chinese Journal of Computers
929	An Optimized Strategy for Collective Communication in Data Parallelism				Parallel compilation Data parallel Group communication array redistribution distributed memory	WANG Jue HU Chang-Jun ZHANG Ji-Lin LI Jian-Jiang		Chinese Journal of Computers
930	Efficient Rate Control Schemes for H.264/AVC				Rate control optimum bit allocation	YUAN Wu LIN Shou-Xun NIU Zhen-Dong LUO Hai-Yong ZHANG Yong-Dong		Chinese Journal of Computers
931	A Survey on Overcoming Free Riding in Peer-to-Peer Networks				IPv6 free riding Incentive mechanism Game Theory Utility Function £¨UF£©	YU Yi-Jiao JIN Hai		Chinese Journal of Computers
932	Condition of Cyclic ALCN-Tbox Exists Model				lfp-model gfp-model	CAO Fa-Sheng YU Quan WANG Ju JIANG Yun-Cheng		Chinese Journal of Computers
933	Combining Position-Specific-Value Method and SVM for Remote Protein Classification				Artificial Intelligence Kernel PSV CVA SCOP	LI Yu-Gang ZHANG Fa LIU Zhi-Yong		Chinese Journal of Computers
934	An Effective Coloring Algorithm for Close Relationship Between the Scales of Element Set and Color Set and Its Application				Color coding coloring algorithm asymptotic analysis bound analysis	WANG Jian-Xin LIU Yun-Long CHEN Jian-Er		Chinese Journal of Computers
935	A Discrete Hopfield Neural Network Based MIS Finding Algorithm for Stems Selecting and Its Application in RNA Secondary Structure Prediction				Maximal Independent Set£¨MIS£© stem	LIU Qi ZHANG Yin YE Xiu-Zi YU Rong-Dong		Chinese Journal of Computers
936	A Family of Binary Sequences with 4-Valued Low Correlation and Large Linear Span				Pseudo-random sequences Linear complexity low crosscorrelation d-form sequence	JIANG Wen-Feng ZENG Xiang-Yong HU Lei		Chinese Journal of Computers
937	Research and Implementation of Information Service Model on Grid with Multiple Autonomous Domains				multiple autonomous domain grid information server resource graph	ZHANG Hai-Hui ZHOU Xing-She YANG Zhi-Yi WU Xiao-Jun YANG Gang		Chinese Journal of Computers
938	A Fast Structural Join Algorithm Based on Partitioning				Structural join partition.	WANG GUO-Ren QIAO Bai-You HAN Dong-Hong WANG Bin		Chinese Journal of Computers
939	Inconsistency Measure of Database with Similarity Relation				Resembling relationship Incomplete Data D-S evidence theory Fuzzy Entropy	ZHANG Wei-Gang PAN Quan ZHANG Hong-Cai		Chinese Journal of Computers
940	A New Business Process Management Model				Workflow Business process management Procedure model Resource management	LI Xiang-Ning HAO Ke-Gang ZHAO Ke		Chinese Journal of Computers
941	A Movement Trend Based Self-Adaptive Vertical Handoff Algorithm and Its Performance Evaluation				heterogeneous wireless network vertical handoff horizontal handoff WLAN wireless wide area networks	LIU Min LI Zhong-Cheng GUO Xiao-Bing ZHENG Kun		Chinese Journal of Computers
942	Communication Set Generation for a Special Case of Irregular Parallel Applications				irregular computing communication set generation Parallel compilation communication optimization	HU Chang-Jun LI Jing WANG Jue YAO Guang-Li LI Yong-Hong DING Liang LI Jian-Jiang		Chinese Journal of Computers
943	Instruction Scheduling Algorithm for Register File Connectivity Clustered VLIW Architecture				VLIW Instruction scheduling register file	ZHOU Zhi-Xiong HE Hu YANG Xu ZHANG Yan-Jun SUN Yi-He		Chinese Journal of Computers
944	MASA Stream Architecture and Evaluating for a Fluid Computing Application				stream processor Architecture scientific calculation	WU Nan WEN Mei HE Yi XUN Chang-Qing REN Ju CHAI Jun ZHANG Chun-Yuan		Chinese Journal of Computers
945	The Detection of Multiple Targets with Low SNR Based on Greedy Algorithm				kernel estimation Point Target extended node time-projection Greedy Algorithm	ZHANG Hai-Ying WEN Xuan ZHANG Tian-Wen		Chinese Journal of Computers
946	Multiple Objects Tracking Based on Online Sampling				Occlusion Multi-target tracking online sampling	ZHU Lin ZHOU Jie SONG Jing-Yan		Chinese Journal of Computers
947	Digital Multi-Signature Scheme and Its Security Proof				sequential digital multi-signature broadcasting digital multi-signature security proof	WANG Xiao-Feng ZHANG Jing WANG Shang-Ping		Chinese Journal of Computers
948	An Improved Method for Calculating Activation Sets of Action Derived Preconditions				AI planning derived planning domains Activation set ground out	JIANG Zhi-Hua JIANG Yun-Fei		Chinese Journal of Computers
949	An Approximate Markov Blanket Feature Selection Algorithm				Feature Selection Correlation Categorization	CUI Zi-Feng XU Bao-Wen ZHANG Wei-Feng XU Jun-Ling		Chinese Journal of Computers
950	A SAT-Based Arithmetic Circuit Bug-Hunting Method				Formal verification Model checking	CHEN Yun-Ji ZHANG Jian SHEN Hai-Hua HU Wei-Wu		Chinese Journal of Computers
951	Path Reduction for Multi-Constrained Quality-of-Service Routing				QoS routing Overlay network Multi-constrained Path Planning Pre-computation	ZHAO You-Jian ZHANG Tie-Lei CUI Yong		Chinese Journal of Computers
952	A New VLSI Architecture for Fractional Motion Estimation of H.264/AVC				Block match Estimating motion Video code	ZHENG Zhao-Qing SANG Hong-Shi LAI Xiao-Ling SHEN Xu-Bang		Chinese Journal of Computers
953	A Perceptual Grouping Algorithm Based on Global Salient Structure				Perception Organization. Topology characteristic attention	ZOU Qi LUO Si-Wei ZHONG Jing-Jing		Chinese Journal of Computers
954	Constructive Neuron Networks Classification Algorithm Based on Biomimetic Pattern Recognition				Mode identification Neural cell ?neural networks Constructive Neural Networks geometrical distribution high dimensional space	WANG Xian-Bao ZHOU De-Long WANG Shou-Jue		Chinese Journal of Computers
955	Hierarchical Total Utility Modeling and Solution for Large -Scale Video Multicast System				large-scale video multicast total utility hierarchical proxy distributed solution Performance improvement	WANG Hui SHA Ji-Chang JIANG Zhi-Hong ZHANG Xin		Chinese Journal of Computers
956	Cascaded HMM Training Algorithm for Continuous Character Recognition				continuous handwritten character recognition HMM Cascade Model state transition between models cascaded training	ZHAO Wei LIU Jia-Feng TANG Xiang-Long WU Rui		Chinese Journal of Computers
957	Subspace Searching Based Generalized Principal Component Analysis				DFA Subspace-partition Dimension Reduction Minimization local minimum	CAO Yang LUO Yu-Pin YANG Shi-Yuan		Chinese Journal of Computers
958	The Texture Image Retrieval Algorithm Combined Statistical Features of the Circular Symmetric Contourlet with Local Binary Pattern				contourlet transform Image Retrieval Shear invariant	LIAN Qiu-Sheng LI Qin KONG Ling-Fu		Chinese Journal of Computers
959	Multi-Modal Multi-View Video Coding Based on Correlation Analysis				multi-view video coding £¨MVC£© Multi mode random access Computation Complexity Dependence analysis mode update	JIANG Gang-Yi ZHANG Yun YU Mei		Chinese Journal of Computers
960	Modeling and Analysis of Software Rejuvenation Based on Non-Markovian Stochastic Petri Nets				Software aging Software rejuvenation Software reliability Markov regenerative theory	MENG Hai-Ning QI Yong HOU Di		Chinese Journal of Computers
961	Application of Petri Nets to Bioinformatics				Artificial Intelligence Bio-network topological analysis biological simulation	LIN Chuang YANG Hong-Kun SHAN Zhi-Guang		Chinese Journal of Computers
962	On-Line Scheduling and Placement of Real-Time Tasks for Reconfigurable Computing System				Reconfigurable On-line scheduling Real -- Time placement scheme recognition-complete	ZHOU Xue-Gong LIANG Liang HUANG Xun-Zhang PENG Cheng-Lian		Chinese Journal of Computers
963	An Approach for Identifying Software Vulnerabilities Based on Error Propagation Analysis				software vulnerability error propagation Fault injection environment perturbation single event upset	Àî°®¹ú ºé±þéF ÍõË¾ LI Ai-Guo HONG Bing-Rong WANG Si		Chinese Journal of Computers
964	Study of Task Allocation Problem Based on Agent Ability Confidence				Coalition Mission assigning CNP	ZENG Guang-Zhou YANG Gong-Ping WANG Xiao-Lin		Chinese Journal of Computers
965	A Kind of Game-Theoretic Control Mechanism of User Behavior Trust Based on Prediction in Trustworthy Network				Trustworthy networks behaviour trust Airline forecast game-theoretic control	TIAN Li-Qin LIN Chuang		Chinese Journal of Computers
966	Research on Component Parallel Technology Based on Fuzzy Clustering Analysis				communication bottleneck Parallel job scheduling data locality interval overlap degree FCM	DU Jing AO Fu-Jiang YANG Xue-Jun YANG Can-Qun		Chinese Journal of Computers
967	An O(1.414~n) Volume Molecular Solutions for the Subset-Sum Problem on DNA-Based Supercomputing				subset-sum problem Divide and conquer :Parallel processing	LI Ken-Li YAO Feng-Juan XU Jin LI Ren-Fa		Chinese Journal of Computers
968	Deadlock-Free Adaptive Routing in Fault-Tolerant Mesh Networks				fault tolerant routing	XIANG Dong ZHANG Yue-Li		Chinese Journal of Computers
969	A Framework and Critical Algorithm of Interdomain Egress Selection Optimization Based on Link States				Traffic Engineering£¨TE£© routing stability Route optimization	LIU Ya-Ping GONG Zheng-Hu HE Jun-Feng		Chinese Journal of Computers
970	Dynamic Implicit Predication Based on Lite Trace Cache				ILP assertion dynamic implicit predication trace cache Flow shop	TANG Yu-Xing DENG Kun DOU Yong ZHOU Xing-Ming		Chinese Journal of Computers
971	Inverse Kinematics Using Local Support Poses				Character animation IK SOM Optimization computation	LI Chun-Peng WANG Zhao-Qi XIA Shi-Hong ZHU Deng-Ming		Chinese Journal of Computers
972	Robust Detection of Region-Duplication Forgery in Digital Image				blind image authentication image forgery detection of tampering region duplication Robust	LUO Wei-Qi HUANG Ji-Wu QIU Guo-Ping		Chinese Journal of Computers
973	A Non-Uniform Clustering Synthesis Instances Pruning Approach for Corpus-Based TTS				Corpus-based TTS Tailoring TTS voice font pruning redundant synthesis instances scalable TTS	ZHANG Wei WU Xiao-Ru LIU Jiang WANG Ren-Hua		Chinese Journal of Computers
974	Substitution Analysis of Web Service Composition via Process Algebra				Compositing Replacement Process algebra	LIU Fang-Fang SHI Yu-Liang ZHANG Liang SHI Bo-Le		Chinese Journal of Computers
975	Multi-Document Automatic Summarization Technique Based on Information Fusion				multiple document framework multi-document automatic summarization Data Fusion Time	XU Yong-Dong XU Zhi-Ming WANG Xiao-Long		Chinese Journal of Computers
976	Industry Trends and Research in Dependable Computing				Dependable computing experimental research in dependability and securiuy computing industry trends	SIEWIOREK Daniel P ÑîÐ¢×Ú CHILLAREGE Ram KALBARCZYK Zbigniew T SIEWIOREK Daniel P YANG Xiao-Zong CHILLAREGE Ram KALBARCZYK Zbigniew T		Chinese Journal of Computers
977	FT51:A Soft Error Tolerant High Reliable Micro Controller				CISC soft error single event upset single event transient control flow checking	GONG Rui CHEN Wei LIU Fang DAI Kui WANG Zhi-Ying		Chinese Journal of Computers
978	Injecting Redundant Instructions Behind Branches for a Fault-Tolerant Architecture				transient fault temporal redundancy Fault tolerance Branch Prediction Embedded processor	ZHANG Shi-Jian HU Wei-Wu		Chinese Journal of Computers
979	Fault Tolerance Configuration for Middleware Services				Middle ware Availability SA£¨software architecture£© SIHFT £¨software implemented hardware fault tolerance£©	LI Jun-Guo HUANG Gang ZOU Jian MEI Hong		Chinese Journal of Computers
980	Study on Software Reliability Growth Model Considering Failure Dependency				Software reliability growth model software failure dependency testing environment execution environment	ZHAO Jing ZHANG Ru-Bo GU Guo-Chang		Chinese Journal of Computers
981	A Real-Time Fault-Tolerant Scheduling Algorithm of Periodic Tasks in Heterogeneous Distributed Systems				real-time periodic tasks Fault tolerance primary/backup copy Heterogeneous distributed file system Availability	LUO Wei YANG Fu-Min PANG Li-Ping TU Gang		Chinese Journal of Computers
982	Study on Trust Evaluation Based Resource Scheduling in iVCE				Internet-based Virtual Computing Environment£¨iVCE£© Dependable computing Resource dispatch	DENG Xiao-Heng LU Xi-Cheng WANG Huai-Min		Chinese Journal of Computers
983	A Fault-Tolerant Algorithm for Event Region Detection in Wireless Sensor Networks				IPv6 Error-tolerant algorithm event region detection energy-efficient	CAO Dong-Lei CAO Jian-Nong JIN Bei-Hong		Chinese Journal of Computers
984	A Simulation Analysis of Worm Defense Strategies Based on Topology Structure				Analysis topology aware worm Topologic Structure worm defense strategies	WANG Yue-Wu JING Ji-Wu XIANG Ji LIU Qi		Chinese Journal of Computers
985	DoS Attack Detection Scheme for Sensor Networks Based on Traffic Prediction				IPv6 IDS LPC DOS £¨denial of service£©	CAO Xiao-Mei HAN Zhi-Jie CHEN Gui-Hai		Chinese Journal of Computers
986	Some General Results on Anonymity in Hybrid Encryption Schemes				computational cryptography Anonymity provable security hybrid-scheme key-privacy	TIAN Yuan LI Ming-Chu CHEN Zhi-Yu		Chinese Journal of Computers
987	Forgery Attack on PMAC and TMAC-V with Random Message				Multicast Authentication Code Block cipher Operating mode Forgery attack birthday collision	CHEN Jie HU Yu-Pu WEI Yong-Zhuang		Chinese Journal of Computers
988	Provably Secure Identity-Based Authenticated Key Agreement Protocols in the Standard Model				identity-based cryptography Authenticated key agreement Bilinear pairing Canonical forms	WANG Sheng-Bao CAO Zhen-Fu DONG Xiao-Lei		Chinese Journal of Computers
989	Mobile Ad Hoc Secure Routing Protocol Based on Trust Preserving				Routing Trust evaluation Authentication Mobility	FU Cai HONG Fan HONG Liang PENG Bing CUI Yong-Quan		Chinese Journal of Computers
990	A Short Group Signature with IND-CCA2 Full-Anonymity				Group signature full anonymity decision linear assumption	ZHANG Yue-Yu CHEN Jie SU Wan-Li WANG Yu-Min		Chinese Journal of Computers
991	A Survey of Deep Web Data Integration				query interface	LIU Wei MENG Xiao-Feng MENG Wei-Yi		Chinese Journal of Computers
992	Ranking by Mutually Reinforcing Concepts and Relations in Ontology				Domain ontology Ordering Link analysis Convergence	WU Gang ZHANG Kuo LI Juan-Zi WANG Ke-Hong		Chinese Journal of Computers
993	An Image Authentication Scheme Separating Tamper Detection from Tamper Location				Fragile watermarking detection of tampering tamper localization vector quantization attack	WANG Guo-Dong LIU Fen-Lin WANG Ping GENG Nan-Nan		Chinese Journal of Computers
994	PATCOM: Partition Tree-Based Consistency Maintenance for Unstructured P2P Systems				partition tree Perfonnance Analysis.	LI Zhen-Yu XIE Gao-Gang LI Zhong-Cheng		Chinese Journal of Computers
995	Rule Based Constrained Delegation Framework				Trust management delegation scope constraint Rule proof of compliance	YIN Gang WANG Huai-Min SHI Dian-Xi TENG Meng		Chinese Journal of Computers
996	Efficiently Processing XML Path Queries Using Automata				Automata Query processing	WANG Guo-Ren YU Yong-Qian SUN Bing		Chinese Journal of Computers
997	Supporting Creative Organizational Learning: Knowledge Applicability Management Based on Task Circumstance				Knowledge Management organizational learning knowledge creation applicability management task circumstance open evolution	GAO Ji		Chinese Journal of Computers
998	Topology Control of Wireless Sensor Networks Under an Average Degree Constraint				IPv6 random graph average degree Confluence Topology Control£¨TC£©	CHEN Li-Jun MAO Ying-Chi CHEN Dao-Xu XIE Li		Chinese Journal of Computers
999	Measure of Medium Truth Scale and Its Application (¢ò)				truth scale Ensemble Measurement Degree of Fuzzinees medium entropy Transition	HONG Long XIAO Xi-An ZHU Wu-Jia		Chinese Journal of Computers
1000	An Efficient Parallel Coupling Method for Multiphysics Numerical Simulations				Concurrent computer multiphysics simulation parallel data redistribution Directed graph	CHEN Jun MO Ze-Yao		Chinese Journal of Computers
1001	A Power Optimization Approach to Real-Time Operating Systems Based on Discrete Hopfield Neural Networks				power optimization hardware-software partitioning	GUO Bing SHEN Yan WANG Dian-Hui LI Zhi-Shu CHEN Xiang-Dong		Chinese Journal of Computers
1002	Mesh Optimization Based Image Texture Replacement				Graphics texture replacement Parameterization	GUO Yan-Wen SUN Han-Qiu PENG Qun-Sheng WU Gang-Shan		Chinese Journal of Computers
1003	A Multi-Object Tracking Indoor Positioning System for Smart Space				Pervasive computing location-aware computing Positioning servo-system EKF slide window filter	GU Hong-Liang SHI Yuan-Chun SHEN Rui-Min CHEN Yu		Chinese Journal of Computers
1004	Overview of Researches on Multiple Description Coding				Multiple description coding information redundancy reconstruction Rate-distortion classify coding	ZHANG Yang ZHANG Nan YIN Bao-Cai		Chinese Journal of Computers
1005	Visualization of Hierarchical Information Based on Venn Diagrams				Information Visualization hierarchical information Tree nested circles interaction technique	WANG Wei-Xin MING Chun-Ying WANG Hong-An DAI Guo-Zhong		Chinese Journal of Computers
1006	A Comparative Study of Cost-Sensitive Classifiers				cost-sensitive learning Meta-learning E mpirical Threshold Adjusting £¨ETA£©	LING Charles X. SHENG Victor S.		Chinese Journal of Computers
1007	ADE-Tri-training:Tri-training with Adaptive Data Editing				Semi-Supervised Learning data editing adaptive stratagem	DENG Chao GUO Mao-Zu		Chinese Journal of Computers
1008	Localized Proximal Support Vector Machine via Generalized Eigenvalues				proximal support vector machine generalized eigenvalue problem Convex hull Localization Categorization	YANG Xu-Bing CHEN Song-Can YANG Yi-Min		Chinese Journal of Computers
1009	The Advances in the Covering Based Classification Algorithms				Cover Algorithm classifying method based hyper surface Machine learning	HE Qing SHI Zhong-Zhi		Chinese Journal of Computers
1010	An Incremental Fuzzy Decision Tree Classification Method for Data Streams Mining Based on Threaded Binary Search Trees				Data Stream Continuance soft discretization incremental	WANG Tao LI Zhou-Jun HU Xiao-Hua YAN Yue-Jin CHEN Huo-Wang		Chinese Journal of Computers
1011	Merging-Branches Impact on Decision Tree Induction				decision tree induction induction bias Branch Trim-ming merge of branches. Information Gain gain compensation	WANG Xi-Zhao YANG Chen-Xiao		Chinese Journal of Computers
1012	A Comparative Study on Time Series Classification				Categorization Time Series model based clustering Markov Model SLT	YANG Yi-Ming PAN Rong PAN Jia-Lin YANG Qiang LI Lei		Chinese Journal of Computers
1013	Privacy Preserving Naive Bayes Classification				DM Privacy preservation Naive Bayes classification data randomization feature re generation	ZHANG Peng TANG Shi-Wei		Chinese Journal of Computers
1014	Improved Growing Learning Vector Quantification for Text Classification				learning error inter-class distance Learning Rate	WANG Xiu-Jun SHEN Hong		Chinese Journal of Computers
1015	A Boosting Discriminative Model for Moving Cast Shadow Detection				Shadow Detection discriminative random fields graph cut	ZHA Yu-Fei CHU Ying WANG Xun MA Shi-Ping BI Du-Yan		Chinese Journal of Computers
1016	Mining Synchronous and Asynchronous Co-Regulated Gene Clusters from Time Series Microarray Data				synchronous/asynchronous co-regulation activation/inhibition co-regulation Cluster Time Series gene ontology	YIN Ying ZHAO Yu-Hai ZHANG Bin WANG Guo-Ren		Chinese Journal of Computers
1017	An Analysis of Diversity Measures in Clustering Ensembles				Ensemble Learning Cluster ensemble discrepancy Measurement	LUO Hui-Lan KONG Fan-Sheng LI Yi-Xiao		Chinese Journal of Computers
1018	One-Cluster Clustering Based Data Description				data description Cluster one-cluster one-class classification	CHEN Bin FENG Ai-Min CHEN Song-Can LI Bin		Chinese Journal of Computers
1019	A Novel Text Clustering Algorithm Based on Inner Product Space Model of Semantic				inner product space Document Clustering Concept similarity Similarity measures DM	PENG Jing YANG Dong-Qing TANG Shi-Wei FU Yan JIANG Han-Kui		Chinese Journal of Computers
1020	A Heterogeneous Data Stream Clustering Algorithm				DM Data Stream Cluster Analysis Complex property Poisson process	YANG Chun-Yu ZHOU Jie		Chinese Journal of Computers
1021	Study on an Average Reward Reinforcement Learning Algorithm				average reward reinforcement learning Performance potential MDP semi-Markov decision process	GAO Yang ZHOU Ru-Yi WANG Hao CAO Zhi-Xin		Chinese Journal of Computers
1022	Distributed Neural Network Learning Algorithm Based on Hebb Rule				Data Partition distributed learning Competitive learning	TIAN Da-Xin LIU Yan-Heng LI Bin WU Jing		Chinese Journal of Computers
1023	An Efficient Feature Selection Algorithm Toward Building Lightweight Intrusion Detection System				Feature Selection ?genetic algorithms Taboo search linear support vector machines DIDS	CHEN You SHEN Hua-Wei LI Yang CHENG Xue-Qi		Chinese Journal of Computers
1024	CSky:An Online Efficient Algorithm for Subspace Skyline Computation in High Dimensional Space				Contour Subspace Incremental algorithm on-line algorithm	ZHOU Hong-Fu GONG Xue-Qing ZHENG Kai ZHOU Ao-Ying		Chinese Journal of Computers
1025	Efficient Computation of Subspace Skylines over Data Streams				Data Stream Grid index incremental algorithm	SUN Sheng-Li HUANG Zhen-Hua LI Jin-Jiu GUO Jian-Kui ZHU Yang-Yong		Chinese Journal of Computers
1026	Process Mining:An Extended ¦Á-Algorithm to Discovery Duplicate Tasks				process mining workflow mining duplicate tasks WF-net	LI Jia-Fei LIU Da-You YANG Bo		Chinese Journal of Computers
1027	Supervised Intrusion Detection Based on Active Learning and TCM-KNN Algorithm				Betwork security IDS Active Learning DM	LI Yang FANG Bin-Xing GUO Li TIAN Zhi-Hong		Chinese Journal of Computers
1028	Technology on Temporal XML Indexing				prefix code based on valid time temporal connected and included relationships temporal query and update	YE Xiao-Ping CHEN Kai-Yuan TANG Yong TANG Na HU Su		Chinese Journal of Computers
1029	Discovering Signature of Potential Web Communities from Clusters of MCL				link analysis flow simulation random walk	YANG Nan LIN Song-Xiang GAO Qiang MENG Xiao-Feng		Chinese Journal of Computers
1030	Prefetching Policy Using Miss Queue Information				Prefetch Godson ¢ò	HUAN Dan-Dan LI Zu-Song HU Wei-Wu LIU Zhi-Yong		Chinese Journal of Computers
1031	A Demosaicing Algorithm Based on Bayer Pattern and Local Correlation Model				color difference model high frequency similar model ?wavelet transform	ZHOU Guo-Rui SUN Shi-Xin WANG Wen-Jiang		Chinese Journal of Computers
1032	An Analytic Solution for the P5P Problem with an Uncalibrated Camera				camera pose camera instrinsic paraineter dialytic elimination method analytic solution	GUO Yang XU Xin-He		Chinese Journal of Computers
1033	DNA Computer Principle,Advances and Difficulties (¢ó):The Structure and Character of ¡°Data¡± in DNA Computing					XU Jin ZHANG She-Min FAN Yue-Ke GUO Yang-An		Chinese Journal of Computers
1034	The Relation Between Intrinsic Complexity and Generalization of a Model and the Geometric Curvature				Model Selection Generalization intrinsic complexity statistical manifold	LU Zi-Ang LUO Si-Wei YANG Jian LIU Yun-Hui ZOU Qi		Chinese Journal of Computers
1035	Predicate Abstraction of RT-Levei Verilog Using Symbolic Simulation and Constraint Logic Programming				Predicate Abstraction Model checking symbolic simulation	LI Tun QU Wan-Xia GUO Yang LIU Gong-Jie LI Si-Kun		Chinese Journal of Computers
1036	Generalized BER Based Theory and Methodology of End-to-End Rate Control for MANET Streaming Media Transmission				Ad hoc Continuous media link layer retransmission	ZHU Xiao-Liang YANG Zong-Kai DU Xu CHENG Wen-Qing		Chinese Journal of Computers
1037	DNA Computer Principle,Advances and Difficulties (¢ô):On the Models of DNA Computer				Mo	XU Jin TAN Gang-Jun FAN Yue-Ke GUO Yang-An		Chinese Journal of Computers
1038	A Study of Trajectory-Based Mobile Agent Dynamic Routes Algorithm for Data Fusion in Wireless Sensor Networks				IPv6 MA Data Aggregation Curve LEACH	ZHOU Si-Wang LIN Ya-Ping NIE Ya-Lin WANG Ji-Liang ZHANG Jin		Chinese Journal of Computers
1039	Identity-Based Hierarchical Access Authentication in Mobile IPv6 Network				access authentication identity based signature Fast handoff	TIAN Ye ZHANG Yu-Jun ZHANG Han-Wen LI Zhong-Cheng		Chinese Journal of Computers
1040	Modal Logic Approach for Analyzing Security Protocol Guessing Attacks				Secure protocol Guessing attack ML Formal analysis	MAO Chen-Xiao LUO Wen-Jian WANG Xu-Fa		Chinese Journal of Computers
1041	A Least Interference Path Algorithm for MPLS Traffic Engineering				MPLS LSP collision critical link	ZHENG Zhi-Mei CUI Yong		Chinese Journal of Computers
1042	Learning Action Model in AI Planning Based on Genetic Algorithm				learning action model learning in planning ?genetic algorithms action constraint graph reducing	LAI Zhi-Feng JIANG Yun-Fei		Chinese Journal of Computers
1043	A Study of the Generalized Triangular Norm Based on Weak Logic in Compound Fuzzy Proposition				compound fuzzy proposition feeble logic marginal measure sensitive measure	LI Ai-Ping WU Quan-Yuan		Chinese Journal of Computers
1044	An sIB Algorithm for Automatically Determining Parameter				minimum description length principle Model Selection	LI Gang YE Yang-Dong LIU Dong JIA Li-Min LI Gang		Chinese Journal of Computers
1045	Study on the Relationship between Software Testability and Reliability				Software testability Availability Detect Validity Beta distribution	ZHAO Liang WANG Jian-Min SUN Jia-Guang		Chinese Journal of Computers
1046	MPEG-4 AVC/H.264 Based Motion Description for Fast Video Bitstream Generation				Estimating motion Macroblock Macro block Rate-distortion Mode	WANG Yi LI Hou-Qiang SUN Xiao-Yan WU Feng LIU Zheng-Kai		Chinese Journal of Computers
1047	A Rapid Algorithm for Computing ST Reliability of Radio-Communication Networks				Algorithm Availability reliability expression inclusion exclusion principle Wireless Communication Network	GAO Fei ZHANG Shao-Zhong WANG Guang-Xing		Chinese Journal of Computers
1048	Research on Next Generation Internet Architecture				Internet architecture Safety QoS Network Management	LIN Chuang LEI Lei		Chinese Journal of Computers
1049	The Unified Model of Computer Architectures				Data Stream instruction stream temporal mapping space registration	SHEN Xu-Bang LIU Ze-Xiang WANG Ru		Chinese Journal of Computers
1050	Catadioptric Camera Calibration with One-Dimensional Objects				catadioptric camera calibration Calibration Attitude estimation	DENG Xiao-Ming WU Fu-Chao DUAN Fu-Qing WU Yi-Hong HU Zhan-Yi		Chinese Journal of Computers
1051	Consistency Maintenance Based on the Address Space Transformation Technique in Group Editors				CSCW Concurrency control	GU Ning YANG Jiang-Ming ZHANG Qi-Wei		Chinese Journal of Computers
1052	A Multi-Gene Evolutionary Algorithm Based on Overlapped Expression				GEP EDA overlap gene expression space	PENG Jing TANG Chang-Jie YUAN Chang-An ZHU Ming-Fang QIAO Shao-Jie		Chinese Journal of Computers
1053	A Hierarchy Distance Computing Based Clustering Algorithm				Cluster hierarchy distance hierarchy coding variants k-medoids DM	PENG Jing TANG Chang-Jie CHENG Wen-Quan SHI Bao-Mei QIAO Shao-Jie		Chinese Journal of Computers
1054	A MOP Evolutionary Algorithm Based on Transportation Theory				Multi-Objective Optimization Evolutionary Algorithms transportation theory	LI Kang-Shun LI Yuan-Xiang KANG Li-Shan WU Zhi-Jian		Chinese Journal of Computers
1055	A Comparable Code Obfuscation Framework Measuring Efficiency Based on Abstract Interpretation				Abstract interpretation Transformation of programs Program analysis code obfuscation flattening algorithm	GAO Ying CHEN Yi-Yun		Chinese Journal of Computers
1056	Adaptive Clock Gating Technique for Low Power IP Core Design in SoC				clock gating SOC low power consumption design	CHANG Xiao-Tao ZHANG Ming-Ming ZHANG Zhi-Min HAN Yin-He		Chinese Journal of Computers
1057	Design and Implementation of High Speed Embedded Processor Based on Memory Technique				Storage technology Embedded processor address mapping scheduling strategy non-conflict address mapping mode	ZHANG Qin HAN Cheng-De		Chinese Journal of Computers
1058	LMA Approach in Person-Independent Sign Language Recognition				Sign language recognition effort analysis Speaker-Independent data variance effort elements	JIANG Feng GAO Wen YAO Hong-Xun CHEN Xi-Lin		Chinese Journal of Computers
1059	Multiple Description Video Coding Based on Perceptual Slice Group				slice group DIS Visual Perception Multiple description coding	ZHU Hong WU Cheng-Ke FANG Yong		Chinese Journal of Computers
1060	Partial Connection Availability Modeling for Wireless Networks				partial connection full connection connection availability alternate activity energy	ZHANG Tian-Le LI Zhong-Cheng LIU Min		Chinese Journal of Computers
1061	A Time Synchronization Improvement Strategy for Wireless Sensor Networks				IPv6 Time synchronization NTP synchronicity Low Consume	XU Chao-Nong ZHAO Lei XU Yong-Jun LI Xiao-Wei		Chinese Journal of Computers
1062	MM¦ÌTESLA: Broadcast Authentication Protocol for Multiple-Base-Station Sensor Networks				Senor Networks broadcast authentication Threshold decryption	SHEN Yu-Long PEI Qing-Qi MA Jian-Feng		Chinese Journal of Computers
1063	PABCS: A Traffic Partition Algorithm for Parallel Intrusion Detection				IDS :Parallel processing traffic engineering Load balance sequential hypothesis testing	LAI Hai-Guang HUANG Hao XIE Jun-Yuan		Chinese Journal of Computers
1064	A Distributed Topology Control Algorithm for Self-Maintenance of the Minimum-Energy Property of a Wireless Networks Topology				Topology Control£¨TC£© Topology maintenance minimum-energy path minimum-energy property	SHEN Zhong CHANG Yi-Lin CUI Can ZHANG Xin		Chinese Journal of Computers
1065	Transparent Service Composition in Dynamic Network Environments				virtual server Dynamic Web service composition SOC£¨Service Oriented Computing£© dynamic network environments Service-oriented applications	LI Gang MA Xiu-Jun HAN Yan-Bo WANG Jing		Chinese Journal of Computers
1066	A New Segmented Cache of Streaming Media with High Cache-Writing Efficiency				deputy service streaming media cache segmented-cache method cache-writing efficiency	MA Jie FAN Jian-Ping		Chinese Journal of Computers
1067	Basket Bloom Filters for Membership Queries				Basket Bloom Filter Ccomputer Inetworks Decentralize distributed information system membership query	XIE Kun MIN Ying-Hua ZHANG Da-Fang XIE Gao-Gang WEN Ji-Gang		Chinese Journal of Computers
1068	Complexity and Approximate Algorithm of Shortest Paths in Dynamic Networks				Dynamic Network shortest path Algorithm Lyapunov s stability	LIN Lan YAN Chun-Gang JIANG Chang-Jun ZHOU Xiang-Dong		Chinese Journal of Computers
1069	A Novel Shortest Path Routing Algorithm in the Crossed Cube				Crossed cube Hypercube Interconnect network Minimal Distance. Routing algorithm	YU Xin WU Min WANG Guo-Jun		Chinese Journal of Computers
1070	An Instantaneous IPC Based Instruction Fetch Policy for SMT Processors				SMT fetch policy instruction queue instruction throughput	HE Li-Qiang LIU Zhi-Yong		Chinese Journal of Computers
1071	Control Information-Aware Divisible Load Scheduling with Three Phases				divisible load application divisible load scheduling Data parallel load analysis Dispatching	ZHAO Ming-Yu ZHANG Tian-Wen		Chinese Journal of Computers
1072	The Design of Structured Low-Density Parity-Check Codes With Large Girth				Linear block coding LDPC girth Iterative decoding	JING Long-Jiang LIN Jing-Li ZHU Wei-Le		Chinese Journal of Computers
1073	Hybrid Indexing of Moving Objects Based on Velocity Distribution				Moving object indexing methods	LIAO Wei TANG Gui-Fen JING Ning ZHONG Zhi-Nong		Chinese Journal of Computers
1074	Instruction Selection for ARM/Thumb Processors Based on a Genetic Algorithm Coupled with Critical Event Tabu Search				Evolutionary Algorithms instruction selection	WU Sheng-Ning LI Si-Kun		Chinese Journal of Computers
1075	Encoding Theory and Design of Three-Dimensional Bar Code				coding management Recognition algorithm	LIU Ning-Zhong YANG Jing-Yu		Chinese Journal of Computers
1076	Video Semantic Models and Their Evaluation Criteria				Video database video semantic data model Data Model	WANG Yu ZHOU Li-Zhu XING Chun-Xiao		Chinese Journal of Computers
1077	Synthesis and Property-Preservation of Petri Net Systems Based on Shared Places				property-preservation shared places Des Integrated	JIAO Li LU Wei-Ming		Chinese Journal of Computers
1078	A Novel Game Particle-Field Approach to Parallel Cache Resource Allocation of CDN				CDN cache resource allocation game particle-field distributed and parallel algorithm	FENG Xiang LAU Francis C.M. SHUAI Dian-Xun		Chinese Journal of Computers
1079	A Generalized Particle Model and Algorithm for Dynamic Optimization of Bandwidth Allocation in ATM Networks				Bandwidth allocation generalized particle model distributed and parallel algorithm dynamical process	SHUAI Dian-Xun GONG Rui		Chinese Journal of Computers
1080	Cluster-based Index Method for Video Database				video database High-dimensional index Semantic-based video classifier Cluster Vedio retrieval	SHI Zhi-Ping HU Hong LI Qing-Yong SHI Jun SHI Zhong-Zhi		Chinese Journal of Computers
1081	A Strategy of Query Result Ranking and Merging for P2P Information Retrieval Systems				Information Retrieval query result ranking and merging	LING Bo ZHOU Shui-Geng ZHOU Ao-Ying		Chinese Journal of Computers
1082	Directed Black and White Traveling Salesman Problem				directed black and white traveling salesman problem MILP Heuristic Algorithm	JIANG He ZHANG Xian-Chao CHEN Guo-Liang		Chinese Journal of Computers
1083	Black and White Quadratic Assignment Problem				Heuristic Algorithm black and white graph Dominating set	JIANG He ZHANG Xian-Chao CHEN Guo-Liang LI Ming-Chu		Chinese Journal of Computers
1084	An Algorithm of Allocating Tasks to Multiprocessors Based on Dynamic Critical Task				schedule length Task duplication Multiprocessor system Mission assigning Concurrent computer Homogeneous systems	LAN Zhou SUN Shi-Xin		Chinese Journal of Computers
1085	A Dynamic Compensation LSB Steganography Method Defeating SPA				Data Hiding Dynamic Compensation	LUO Xiang-Yang LU Pei-Zhong LIU Fen-Lin		Chinese Journal of Computers
1086	SAR Image Classification Based on Granularity Computing of Quotient Space Theory				Quotient Space granular synthesis SVM	ZHANG Xiang-Rong TAN Shan JIAO Li-Cheng		Chinese Journal of Computers
1087	SAR Image De-noising Based on Curvelet Domain Hidden Markov Tree Models				Image de-noising	JIN Hai-Yan JIAO Li-Cheng LIU Fang		Chinese Journal of Computers
1088	Digital 3D Trampoline Simulating System:VHTrampoline				Motion editing Motion capture Virtual human VR motion training	WANG Zhao-Qi XIA Shi-Hong QIU Xian-Jie WEI Yi LIU Li HUANG He		Chinese Journal of Computers
1089	Rough Algebras and 3-Valued Lukasiewicz Algebras				Data Mining rough algebras Operator GIS	DAI Jian-Hua		Chinese Journal of Computers
1090	Quantum-Inspired Immune Clonal Algorithm for SAT Problem				Quantum Chromosome ?genetic algorithms Artificial Immune System clonal operator	LI Yang-Yang JIAO Li-Cheng		Chinese Journal of Computers
1091	Threshold Proxy Signature Scheme Based on RSA Cryptosystems				One-time proxy signature Threshold Threshold proxy signature	JIANG Han XU Qiu-Liang ZHOU Yong-Bin		Chinese Journal of Computers
1092	Accelerating Ray-Tracing Using Proxy Polygons				Hay tracing Dynamic scene Pre-computation proxy	HUANG Pei-Jie WANG Wen-Cheng YANG Gang WU En-Hua		Chinese Journal of Computers
1093	About Learning Space and Non-Monotonicity in Assessment of Classification Risk				Mode Classification Machine learning Feature Selection hybrid Learning algorithm Empirical Risk practical risk	HE Jing-Song		Chinese Journal of Computers
1094	A Fuzzy Concept Lattice Model and Its Incremental Construction Algorithm				Concept lattice fuzzy concept lattice model Incremental Construction Algorithm fuzzy parameter	LIU Zong-Tian QIANG Yu ZHOU Wen LI Xu HUANG Mei-Li		Chinese Journal of Computers
1095	Research of Fractional Linear Neural Network and Its Ability for Nonlinear Approach				?neural networks AL fractional linear neural network ability for approach	YANG Guo-Wei WANG Shou-Jue YAN Qing-Xu		Chinese Journal of Computers
1096	Partial Retransmission Based on Minimal Bandwidth-Distortion Cost in Error Prone Video Delivery				bandwidth-distortion cost partial retransmission Video transferring	ZHOU Shu-Min LI Jin-Tao ZHANG Yong-Dong		Chinese Journal of Computers
1097	TTA-EC:A Whole Algorithm Processor for ECC Based on Transport Triggered Architecture				elliptic curve cryptosystem long integer arithmetic modular multiplication Finite field Transport triggered architecture scalable multiplier	ZHAO Xue-Mi WANG Zhi-Ying YUE Hong LU Hong-Yi DAI Kui		Chinese Journal of Computers
1098	Research on Network Node Correlation in Network Risk Assessment				Betwork security network risk assessment vulnerability analysis network node correlation Network attack	ZHANG Yong-Zheng FANG Bin-Xing CHI Yue YUN Xiao-Chun		Chinese Journal of Computers
1099	GPU-Based Texture Encoding and Real-Time Rendering				Texture image Image Coding GPU	TANG Ying ZHANG Hong-Xin ZHANG Mei-Yu		Chinese Journal of Computers
1100	Research on Compressed Chain Code				Chain Code Huffman code Image representation Boundary Compress	LIU Yong-Kui WEI Wei GUO He		Chinese Journal of Computers
1101	The Finite Mixture Model and Its EM Algorithm for Line-Type Image Patterns				regression class Hybrid model Mode identification	MA Jiang-Hong GE Yong		Chinese Journal of Computers
1102	The Strategy for Diversifying Initial Population of Gene Expression Programming				Evolutionary programming ?genetic algorithms GEP function mining	HU Jian-Jun TANG Chang-Jie DUAN Lei ZUO Jie PENG Jing YUAN Chang-An		Chinese Journal of Computers
1103	Adaptive Level Set Method Based on the Narrow Band				Adaptability Cluster Evolution	ZHENG Guo-Xian FENG Jie-Qing JIN Xiao-Gang PENG Qun-Sheng		Chinese Journal of Computers
1104	Simulation of Wave and Water Surface Near the Seashore				realistic image synthesis water surface modeling Distributed processing ocean scene direction distribution function	PI Xue-Xian YANG Xu-Dong LI Si-Kun SONG Jun-Qiang		Chinese Journal of Computers
1105	Efficient Processing of Meshless Geometrical Data Based on OBB Tree Structure				meshless geometrical data point-based graphics oriented bounding box tree	CHEN Wei MA Rui-Jin ZHENG Wen-Ting LIANG Xiao PENG Qun-Sheng		Chinese Journal of Computers
1106	Research on the IPv6 Tunneling Technology Designed for Network Address Translator Users				Transition TUNNEL	WU Xian-Guo LIU Min LI Zhong-Cheng		Chinese Journal of Computers
1107	A Game Theory Based Fuzzy Unicast QoS Routing Scheme				QoS LEACH Game Theory Blur	WANG Xing-Wei HOU Mei-Jia HUANG Min WANG Qi		Chinese Journal of Computers
1108	Discrete Wavelet Spectrum¡¯s Characherization and Its Parameter Estimating for Multifractal Network Traffic				multifractal DWT network traffic Personality traits statistical processes	WAN Jun DOU Wen-Hua LUO Jian-Shu CHEN Ying-Wu		Chinese Journal of Computers
1109	An Uneven Cluster-Based Routing Protocol for Wireless Sensor Networks				IPv6 Energy efficiency Uneven clustering LEACH multi-hop communication	LI Cheng-Fa CHEN Gui-Hai YE Mao WU Jie		Chinese Journal of Computers
1110	Kernel Discriminant Analysis Based on Support Vectors				Face Recognition CVA kernel analysis Discriminant Analysis Null space	ZHANG Bao-Chang CHEN Xi-Lin SHAN Shi-Guang GAO Wen		Chinese Journal of Computers
1111	The Design of Intelligent Dynamic Geometric Software Based on the Enhanced LIMD Arithmetic				GCS freely dragging Dynamic Measurement	LIN Qiang REN Lei CHEN Ying FAN Ke-Feng DAI Guo-Zhong		Chinese Journal of Computers
1112	Curve Reconstruction from a Set of Scattered Points with Shortest-Path Approximation Algorithm				Rafactoring Potential Function Minimal Distance. connect	LIU Li BO Peng-Bo ZHANG Cai-Ming		Chinese Journal of Computers
1113	A Novel Evolutionary Strategy Based on Artificial Immune Response for Constrained Optimizations				CLONAL Artificial Immune System artificial immune response Constrained optimization Evolution strategies	GONG Mao-Guo JIAO Li-Cheng DU Hai-Feng MA Wen-Ping		Chinese Journal of Computers
1114	The Multi-Aggregation Process Neural Networks and Learning Algorithm				multi-aggregation process neuron multi-aggregation process neural networks Mo Learning Algorithm Semi-Substance Simulation	XU Shao-Hua HE Xin-Gui		Chinese Journal of Computers
1115	Towards Effective and Efficient NFS Querying on XML Document				meaningful result Structural index invert index	LI Xiao-Guang YU Ge GONG Jian WANG Da-Ling BAO Yu-Bin		Chinese Journal of Computers
1116	Sim-Godson:A Godson Processor Simulator Based on SimpleScalar				PC simulator Godson-2 processor general purpose processor high performance processor	ZHANG Fu-Xin ZHANG Long-Bing HU Wei-Wu		Chinese Journal of Computers
1117	The Research on Memory-Level Parallelism Execution Model in EPIC Architecture				EPIC unit access latency non-unit access latency MLP optimized lock-step execution model	DENG Rang-Yu CHEN Hai-Yan XING Zuo-Cheng XIE Lun-Guo ZENG Xian-Jun		Chinese Journal of Computers
1118	A XML-Based Composite Event Model and Its Subscription Language				software integration complex event ¤Csubscription language	XU Gang MA Jiang-Gang HUANG Tao		Chinese Journal of Computers
1119	A Unified Designing Framework for Nonlinear Digital Filters and Behavior Analysis				robust estimation bilateral filter Anisotropic diffusion Nonlinear Filtering Outlier	SHAO Wen-Ze WEI Zhi-Hui		Chinese Journal of Computers
1120	A Revised AdaBoost Algorithm¡ª¡ªAD AdaBoost				Detection of Object Cascade Architecture weak classifier weighted parameter	LI Chuang DING Xiao-Qing WU You-Shou		Chinese Journal of Computers
1121	Multi-Objects Extracted Based on Single Level Set				multiple-objects contour extraction Figure segmentation single level set	GONG Yong-Yi LUO Xiao-Nan HUANG Hui LIAO Guo-Jun ZHANG Yu		Chinese Journal of Computers
1122	A Novel Approach for Segmentation of Cardiac Magnetic Resonance Images				degenerated minimal surface gradient vector flow Left Ventricle £¨LV£© Figure segmentation shape constraint	WANG Yuan-Quan JIA Yun-De		Chinese Journal of Computers
1123	Research on Chinese Lexical Analysis System by Fusing Multiple Knowledge Sources				Lexical Analysis Chinese segmentation Natural language processing Named entity recognition Chinese language model	JIANG Wei WANG Xiao-Long GUAN Yi ZHAO Jian		Chinese Journal of Computers
1124	Research and Improvement of Sleep Mode in IEEE 802.16e				wireless access sleep mode linear growth Respond Time	LIU Li LI Jin-Sheng HONG Pei-Lin		Chinese Journal of Computers
1125	GP:Genetic Planning Algorithm Based on Planning Graph				AI planning Planning graph ?genetic algorithms parallel searching	CHEN Ai-Xiang JIANG Yun-Fei ZHANG Xue-Nong LIU Guo-Ying		Chinese Journal of Computers
1126	Texture Synthesis for Point-Sampled Geometry Based on Global Optimization				Point-sampled model Global Optimization expectation maximization Texture synthesis texture repairing	XIAO Chun-Xia ZHAO Yong ZHENG Wen-Ting PENG Qun-Sheng		Chinese Journal of Computers
1127	Binary Mixtures Simulation Based on Lattice Boltzmann Method				mixture flows adhesion properties Diffuse	ZHU Hong-Bin LIU Xue-Hui LIU You-Quan WU En-Hua		Chinese Journal of Computers
1128	Photorealistical Modeling and Rendering of Mirage Scene				mirage scene realistic image synthesis total internal reflection atmospheric temperature model atmospheric gravity waves	WANG Chang-Bo WANG Zhang-Ye ZHOU Qi PENG Qun-Sheng		Chinese Journal of Computers
1129	Line-Drawing Videos for Volume Visualization				importance measure line drawing Video Volume data Scientific visualization	WEI Feng WANG Wen-Cheng WU En-Hua		Chinese Journal of Computers
1130	A method for 3D Model Retrieval Using Grid Decomposition of Boundary Vertexes of 2D Projection				Grid Generation Edge point	JIA Ji QIN Zheng LU Jiang		Chinese Journal of Computers
1131	Physically-Based Haptic Display of Rigid Body Collisions with Virtual Hand Interaction				virtual collision force generation virtual hand interaction VR	YANG Wen-Zhen GAO Shu-Ming WAN Hua-Gen ZHU Zhen-Hua LUO Yang		Chinese Journal of Computers
1132	Camera Tracking Based on Structure and Motion Recovery for Augmented Video				augmented video Camera Calibration self calibration Euclidean reconstruction structure and motion recovery	ZHANG Guo-Feng QIN Xue-Ying DONG Zi-Long HUA Wei BAO Hu-Jun		Chinese Journal of Computers
1133	Hand Gesture Recognition Based on Structure Analysis				Gesture Recognition gesture segmentation Fuzzy Set Theory Math Morphology Image Pyramid	ZHU Ji-Yu WANG Xi-Ying WANG Wei-Xin DAI Guo-Zhong		Chinese Journal of Computers
1134	Harmonic B-B Surfaces over the Triangular Domain				Minimal surface harmonic surface control mesh AEC design	XU Gang WANG Guo-Zhao		Chinese Journal of Computers
1135	Measure of Medium Truth Scale and Its Application (¢ñ)				fuzzy phenomenon Measurement truth scale Application medium mathematics system	HONG Long XIAO Xi-An ZHU Wu-Jia		Chinese Journal of Computers
1136	Fast and Physical Plausible Elastic-Deformation Driven by Skeleton				physically based deformation skeleton driven fidelity finite element rotation Diffuse	SONG Chao ZHANG Hong-Xin HUANG Jin BAO Hu-Jun		Chinese Journal of Computers
1137	An Algorithm for Efficient Compression and Rendering of BTF				Compress Rendering	WU Xiang-Yang GONG Yi PENG Qun-Sheng WANG Yi-Gang		Chinese Journal of Computers
1138	A Multiple Criteria Framework for 3D Protein Structure Similarity Retrieval				structure similarity comparison Retrieval multi-criteria	HU Min PENG Qun-Sheng XIE Li-Guang ZHANG Tao CHEN Wei		Chinese Journal of Computers
1139	Recent Development of High Speed Transport Protocols				high speed network TCP	HUANG Xiao-Meng LIN Chuang REN Feng-Yuan		Chinese Journal of Computers
1140	Protocol Interoperability Test Generation Based on Communicating Multi-Port FSMs				Protocol testing interoperability testing FSM fault coverage distributed test architecture	WANG Zhi-Liang WU Jian-Ping YIN Xia		Chinese Journal of Computers
1141	A Broadcast Algorithm Based on Primary-Secondary Dominators for Wireless Ad Hoc Networks and Its Optimization				broadcast algorithm connected dominating set self-pruning rule performance simulation Ad Hoc networks	ZHANG Lei WANG Xue-Hui DOU Wen-Hua		Chinese Journal of Computers
1142	A Manifold Learning-Based Multi-Instance Regression Algorithm				Machine learning Multi-Instance Learning multi-instance regression Manifold Learning	ZHOU Zhihua ZHAN De-Chuan ZHOU Zhi-Hua		Chinese Journal of Computers
1143	Automatic Ontology Mapping in Semantic Web				Ontology alignment risk minimization decision Ontology integration	TANG Jie LIANG Bang-Yong LI Juan-Zi WANG Ke-Hong		Chinese Journal of Computers
1144	High-Dimensional Similarity Search on a Structured P2P Network				P2P Similarity Search Rep-point DEM	XU Lin-Hao ZHOU Ao-Ying		Chinese Journal of Computers
1145	Resource Scheduling Strategy for Com-Based Seamless Proactive Migration				Pervasive computing seamless proactive migration com-based Resource dispatch Smart space	ZHANG De-Gan BAN Xiao-Juan ZENG Guang-Ping WANG Zhao-Shun		Chinese Journal of Computers
1146	Multi-Watermark Method Toward Goal of Robustness				multi-watermark Video watermarking Robust Multi-Objective Optimization Copyright protection	CHEN Zhen-Yong TANG Long TANG Ze-Sheng XIONG Zhang		Chinese Journal of Computers
1147	Shape Statistics Mumford-Shah Model for Outer Contour Segmentation of the Left Ventricle MR Image				Shape Statistics Active contour models	CHEN Qiang HENG Pheng Ann XIA De-Shen		Chinese Journal of Computers
1148	Multi-Usable Rename Register with 2-Level Renaming and Allocating				SMT register renaming High Performance multi-usable	YANG Hua CUI Gang LIU Hong-Wei YANG Xiao-Zong		Chinese Journal of Computers
1149	A Scalable and Distributed Dynamic Interval Mapping Algorithm				DM dynamic interval mapping Decentralized Adaptability scalable	LIU Zhong ZHOU Xing-Ming		Chinese Journal of Computers
1150	Leakage Power Optimization in High Performance General-Purpose Microprocessor Design				microprocessor design low power consumption design leakage power stack effect SA	ZHANG Ge HU Wei-Wu		Chinese Journal of Computers
1151	New Algorithm for Test Node Selection for Analog Circuits Diagnosis				:Fault diagnosis Characteristic function fault isolation test node	WANG Peng YANG Shi-Yuan		Chinese Journal of Computers
1152	Semantics-Preserving Translation from ER Schema to OWL DL Ontology				schema translation semantics-preservation ontology development	XU Zhuo-Ming DONG Yi-Sheng LU Yang		Chinese Journal of Computers
1153	Fuzzy C Mean Algorithm Based on Feature Weights				gradient descent algorithm feature weight learning algorithm Cluster Validity Function	WANG Li-Juan GUAN Shou-Yi WANG Xiao-Long WANG Xi-Zhao		Chinese Journal of Computers
1154	Research on Routing Algorithm Based on Subscription Covering in Content-Based Publish/Subscribe				Pub/Sub£¨P/S£© subscription covering content routing data dissemination Pervasive computing	YUAN Hong-Liang SHI Dian-Xi WANG Huai-Min ZOU Peng		Chinese Journal of Computers
1155	A Time()-Division QoS Routing Protocol for Three()-Layered Satellite Networks				LEO/MEO/GEO satellite networks Intersatellite links£¨ISL£© Route protocol QoS time slot allocation	ZHOU Yun-Hui SUN Fu-Chun ZHANG Bo WANG Jun-Feng WANG Bin		Chinese Journal of Computers
1156	Surface Mesh Generation Based on Riemannian Metric				surface mesh generation metric tensor Reflection method Advancing-Front Technique£¨AFT£© ANSYS	GUAN Zhen-Qun SHAN Ju-Lin GU Yuan-Xian		Chinese Journal of Computers
1157	A Geometric Model Simplification Method Based on Regions Partition				Geometric model Domain decomposition Simplification curvedness LODdevel of detail£©	QUAN Hong-Yan ZHANG Tian-Wen DONG Yu-Xin		Chinese Journal of Computers
1158	A New Method for Motion Retargeting for the Hand Gesture				Character animation motion retargeting key sensitive point IK Chinese Sign Language	GE Chun-Bao CHEN Yi-Qiang YIN Bao-Cai GAO Wen YANG Chang-Shui		Chinese Journal of Computers
1159	Answer Extracting for Chinese Question-Answering System Based on Latent Semantic Analysis				Question Answering answer extracting Pattern Refilling VSM Latent Semantic Analysis£¨LSA£©	YU Zheng-Tao FAN Xiao-Zhong GUO Jian-Yi GENG Zeng-Min		Chinese Journal of Computers
1160	Identify Abnormal Packet Loss in Selective Forwarding Attacks				Ad Hoc networks IPv6 IDS selective forwarding attacks Routing	YU Bo YANG Min WANG Zhi GAO Chuan-Shan		Chinese Journal of Computers
1161	Macroscopical Quantitative Balance of TCP Packets				macroscopical quantitative balance of packets Measure Measure Error detection of abnormal network behavior	GONG Jian PENG Yan-Bing YANG Wang LIU Wei-Jiang		Chinese Journal of Computers
1162	Intrusion Detection Model Based on Executable Static Analysis				IDS System call Static analysis	SU Pu-Rui YANG Yi		Chinese Journal of Computers
1163	Verifiable Partial Key Escrow for PKI				partial key escrow verifiable	ZHUANG Yong		Chinese Journal of Computers
1164	Differential Fault Analysis on SMS4				Difference analysis differential fault attack Fault mode difference distribution table	ZHANG Lei WU Wen-Ling		Chinese Journal of Computers
1165	Universal Inverting Algorithms for Bounded One-Way Functions				Cryptograph one way function bounded one-way function negligible functions inverting algorithm	XUE Rui LIU Ji-Qiang		Chinese Journal of Computers
1166	Domain-Based Key Management for Wireless Sensor Networks				IPv6 Key escow Betwork security Key predistribution Algorithm	LIU Zhi-Hong MA Jian-Feng HUANG Qi-Ping		Chinese Journal of Computers
1167	Identity-Based Signature Scheme with Partial Message Recovery				identity-based signature Bilinear map message recovery Finite field	CHEN Hui-Yan LU Shu-Wang LIU Zhen-Hua		Chinese Journal of Computers
1168	Formal Model of Proxy Multi-Signature and a Construction				One-time proxy signature multi-proxy signature Formal definition Provably secure bilinear group pair	WANG Qin CAO Zhen-Fu		Chinese Journal of Computers
1169	Provably Secure Threshold Signature Schemes Without Random Oracles				Threshold signature Provably secure Canonical forms	XU Jing		Chinese Journal of Computers
1170	Security Protocol s Extended Horn Logic Model and Its Verification Method				Secure protocol Formal verification	LI Meng-Jun LI Zhou-Jun CHEN Huo-Wang		Chinese Journal of Computers
1171	Cryptanalysis of an Identity-Based Verifiably Encrypted Signature Scheme				ID-based signature verifiably encrypted signature Cryptanalysis Bilinear map	ZHANG Zhen-Feng		Chinese Journal of Computers
1172	Research on Formal Design of ESIKE Based on Authentication Tests				protocol design Formal Method Key exchange	JIANG Rui HU Ai-un LI Jian-Hua		Chinese Journal of Computers
1173	Steganalysis of JPEG2000 Steganography Based on Hilbert-Huang Transform				sequence analysis	TAN Shun-Quan HUANG Ji-Wu YANG Zhi-Hua		Chinese Journal of Computers
1174	An Identity-Based Authentication Model for Multi-Domain				Aauthentication ID-based cryptography Anonymity Analysis of security	PENG Hua-Xi		Chinese Journal of Computers
1175	The Study of P2P Trust Management Model and Certificate Revocation Approach				Trust management Trust value certificate Collection	GAO Ying CHENG Tao-Yuan WANG Shan		Chinese Journal of Computers
1176	COTN:A Contract-Based Trust Negotiation System				Information safety Trust management trust negotiation Privacy preservation Credential access control policy	LI Jian-Xin HUAI Jin-Peng		Chinese Journal of Computers
1177	DyTrust: A Time-Frame Based Dynamic Trust Model for P2P Systems				IPv6 Feedback dynamic trust model	CHANG Jun-Sheng WANG Huai-Min YIN Gang		Chinese Journal of Computers
1178	Inference Auditing the XQuery of XML				Query Audit Inference	YAN He-Ping LIU Bing WANG Wei SHI Bo-Le		Chinese Journal of Computers
1179	Explicit Authorization Mechanism and Corresponding Trusted Secure Computer Systems				information stealing information destroying Malware explicit authorization mechanism trusted secure computer system	HE Hong-Jun CAO Si-Hua LUO Li FENG Tao PAN Li ZOU Zhi-Ji		Chinese Journal of Computers
1180	An Evaluation Method for Trusted Channel Based on Protocol Analysis				Security assess Formal verification trusted channel	LI Qin ZENG Qing-Kai		Chinese Journal of Computers
1181	A Network Attack Plan Recognition Algorithm Based on the Extended Goal Graph				plan recognition Description language Alert correlation goal graph	ZHUGE Jian-Wei HAN Xin-Hui YE Zhi-Yuan ZOU Wei		Chinese Journal of Computers
1182	Optimized Partitioning for Parallel Simulation Task of Network Worms				simulation of worms parallel network simulation performance of network simulation topological analysis SA	WANG Xiao-Feng FANG Bin-Xing YUN Xiao-Chun ZHANG Hong-Li		Chinese Journal of Computers
1183	An Evaluation Model of Vulnerability Exploitation Cost for Network System				action rule warehouse multi-condition combination model expectation of exploitation cost¤C£¨EEC£© evaluation model of vulnerability exploitation cost¤C£¨EMVEC£©	FENG Ping-Hui LIAN Yi-Feng DAI Ying-Xia LI Wen ZHANG Ying-Jun		Chinese Journal of Computers
1184	A Detection Algorithm for Multi-Step Attack Based on CTPN				multi-step attack Attack intention attack detection forecast attack	YAN Fen HUANG Hao YIN Xin-Chun		Chinese Journal of Computers
1185	A Light-Weight Detection Method Against DDoS Attack				DDOS£¨distributed denial of service£© detection at the source end Change detection	CHEN Wei HE Yan-Xiang PENG Wen-Ling		Chinese Journal of Computers
1186	Quantified-Role Based Controllable Delegation Model				Access control RBAC role based delegation quantified-role Confluence	ZHAI Zheng-De		Chinese Journal of Computers
1187	A Flexible Usage Control Authorization Language Framework				authorization language UCON Secure model Access control	ZHONG Yong QIN Xiao-Lin ZHENG Ji-Ping LIN Dong-Mei		Chinese Journal of Computers
1188	Administration of Multiple Roles in the Hybrid RBAC-DTE Policy				Safety policy principle of least privilege administration of multiple roles	TANG Liu-Ying QING Si-Han		Chinese Journal of Computers
1189	A Delegation Model for Periodicity Constraints-Based DAC				Information safety DAC Delegation Constraints Cycle time	ZHANG Hong HE Ye-Ping SHI Zhi-Guo		Chinese Journal of Computers
1190	Analysis for Probabilistic Information Flow Security Properties				Information flow security probabilistic settings Process algebra Non-interference weak bisimulation	ZHAO Bao-Hua CHEN Bo LU Chao		Chinese Journal of Computers
1191	Research on Dependency of Flushing of Pending Commit Transaction Log in Kernelized Multilevel Secure Database System				kernelized architecture multi-level secure database system pending commit Dependence graph	XU Zhen ZHANG Min		Chinese Journal of Computers
1192	A State-Based Approach to Information Flow Analysis				Operating system hidden information flow covering communication Finite automata Confidentiality	ZI Xiao-Chao YAO Li-Hong LI Lan		Chinese Journal of Computers
1193	Formal Safety Analysis of a Class of Multilevel Security Models				security invariant	HE Jian-Bo QING Si-Han WANG Chao		Chinese Journal of Computers
1194	SPN Model based Malicious Transaction Repair Algorithms in Survivable DBMS				malicious transaction repairing algorithms	ZHENG Ji-Ping QIN Xiao-Lin ZHONG Yong SUN Jin		Chinese Journal of Computers
1195	Research on Privacy-Preserving Collaborative Filtering Recommendation Based on Distributed Data				Rccommended system Collaborative filtering privacy preserving Secure multi-party computation Random oracle model	ZHANG Feng CHANG Hui-You		Chinese Journal of Computers
1196	A Parallel Strategy in Network Protocol Processing Based on FSM Decomposition				protocol processing FSM decomposition	ZHANG Zhi-Bin GUO Li FANG Bin-Xing CHEN Xiao-Jun		Chinese Journal of Computers
1197	Security Attributes Analysis for Intrusion Tolerant Systems				Intrusion tolerance Formal analysis performability	YIN Li-Hua FANG Bin-Xing		Chinese Journal of Computers
1198	A Service-Oriented Architecture Reference Model				SOA architecture reference model MES Maturity Profile	MA Zhi-Yi CHEN Hong-Jie		Chinese Journal of Computers
1199	A Service-Oriented Software Model Supporting Dynamic Evolution				Dynamic evolution SA£¨software architecture£© Refinement Intensity Compensation Service	LI Chang-Yun LI Ying WU Jian WU Zhao-Hui		Chinese Journal of Computers
1200	Heterogeneous Messages Match and Reuse in Web Services				heterogeneous message Ontology extraction match reuse	LI Tao LI Juan-Zi WANG Ke-Hong		Chinese Journal of Computers
1201	A CP-Net Model and Operation Properties for Web Service Composition				Semantic Web operation property	GUO Yu-Bin DU Yu-Yue XI Jian-Qing		Chinese Journal of Computers
1202	A Rule-Based Approach to Supporting Adaptable Web Service Composition				Semantic Web Rule Adaptability	SUN Xi LIU Xuan-Zhe JIAO Wen-Pin HUANG Gang MEI Hong		Chinese Journal of Computers
1203	An Approach to Constructing Business Model for Services Integration According to Requirement				Service composition Scene Business model	LI Chang-Yun YANG Ai-Min MAN Jun-Feng YING Jing		Chinese Journal of Computers
1204	An Assembly Model for Service Workflows Navigated by Metadata				IERS Grid Service Functional dependency Workflow	WANG Yue-Long WANG Wen-Jun LUO Ying-Wei WANG Xiao-Lin XU Zhuo-Qun		Chinese Journal of Computers
1205	Service Process Configuration Based on Multi-Agent Negotiation				service process distributed flexible constraint satisfaction	CAO Jian LI Ming-Lu ZHANG Shen-Sheng		Chinese Journal of Computers
1206	An Approach to Dynamically Forming Semantic Infrastructure for Virtual Organizations				Virtual Organization lexical space Semantic extraction semantics fusion	CHEN Wang-Hu LIU Chen LI Hou-Fu WANG Jan-Wu		Chinese Journal of Computers
1207	High Performance SOAP Processing Based on Dynamic Template-Driven Mechanism				SOA Performance data model mapping DMT	HUA Lei WEI Jun NIU Chun-Lei ZHENG Hao-Ran		Chinese Journal of Computers
1208	A Trust-QoS Enhanced Grid Service Scheduling				Service grid Service schedule QoS Trust model Trust system trust utility function	ZHANG Wei-Zhe FANG Bin-Xing HU Ming-Zeng ZHANG Hong-Li		Chinese Journal of Computers
1209	QoS for Composite Web Services and Optimizing				Service selection association degree	DAI Yu YANG Lei ZHANG Bin GAO Yan		Chinese Journal of Computers
1210	Response Time Optimization of Composite Web Services from the Perspective of Users				QoS Respond Time Service selection	WANG Ya-Sha ZHAO Jun-Feng XIE Bing		Chinese Journal of Computers
1211	An Application-Aware Web Service Requests Scheduling Strategy				request schedule application-aware strategy QoS	GUAN He-Qing ZHANG Wen-Bo WEI Jun HUANG Tao		Chinese Journal of Computers
1212	Efficient Flooding in MANET Using Fuzzy Linear Regression				Ad Hoc network Airline forecast fuzzy linear regression£¨FLR£© LEACH	ZHAO Chun-Xiao WANG Guang-Xing		Chinese Journal of Computers
1213	A Role-Based Delegation Access Control Model for Virtual Organization in Service Grid				Service grid Virtual Organization Access control role agency Policy	SUN Wei-Qun SHAN Bao-Hua ZHANG Cheng LIU Chen		Chinese Journal of Computers
1214	SCoAC: A Service Computing Oriented Access Control Model				service computing Access control BindingContext service interaction VE£¨Virtual Enterprise£©	CAO Chun MA Xiao-Xing LU Jian		Chinese Journal of Computers
1215	Dynamic Level Scheduling Based on Trust Model in Grid Computing				Grid Computing Belief Trust model Imprecise Reasoning	YUAN Lu-Lai ZENG Guo-Sun JIANG Li-Li JIANG Chang-Jun		Chinese Journal of Computers
1216	A Memory Service Based Memory Sharing Grid System				memory-intensive memory service RAM grid paging service deputy service	CHU Rui XIAO Nong LU Xi-Cheng		Chinese Journal of Computers
1217	Service-Oriented Search Algorithm on Data Grid				Grid Computing Data Integration Dynamic Programming searching algorithm	ZHU Qing WANG Shan DING Bo-Lin ZHANG Xiao CAI Hong-Yan YAO Jia-Li		Chinese Journal of Computers
1218	A Stakeholder-Centric Virtual Organization Model and Its Application in E- Government				Grid virtual organization stakeholder service virtual organizations E-Government application	SHAN Bao-Hua YANG Dong-Ju ZHANG Li-Yong YANG Shao-Hua SUN Wei-Qun		Chinese Journal of Computers
1219	Pairwise Test Data Generation Based on Solution Space Tree				Software test Combination coverage Test data generation Algorithm Software Engineering	SHI Liang NIE Chang-Hai Xu Bao-Wen		Chinese Journal of Computers
1220	A Precise Control Core for Component-Based Embedded Operating System				Embedded Component OS Model Drive	CHEN Wen-Zhi XIE Cheng SHI Jiao-Ying		Chinese Journal of Computers
1221	Matching Algorithm with Queue Length Weighted Service for Input Queued Switches				Switch Dispatching input queued Matching Algorithm weighted service	SUN Shu-Tao HE Si-Min ZHENG Yan-Feng GAO Wen		Chinese Journal of Computers
1222	Heterogeneous Bandwidth-Constrained Dynamic Hierarchical Multicast Routing				hierarchical multicast routing Bandwidth constraints heterogeneity	LU Hui-Mei XIANG Yong CAO Yuan-Da		Chinese Journal of Computers
1223	An Approach to Finding Optimized Correlated Association Rules				Correlation Association Rule optimized rule Interest	HE Zhi HUANG Hou-Kuan TIAN Sheng-Feng		Chinese Journal of Computers
1224	Fast Global Motion Estimation Based on 3-Parameter Global Motion Model				Global image estimation motion model motion vector Optical flow	WANG Jia WANG Hai-Feng LIU Qing-Shan LU Han-Qing		Chinese Journal of Computers
1225	Filtering EM Algorithm for Image Segmentation				Figure segmentation Filter Hybrid model Model Selection	YU Lin-Sen ZHANG Tian-Wen		Chinese Journal of Computers
1226	A Data-Mining Based DoS Detection Technique				DOS £¨denial of service£© Cluster algorithm Association rule On-line detection	GAO Neng FENG Deng-Guo XIANG Ji		Chinese Journal of Computers
1227	Research on Epidemic Models of P2P Worm in Structured Peer-to-Peer Networks				Betwork security P2P overlay topology Propagation model	XIA Chun-He SHI Yun-Ping LI Xiao-Jian		Chinese Journal of Computers
1228	Spread Spectrum Convolutional Fingerprinting and Its Security Analysis				Digital fingerprint Collusion security Frequency spreading Convolutional coding	ZHU Yan HAN Xin-Hui YE Zhi-Yuan YANG Yong-Tian		Chinese Journal of Computers
1229	Recognition Method for Network Script Virus Based on Statistical Analysis				Network virus virus recognition Statistic Statistical Analysis feature detection	HE Shen ZHANG Si-Hai WANG Xu-Fa MA Jian-Hui CAO Xian-Bin		Chinese Journal of Computers
1230	A Dynamic Scheduling Algorithm Based on Group Optimization in Real-Time Heterogeneous Systems				Multiprocessor Real time system Dynamic scheduling Algorithm LMI	LI Jian-Guo CHEN Song-Qiao LU Zhi-Hui		Chinese Journal of Computers
1231	A Double Auction Method for Resource Allocation on Computational Grids				Computing grid Resource Allocation double auction Effectiveness Analysis	WENG Chu-Liang LU Xin-Da		Chinese Journal of Computers
1232	Analysis on Traveling Diameter of Internet				Complex Network Traveling diameter ?genetic algorithms Float-point GA	XU Ye ZHAO Hai SU Wei-Ji ZHANG Wen-Bo ZHANG Xin		Chinese Journal of Computers
1233	A New Generalization of Key Equation				sequence synthesis key equation blind recognition of convolutional code	ZOU Yan LU Pei-Zhong		Chinese Journal of Computers
1234	LS-Ensem:¤C¤CA Ensemble Method for Regression				Machine learning Regressin Analysis Integration method Gradient descent Generalization Error	YU Ling WU Tie-Jun		Chinese Journal of Computers
1235	A Deterministic Heuristic Algorithm Based on Euclidian Distance for Solving the Rectangles Packing Problem				quasi sociological algorithm Corner-occupying action Caving degree value Euclid distance	HUANG Wen-Qi LIU Jing-Fa		Chinese Journal of Computers
1236	Face Recognition under Varying Lighting Based on the Harmonic Images				Face Recognition Illumination variation harmonic image illumination estimation illumination compensation	QING Lai-Yun SHAN Shi-Guang CHEN Xi-Lin GAO Wen		Chinese Journal of Computers
1237	The Feature Extraction and Classification of Lung Sounds Based on Wavelet Packet Multiscale Analysis				lung sound Multi-scale analysis Wavelet package Character Pick-up Categorization	LIU Yi ZHANG Cai-Ming ZHAO Yu-Hua DONG Liang		Chinese Journal of Computers
1238	Representation for a Group of Parametric Curves Based on the Orthogonal Complete U-System				Parametric curve Orthogonal Complete frequency spectrum	QI Dong-Xu TAO Chen-Jun SONG Rui-Xia MA Hui SUN Wei CAI Zhan-Chuan		Chinese Journal of Computers
1239	A Two-Stage Scan Architecture for Cost-Effective Scan Testing				DFT£¨Design For Testability£© scan detection test application time test power test data volume	XIANG Dong LI Kai-Wei		Chinese Journal of Computers
1240	RAID-VCR:¤CA New RAID Architecture for Tolerating Triple Disk Failures				redundant storage erasure resilient code Disaster recovery	DONG Huan-Qing LI Zhan-Huai LIN Wei		Chinese Journal of Computers
1241	DBFC: Dimensional Bubble Flow Control with Deadlock-Free and Fully Adaptive Routing in the K-ary N-cube Network				credit-based flow control Deadlock k-ary n-cube network without wraparound connections virtual cut-through switching	XIAO Can-Wen ZHANG Min-Xuan GUO Feng		Chinese Journal of Computers
1242	Implementation and Performance Analysis of a New MPI Allgather Algorithm on Terascale Linux Clusters				collective communication Benchmark Test COW	CHEN Jing ZHANG Yun-Quan ZHANG Lin-Bo YUAN Wei		Chinese Journal of Computers
1243	Research on Low -Power Memory Hierarchy of Embedded Processor				memory hierarchy Low Consume Godson 1	HUANG Hai-Lin FAN Dong-Rui XU Tong TANG Zhi-Min		Chinese Journal of Computers
1244	Multi-Model Behavior Synchronizing Prosody Model in Sign Language Synthesis				hand gesture synthesis Multi mode Prosody model	CHEN Yi-Qiang GAO Wen LIU Jun-Fa YANG Chang-Shui		Chinese Journal of Computers
1245	An Approach to Dynamic Program Slicing Based on Modular Monadic Semantics				program slice dynamic slicing monads monad transformers modular monadic semantics	ZHANG Ying-Zhou XU Bao-Wen		Chinese Journal of Computers
1246	An Effective Instruction Fetch Control Mechanism for SMT Processors				SMT fetch policy Branch Prediction branch classifier fetch control mechanism	HE Li-Qiang LIU Zhi-Yong		Chinese Journal of Computers
1247	Minimum Cuts and Maximum Flows in Directed Planar Networks with Both Node and Edge Capacities				planar network Maxflow minimum cut	ZHANG Xian-Chao JIANG He CHEN Guo-Liang		Chinese Journal of Computers
1248	A Performance-Evaluatioo Model of Typical AQM Algorithms				Congestion control Heavy-tailed distribution self-similar network traffic	ÍôºÆ ÑÏÎ° WANG Hao YAN Wei		Chinese Journal of Computers
1249	On the Security of the Key-Agreement Protocol of Chinese WLAN Standard Implementation Plan				WLAN Key agreement protocol	LI Xing-Hua MA Jian-Feng		Chinese Journal of Computers
1250	Design and Analysis of Cryptographic Protocols for RFID				Secure protocol Provably secure Secure model	ZHOU Yong-Bin FENG Deng-Guo		Chinese Journal of Computers
1251	An Algorithm of Regularity Extraction in Integrated Circuits				modularity VLSI CDFG Homogeneous characteristic. Module	LANG Rong-Ling QIN Hong-Lei LU Hui		Chinese Journal of Computers
1252	IS-P2P:Index-Based Structured P2P Networks				Resource searching Perfonnance Analysis.	XIA Qi-Zhi XIE Gao-Gang MIN Ying-Hua LI Zhong-Cheng		Chinese Journal of Computers
1253	Design and Analysis of Labeling Map Methods for BI-STCM-ID System				bit-interleaved space-time coded modulation Iterative decoding labeling map adaptive labeling	GONG Feng-Kui GE Jian-Hua LI Bing-Bing		Chinese Journal of Computers
1254	LinkNet: A New Approach for Searching in a Large Peer-to-Peer System				File sharing distributed data structure Resource discovery	ZHANG Kun-Long WANG Shan		Chinese Journal of Computers
1255	A Massive Data Storage and Management Strategy for Online Computer-Assisted Audit System				computer-assisted audit Huge Data Data storage DM	WU Hai-Ping YU Hong-Liang ZHENG Wei-Min ZHOU De-Ming		Chinese Journal of Computers
1256	Quantitative Model and Fast Estimation Algorithm of Sampling Error for Association Rule Mining				Association Rule Closed itemset sampling error cardinal error	JIA Cai-Yan LU Ru-Qian		Chinese Journal of Computers
1257	Mandarin Digit String Recognition Based on Segment Model Using Posterior Probability Decoding				A posterior probability segment model Chinese character string Automatic speech recognition £¨ASR£© Mode identification	TANG Yun LIU Wen-Ju XU Bo		Chinese Journal of Computers
1258	Construction of the Circular Symmetric Contourlet Transform				contourlet transform circular symmetric filter bank Bernstein polynomials ?genetic algorithms Image de-noising	LIAN Qiu-Sheng KONG Ling-Fu		Chinese Journal of Computers
1259	A Method of Edge Detection Based on Fuzzy Entropy and FKCN				Contour detection Fuzzy Entropy	WANG Bao-Ping LIU Sheng-Hu ZHANG Jia-Tian ZHANG Yan-Ning FAN Jiu-Lun		Chinese Journal of Computers
1260	A Novel Multicast Address Allocation Approach Based on Interest Constrains				multicast address allocation interest constrains seeding model DVE	ZHOU Zhong ZHAO Qin-Ping		Chinese Journal of Computers
1261	MOSI: A SMT Microarchitecture Based on VLIW Processors				SMT VLIW MultiOp instruction issue write-back buffer	WAN Jiang-Hua CHEN Shu-Ming		Chinese Journal of Computers
1262	Design of System Area Network Based on Hardware Virtual Interface Architecture				VIA SAN NOWs	XING Zuo-Cheng ZHANG Min-Xuan XIE Lun-Guo ZHOU Xing-Ming		Chinese Journal of Computers
1263	A Quick Attribute Reduction Algorithm with Complexity of max(O(£üC£ü£üU£ü),O(£üC£ü~2£üU/C£ü))				Data Mining Positive Region Attribute significance Attribute Reduction Computation Complexity Approximation quality	XU Zhang-Yan LIU Zuo-Peng YANG Bing-Ru SONG Wei		Chinese Journal of Computers
1264	Fuzzy Scheduling Design in Computer Control				computer control system control tasks Real-time scheduling Blur CSCD	JIN Hong WANG Hong-An TANG Xue-Mei WANG Hui		Chinese Journal of Computers
1265	Generalized Fuzzy Model Based on Cooperative Coevolution				generalized fuzzy model Co--Evolution EDA species£¨encoding£©	LIU Jian-Cheng JIANG Xin-Hua WU Jin-Pei		Chinese Journal of Computers
1266	A Time-Varying Fault-Tolerant Field Perceptive Associative Memory Model and Its Realization Algorithms				Associative Memory£¨AM£© ?neural networks timevarying fault-tolerant field AL artificial brain	YANG Guo-Wei TU Xu-Yan WANG Shou-Jue		Chinese Journal of Computers
1267	Research on 3D Reconstruction for Visible Hand Based on Single View				correspondences hand reconstruction HCI	FENG Zhi-Quan MENG Xiang-Xu LI Xue-Qing WANG Rui		Chinese Journal of Computers
1268	A Two-Stage Content-Based Audio Segmentation Algorithm				Audio classification audio segmentation segmentation point evaluation function false segmentation ?neural networks	ZHANG Yi-Bin ZHOU Jie BIAN Zhao-Qi ZHANG David		Chinese Journal of Computers
1269	Research on TLB Design Methodology of Embedded Processor				Low Consume Godson Delay area	FAN Dong-Rui HUANG Hai-Lin TANG Zhi-Min		Chinese Journal of Computers
1270	Analysis of the Run-Time Distribution and Solution Performance Distribution of Iterated Local Search for the TSP				TSP RTDs SPDs	ZOU Peng ZHOU Zhi JIANG He CHEN Guo-Liang GU Jun		Chinese Journal of Computers
1271	Detecting Pitch Period Based on Hilbert-Huang Transform				Pitch period Pitch Detecting	YANG Zhi-Hua QI Dong-Xu YANG Li-Hua		Chinese Journal of Computers
1272	An Image Registration Technique Based on Fourier-Mellin Transform and Its Extended Applications				Application of the Fourier Transform. Image Registration Image stitching curve matching	LI Xiao-Ming ZHAO Xun-Po ZHENG Lian HU Zhan-Yi		Chinese Journal of Computers
1273	The Description Logic of Tasks: From Theory to Practice				logic of tasks decidable Knowledge representation MAS Organization model	ZHANG Hui LI Si-Kun		Chinese Journal of Computers
1274	An Improved Conjugate Residual Algorithm for Large Symmetric Linear Systems				conjugate residual algorithm synchronization overhead Concurrent computer COW large symmetric linear systems	LIU Jie LIU Xing-Ping CHI Li-Hua HU Qing-Feng		Chinese Journal of Computers
1275	A Data Placement Strategy for Parallel Streaming Servers				Continuous media video popularity data block partition Multi-thread Load balance	WU Song JIN Hai ZOU De-Qing		Chinese Journal of Computers
1276	Interactive Graph Cut Colorization				colorization graph cut global energy minimization interaction	JIA Yun-Tao HU Shi-Min		Chinese Journal of Computers
1277	Advances and Perspective on Image Perception and Recognition in Multiscale Transform Domains				Wavelet analysis HMM statistic modeling image perception Multi-Scale Geometric Analysis	JIAO Li-Cheng SUN Qiang		Chinese Journal of Computers
1278	A Survey of Skin Color Detection				Skin Color Detection Skin-modeling reflectance model skin spectrum : Computer vision	CHEN Duan-Sheng LIU Zheng-Kai		Chinese Journal of Computers
1279	SHUM-UCOS:A Real-Time Operation System for Reconfigurable Systems Using Uniform Multi-Task Model				reconfigurable computing system preconfiguration RTOS FPGA	ZHOU Bo WANG Shi-Ji QIU Wei-Dong PENG Cheng-Lian		Chinese Journal of Computers
1280	Posets,Inclusion Degree Theory and FCA				Concept lattice Concept Lattice Poset Inclusion degree Concept	QU Kai-She ZHAI Yan-Hui		Chinese Journal of Computers
1281	Analysis to Interconnect Lifetime Affected by Integrated Circuit Manufacturing Defect				interconnect lifetime electromigration effect random disturbance of IC etching process Defect	ZHAO Tian-Xu DUAN Xu-Chao HAO Yue		Chinese Journal of Computers
1282	FPGA-Oriented Fine-Grained Algorithm for RNA Secondary Structure Prediction				Parallel flowing water	XU Lin LI Xiao-Min TAN Guang-Ming LIU Xin-Chun BU Dong-Bo FENG Sheng-Zhong SUN Ning-Hui		Chinese Journal of Computers
1283	Component Granularity Optimization Design Based on Business Model Stability Evaluation				component identification Dynamic granulation Business model stability evaluation	WANG Zhong-Jie XU Xiao-Fei ZHAN De-Chen		Chinese Journal of Computers
1284	Error Resilience Techniques for Video Communication Based H.264/AVC				error resilience error-propagation prevention	ZHOU Ning-Zhao SONG Bin CHANG Yi-Lin		Chinese Journal of Computers
1285	The Pumping Lemma of Petri Net Language				Language regular language	JIANG Chang-Jun LIU Guan-Jun		Chinese Journal of Computers
1286	Research on Generalized Mumford-Shah Model for Color Image Restoration and Edge Detection				approximation by elliptic functional surface based approach Color Image Blind image restoration Contour detection	XIAO Liang WU Hui-Zhong WEI Zhi-Hui		Chinese Journal of Computers
1287	Fast Euclidean Distance Transform Based on Contour Tracking				goal Border Tracing strip EULER distance transformation	LIU Xiang-Bin ZOU Bei-Ji SUN Jia-Guang		Chinese Journal of Computers
1288	Study of Informative Gene Selection for Tissue Classification Based on Tumor Gene Expression Profiles				cancer gene expression feature genes Tissue classification Feature Extraction CVA	LI Ying-Xin LI Jian-Geng RUAN Xiao-Gang		Chinese Journal of Computers
1289	A Parallel Three-List Algorithm for the Knapsack Problem without Memory Conflicts				0?-1 knapsack problem ParaUel algorithm memory conflicts hardware-time tradeoff	LI Ken-Li LI Ren-Fa LI Qing-Hua		Chinese Journal of Computers
1290	The Approaches and Technologies for Formal Verification of Security Protocols				Secure protocol Formal analysis security goal cryptographic£¨reliability£©	XUE Rui FENG Deng-Guo		Chinese Journal of Computers
1291	The State()-of-The()-Art of Research on Block Cipher Mode of Operation				Operating mode Block cipher Data encryption Aauthentication	WU Wen-Ling FENG Deng-Guo		Chinese Journal of Computers
1292	A Model Merging Based Approach for Modeling the CMM Implementation Process				Softwar process modeling model merging Directed graph	LI Juan YUAN Feng LI Ming-Shu WANG Qing		Chinese Journal of Computers
1293	SAR Imagery Unsupervised Segmentation Based on Spatially Variant Mixture Multiscale AutoRegressive Model				spatially variant mixture multiscale autoregressive model Classification Unsupervised Segmentation Speckle	JU Yan-Wei TIAN Zheng JI Jian		Chinese Journal of Computers
1294	Influences and Control of Perturbations of Training Pattern Pairs on Fuzzy Bidirectional Associative Memories				fuzzy bidirectional associative memory Learning Algorithm Mode perturbation Robust	XU Wei-Hong SONG Luan-Jiao LI Ai-Hua YANG Jing-Yu		Chinese Journal of Computers
1295	Research on Distance Join Selectivity Estimation for Spatial Database				Spatial join selectivity estimation line segment distribution characteristic Distance query	XIONG Wei LIAO Wei CHEN Hong-Sheng JING Ning		Chinese Journal of Computers
1296	A New Dynamic Scheduling Algorithm for Real()-Time Multiprocessor Systems Based on Grouping and Properly Choosing Policies				Multiprocessor Real time system Dynamic scheduling approximate approach earliest available time	BIN Xue-Lian YANG Yu-Hai JIN Shi-Yao		Chinese Journal of Computers
1297	A Genetic Algorithm with Fast Local Adjustment				?genetic algorithms local adjustment inducing and stochastic-dynamic-rang mutation stochastic linear combination crossover partial certainty inducing crossover	LIU Xi-Chun YU Shou-Yi		Chinese Journal of Computers
1298	Research on Texture()-Based Semantic Image Retrieval				semantic retrieval CBIR Linguistic variable evolutionary computation Fuzzy Rule	LI Qing-Yong HU Hong SHI Zhi-Ping SHI Zhong-Zhi		Chinese Journal of Computers
1299	A High Performance Two-Class Chinese Text Categorization Method				Text Categorization Text Filtering High Performance CIP	FAN Xing-Hua SUN Mao-Song		Chinese Journal of Computers
1300	A Software Failure Debugging Method Based on Combinatorial Design Approach for Testing				Software test Combinatorial testing Software Debugging Test suite software under testing	XU Bao-Wen NIE Chang-Hai SHI Liang CHEN Huo-Wang		Chinese Journal of Computers
1301	An Ascending Bid Multi-Attribute Auction Method				multi-attribute auction	JIN Xing SHI Chun-Yi		Chinese Journal of Computers
1302	Research on Tracking Recognition Algorithms of Continuous Deformational Image and Its Application in Hand Gesture Recognition				Continuous graphic transformation Topologic Structure tracking identification HCI Hand Tracking	FENG Zhi-Quan MENG Xiang-Xu JIANG Zhi-Fang WANG Rui CAI Xun		Chinese Journal of Computers
1303	Multiscale Network Traffic Prediction Model Based on Wavelet				Internet traffic Wavelet Airline forecast	HONG Fei WU Zhi-Mei		Chinese Journal of Computers
1304	Multiple Description Coding for Region of Interest Based on SPIHT				Multiple description coding ROI wavelet zero tree coding	XIAO Song WU Cheng-Ke ZHANG Fang LI Yun-Song DU Jian-Chao		Chinese Journal of Computers
1305	Stochastic Modeling and Evaluation for Network Security				Betwork security Stochastic model Attack model survivability analysis analysis technique	LIN Chuang WANG Yang LI Quan-Lin		Chinese Journal of Computers
1306	A Survey of Relevance Feedback Techniques in Content-Based Image Retrieval				Relevance Feedback CBIR Supervised Learning Small sample user relevance judgment	WU Hong LU Han-Qing MA Song-De		Chinese Journal of Computers
1307	Exponential Auto-Associative Memories Based on Small-World Architecture				small-world architecture Auto-Association Memory Mass Memory recall ?neural networks	WANG Min CHEN Song-Can		Chinese Journal of Computers
1308	An Improving Strength Pareto Evolutionary Algorithm Based on Bayesian Network with Decision Graphs				Multi-Objective Optimization EDA BN	YAO Jin-Tao LIN Ya-Ping ZHANG Ming-Wu TONG Diao-Sheng		Chinese Journal of Computers
1309	Semigroup Method in Combinatorics on Words				Formal language dense language Finite automata semi-group code	LIU Yao-jun XU Zong-Ben		Chinese Journal of Computers
1310	A Multi-Objective Evolutionary Algorithm Based on Orthogonal Design				Evolutionary Algorithms Orthogonal Design Multi-Objective Optimization	ZENG San-you WEI Wei Kang Li-shan YAO Shu-zhen		Chinese Journal of Computers
1311	A Real-Time Planning System in Dynamic Nondeterministic Environments				continual planning Dynamic unpredicted environment	LI Xiang CHEN Xiao-Ping		Chinese Journal of Computers
1312	Reweighted Robust Support Vector Regression Method				SVM robust support vector regression method Outliers soft pruning SLT	ZHANG Jiang-she GUO Gao		Chinese Journal of Computers
1313	Investigating Manifold Learning Algorithms Based on Magnification Factors and Principal Spread Directions				Manifold Learning magnification factors principal spread directions locally linear embedding isometric mapping	ZHOU Zhihua HE Li ZHANG Jun-Ping ZHOU Zhi-Hua		Chinese Journal of Computers
1314	Design and Implementation of a System for Ontology-Mediated Knowledge Acquisition from Semi-Structured Text				Knowledge acquisition from tex knowledge programming language Java virtual machine MAS Domain ontology	WANG Hai-Tao CAO Cun-Gen GAO Ying		Chinese Journal of Computers
1315	A Niche Genetic Algorithm for Computing Diagnosis with Minimum Cost				ECD£¨expected cost of diagnosis£© :Fault diagnosis Niche Genetic Algorithm fault symptom diagnosis action	CHEN Lin HUANG Jie GONG Zheng-Hu		Chinese Journal of Computers
1316	An 802.11i Robust Security Network Authentication Protocol of Roaming				WLAN Walkthrough identity protection Provably secure	LAI Xiao-Long MA Jian-Feng		Chinese Journal of Computers
1317	ABC-S~2C: Enabling Separation of Crosscutting Concerns in Component-Based Software Development				crosscutting concern Separation of concerns£¨SoC£© Component Middle ware	MEI Hong CAO Dong-Gang		Chinese Journal of Computers
1318	Multi-Objective Partitioning Method for Parallel Computation of Directed Graph				Directed graph graph partitioning Concurrent computer	JIN Guan-Hao MO Ze-Yao		Chinese Journal of Computers
1319	A Sub-Pixel Motion Compensation Interpolation Method and Its High Performance VLSI Design				sub-pixel motion compensation Interpolation filtering Video code	WANG Rong-Gang LI Jin-Tao HUANG Chao ZHANG Yong-Dong		Chinese Journal of Computers
1320	Multidimensional Data Model ER(H)				Data Model Data Warehouse OLAP Multidimensional data model	LI Sheng-En WANG Shan		Chinese Journal of Computers
1321	Semantic Computation for Text Retrieval				text index NLP Semantic computing semantic tree semantic tensor	ZHAO Jun JIN Qian-Li XU Bo		Chinese Journal of Computers
1322	A Fast IDCT Algorithm for Image Decompression				DCT basic image Image Compression inverse quantization	JI Xiu-Hua ZHANG Cai-Ming		Chinese Journal of Computers
1323	A Triangular Mesh Motion Compensation Method in Wavelet Domain				redundant discrete wavelet transform Motion compensation Video code	FANG Sheng LIANG Yong-Quan ZHONG Yu-Zhuo		Chinese Journal of Computers
1324	The Classification Model of Computer Architectures				instruction stream Data Stream configuration stream Sensor Component flowware Architecture	SHEN Xu-Bang ZHANG Fa-Cun FENG Guo-Chen CHE De-Liang WANG Guang		Chinese Journal of Computers
1325	A Kind of Wide -Function: The Vertical-Horizontal Array Processing Wide -Function				ParaUel algorithm broadcasfing function recurrence equation Combination	GAO Qing-Shi HU Yue		Chinese Journal of Computers
1326	¡®Rule+Exception¡¯Learning Based on Reduct				Machine learning exception analysis	WANG Jue YAO Yi-Yu WANG Fei-Yue		Chinese Journal of Computers
1327	On the Integration of Constraint Programming and Optimization				Constraint processing optimization combined constraints Mixed-integer programming	JI Xiao -Hui HUANG Zhuo ZHANG Jian		Chinese Journal of Computers
1328	Load Balancing Based Process Scheduling with Fault-Tolerance in Heterogeneous Distributed System				Fault-tolerant system Heterogeneous distributed file system Load balance fault-tolerant scheduling algorithm process allocation	GUO Hui WANG Zhi-Guang ZHOU Jing-Li		Chinese Journal of Computers
1329	Study on the Queuing Mechanism of Mobile Agent System				queuing mechanism Queue model dynamic priority queue Model checking	YANG Gong-Ping ZENG Guang-Zhou LU Zhao-Xia		Chinese Journal of Computers
1330	Lifting Factorization Theory of DWT and Its Application to Image Compression				LMI Image Compression	WU Jiang-Hua ZHANG Tian-Wen		Chinese Journal of Computers
1331	Clustering for Multi-Dimensional Data and Its Visualization				Data visualization DM Cluster Chromaticity diagram	REN Yong-Gong YU Ge		Chinese Journal of Computers
1332	Fuzzy Rough Data Model: A New Technique for Analyzing Data				Data Mining rough data model FCM DM fuzzy rough data model	HUANG Jin-Jie WU Jun-Feng CAI Yun-Ze		Chinese Journal of Computers
1333	The Prototype of Integrating ORDBMS and Rough Set Theory				Rough Set Core DM equivalence matrices algebra	SUN Hui-Qin XIONG Zhang		Chinese Journal of Computers
1334	An Adaptive Mapping Energy Video Watermarking Scheme in the Compressed Domain				Video watermarking AMEW EMF Image watermark resynchronization watermark coding	WANG Li-Jun YAO Hong-Xun LIU Shao-Hui GAO Wen		Chinese Journal of Computers
1335	A Network Intrusion Detection System Based on Adaptive Resonance Theory				IDS Adaptive Resonance Theory£¨ART£© Internet Data packet	TIAN Da-Xin LIU Yan-Heng WEI Da		Chinese Journal of Computers
1336	An Approach to Online Evolution of Component Based Software				Software maintenance online evolution Component Container Application Server	WANG Xiao-Peng WANG Qian-Xiang MEI Hong		Chinese Journal of Computers
1337	A Novel SD_DCC Backoff Algorithm for Wireless LAN Based on Slow Decrease				DCF slow CW decrease and distributed contention control backoff mechanism Perfonnance Analysis.	HE Hong LI Jian-Dong SHENG Min LI Wei-Ying		Chinese Journal of Computers
1338	Dimensionality Reduction in Statistical Pattern Recognition and Low Loss Dimensionality Reduction				dimensionality reduction Feature Selection Feature Extraction low loss dimensionality reduction Text Categorization	SONG Feng-Xi GAO Xiu-Mei LIU Shu-Hai YANG Jing-Yu		Chinese Journal of Computers
1339	The Influence of Different Training Samples to Recognition System				Training sample sample classifying Boundary pattern	LIU Gang ZHANG Hong-Gang GUO Jun		Chinese Journal of Computers
1340	Research and Advance of Reflective Middleware				Middle ware Intensity Compensation Component reconfiguration	HU Hai-Yang MA Xiao-Xing TAO Xian-Ping LU Jian		Chinese Journal of Computers
1341	Some Applications of Signcryption Schemes to Distributed Protocols				Signcryption threshold signcryption schemes distributed key generation protocols Provably secure	CHEN Wei-Dong FENG Deng-Guo		Chinese Journal of Computers
1342	A Dynamically Reconfigurable Fault-Tolerant Object Management Framework Based on Middleware				Middle ware Dynamic recorrfiguration Intensity Compensation Pub/Sub£¨P/S£©	ZHOU Ming-Hui DENG Jia GUO Chang-Guo		Chinese Journal of Computers
1343	A Measurement-Based High-Dimensional Dynamic Load Balancing Scheme				Dynamic load balancing highly irregular structured workload multilevel averaging weight method	CAO Xiao-Lin MO Ze-Yao		Chinese Journal of Computers
1344	Default Logic Based on Four Valued Semantics				Default logic Non-monotonic logic Paraconsistent Logic nonmonotonic paraconsistent logic	YUE An-Bu LIN Zuo-Quan		Chinese Journal of Computers
1345	M-GEP:A New Evolution Algorithm Based on Multi-Layer Chromosomes Gene Expression Programming				multi-layer chromosome Genetic Evolution GEP	PENG Jing TANG Chang-Jie LI Chuan HU Jian-Jun		Chinese Journal of Computers
1346	Dimensionality Reduction and Similarity Search in Large Time Series Databases				Bus bridge protocol Time Series Similarity Search DM Query	LI Ai-Guo QIN Zheng		Chinese Journal of Computers
1347	Genetic Algorithm for Solving SAT Problems Based on Learning Clause Weights				?genetic algorithms clause weight local convergence	LING Ying-Biao WU Xiang-Jun JIANG Yun-Fei		Chinese Journal of Computers
1348	Analyzing Scale of Web Logs and Mining Users¡¯ Interests				log mode Interest User behavior	GUO Yan BAI Shuo YANG Zhi-Feng ZHANG Kai		Chinese Journal of Computers
1349	Decomposition of Weakly Invertible Finite Automata				Finite automata weakly invertible Decomposition composition delay	CAO Feng DENG Pei-Min YI Zhong		Chinese Journal of Computers
1350	A Method of Simplifying Many-Valued Generalized Quantifiers Tableau Rules Based on Boolean Pruning				Boolean pruning Many-valued logics generalized quantifiers upset/downset in set	LIU Quan SUN Ji-Gui CUI Zhi-Ming		Chinese Journal of Computers
1351	A New Classification Algorithm Based on Constructive Neural Networks				Mode identification ?neural networks Max density covering Constructive Neural Networks	HUANG Guo-Hong XIONG Zhi-Hua SHAO Hui-He		Chinese Journal of Computers
1352	A Fuzzy Grouping Method for Data Distribution Management				DIS data distribution management clustering Data filter Blur	YU Jun CHEN Ling CHEN Gen-cai		Chinese Journal of Computers
1353	Flexible Itinerary Protection Based on Mobile Agents				MA atomic signatures and encryptions Nested encryptions Computation Complexity flexible itinerary	LIU Yi WU Qian-hong WANG Yu-Min		Chinese Journal of Computers
1354	Behavior of a Packet-Switched Lattice Network Model with Inactive Sites				CA critical traffic Network topology	CHEN Mao-Ke LI Xing		Chinese Journal of Computers
1355	The Theory of Canonical Correlation Analysis and Its Application to Feature Fusion				Canonical correlation analysis£¨CCA£© Feature Fusion Feature Extraction Handwritten Character Recognition Face Recognition	SUN Quan-Sen ZENG Sheng-Gen HENG Pheng-Ann XIA De-Shen		Chinese Journal of Computers
1356	An Algorithm for Generating Multiresolution Model of Mesh Based on Error Control				Mesh Simplification Multi-resolution model Lervl of details models :Geometry modeling	TANG Jie ZHANG Fu-Yan		Chinese Journal of Computers
1357	A Fast Sub-Pixel Motion Estimation Algorithm Based on Best Position Calculation				Video compression sub-pel motion estimation Interpolation best position calculation	ZHANG Jin-Yin LI Bo YAO Chun-Lian		Chinese Journal of Computers
1358	DCT Based Semi-Fragile Watermarking Technique				semi-fragile watermark image content authentication rounding error	ZHONG Hua JIAO Li-Cheng		Chinese Journal of Computers
1359	Research on Learning the Hidden Variables of Hybrid Bayesian Network				Hidden Variable hybrid Bayesian networks dependency structure	WANG Shuang-Cheng		Chinese Journal of Computers
1360	Mining Frequent Function Set Based on Gene Expression Programming				frequent function set precision threshold queue GEP function mining	JIA Xiao-bin TANG Chang-jie ZUO Jie CHEN An-Long DUAN Lei WANG Rui		Chinese Journal of Computers
1361	A Stratified Reconstruction Algorithm Based on Affine Point Correspondences				stratified reconstruction affine correspondence plane at infinity Projective Transformation affine reconstruction Euclidean Reconstruction	ZHANG Huai-Feng WU Fu-Chao HU Zhan-Yi		Chinese Journal of Computers
1362	Universal Learning Algorithm of Hierarchical Function Networks				function transform Functional network hierarchical function network universal learning algorithm Nonlinear algebraic equation	ZHOU Yong-quan JIAO Li-Cheng		Chinese Journal of Computers
1363	Study on New Information Theory Based Cooperative Clustering Algorithm				Entropy theory Cluster Blur Mode identification	SHEN Hong-bin YANG Jie Wang Shi-Tong DONG Yi-Fei		Chinese Journal of Computers
1364	Kernel Covering Algorithm for Machine Learning				kernel covering algorithm Amalgamation Machine learning CVA constructive machine learning method	WU Tao ZHANG Ling ZHANG Yan-Ping		Chinese Journal of Computers
1365	Least Squares Hidden Space Support Vector Machines				hidden space support vector machines CVA Kemet Function	WANG Ling BO Lie-Feng LIU Fang JIAO Li-Cheng		Chinese Journal of Computers
1366	Application of Immune Negative Selection Classifier in Information Retrieval				natural immune system Artificial Immune System negative selection classifier Information compound DM	MO Hong-wei Tang Na JIN Hong-zhang XU Li-fang LU Shu-ping GUAN Feng-Xu		Chinese Journal of Computers
1367	Crowding-Measure Based Multi-Objective Evolutionary Algorithm				crowding measure maintenance fitness assignment MOEA	LEI De-ming WU Zhi-Ming		Chinese Journal of Computers
1368	TCP Yuelu:An End-to-End Congestion Control Mechanism for Wired/Wireless Hybrid Networks				Congestion control Netwok measurement Fairness	DENG Xiao-heng CHEN Zhi-Gang ZHANG Lian-Ming ZHU Cong-xu		Chinese Journal of Computers
1369	A New Algorithm of Fast Computing Geometric Moments for Gray Level Image Based on Differential Moments Factor				?image processing Moment differential moments factor Efficient Algorithm Computation Complexity	WANG Bing		Chinese Journal of Computers
1370	Performance Analysis of Spread Spectrum CDMA Watermarking and Applied Research in Multiwavelet Domain				Digital Watermark Spread spectrum watermarking multi-wavelet transform visual mask	ZHU Yan SUN Zhong-wei YANG Yong-tian FENG Deng-Guo		Chinese Journal of Computers
1371	Automatic Segmentation of Moving Objects in Video Sequences Based on Dynamic Background Construction				object segmentation dynamic background construction color gradient Active Contour	Wu Si LIN Shou-Xun ZHANG Yong-dong		Chinese Journal of Computers
1372	Remarks on an Anonymity-Revoking Blind Proxy Signature Scheme				Digital signature One-time proxy signature blind proxy signature Revocable anonymity	FU Xiao-tong YANG Li-zhen XIAO Guo-Zhen		Chinese Journal of Computers
1373	A New Constant-Degree P2P Overlay Network				P2P Overlay network DHT Constant-degree DHT	Chen Gui-hai XU Cheng-Zhong SHEN Hai-Ying YE Mao LIU Zhi-Yu		Chinese Journal of Computers
1374	Optimization Technology of Query Processing Based on Logic Rules in Semantic Caching				Semantic caching Query processing query trimming Logic rules LMI	HAO Xiao-Wei ZHANG Tao LI Lei		Chinese Journal of Computers
1375	Towards Analyzing Some Kinds of Critically Formal Models for Network Security Protocols				Secure protocol Formal model abstract framework Formal analysis Logical formal system	JI Qing-Guang FENG Deng-Guo		Chinese Journal of Computers
1376	Information Flow Analysis and Consistency of Multilevel OS and DBMS Model				Information flow multilevel secure DBMS multilevel security OS multilevel relation model	LI Lan FENG Deng-Guo XU Zhen		Chinese Journal of Computers
1377	Global Convergence Analysis on Projection-Type Neural Networks				?neural networks convex programming Global convergence Equilibrium projection operator	LI You-Mei SHEN Jian-zhong XU Zong-Ben		Chinese Journal of Computers
1378	Fast and Realistic Simulation for Trees Swaying in Wind				physically-based animation fidelity Tree wind model Interaction	LIU You-quan WANG Wen-cheng WU En-Hua		Chinese Journal of Computers
1379	Trigonometric Polynomial Uniform B-Spline with Shape Parameter				Base function CAGD	WANG Wen-Tao WANG Guo-zhao		Chinese Journal of Computers
1380	XML-Based Geospatial Metadata System				geospatial metadata geospatial metadata system	LUO Ying-wei WANG Xiao-Lin XU Zhuo-Qun		Chinese Journal of Computers
1381	A Web Services Based Framework for Spatial Information and Services Integration				CAD framework spatial information and service Functional dependency Inter-operability	WANG Wen-Jun LUO Ying-wei WANG Xiao-Lin LIU Xin-Peng XU Zhuo-Qun		Chinese Journal of Computers
1382	A Scalable Feature Selection Algorithm for Classification				DM Categorization Feature Selection	ZHANG Wei ZOU Xiang WU Xiao-ru		Chinese Journal of Computers
1383	The Performance Analysis for Hierarchical Mobile IP				regional movement residence time Domain Perfonnance Analysis.	ZHAO Qing-lin LI Zhong-cheng ZHANG Yu-Jun LI Jun		Chinese Journal of Computers
1384	Solving Geometric Constraint Problems Using the Theory in Distance Geometry				Cartesian coordinate distance geometry Geometric Constraint	XIANG Xiao-Lin XIA Shi-Hong		Chinese Journal of Computers
1385	Convex Combination Spherical Parameterization Using Spherical Coordinates				spherical parameterization Convex combination sphere coordinate system Digital geometry processing	YAN Han-Bing HU Shi-min		Chinese Journal of Computers
1386	An Extension Algorithm for B-Splines with GC~2-Continuous				Parameterization curve extension	FAN Hui Zhang Cai-ming LI Jin-Jiang		Chinese Journal of Computers
1387	Realistic Rendering of Sky Scene Considering Atmospheric Refraction				sky scene realistic image synthesis atmosphere refraction Path tracking	WANG Chang-Bo WANG Zhang-Ye ZENG Yun PENG Qun-Sheng		Chinese Journal of Computers
1388	Sequential Point Trees with Visibility Processed Efficiently				Visibility Hardware acceleration point based rendering periodic sequence level of details	WEI Feng WANG Wen-cheng WU En-Hua		Chinese Journal of Computers
1389	Force Generation and Feedback for Physically-Based Virtual Hand Grasp				force generation force feedback minimum force spiral virtual hand grasp VE	YANG Wen-Zhen GAO Shu-Ming WAN Hua-Gen ZHU Zhen-Hua LUO Yang		Chinese Journal of Computers
1390	Example-Based Style Translation and Customization for Line Drawings				line drawings stroke example style Non-Photorealistic Rendering£¨NPR£©	TU Chang-He SUN Yu-hong MENG Xiang-Xu		Chinese Journal of Computers
1391	Global Occlusion Map				visibility culling occlusion culling global visibility rendering system potentially visible set	REN Zhong HUA Wei BAO Hun-Jun PENG Qun-Sheng		Chinese Journal of Computers
1392	Generalization Technology in Three Dimension Scaleless GIS Based on SR-Tree				combine principal selection principal spatial objects generalization	LUO Xiao-hua ZHENG Kou-gen PAN Yun-He		Chinese Journal of Computers
1393	Cellular Neural Network Applicating Manner in Pre-Processing Image				Math Morphology Image Preprocessing Cellular neural network Filter dilation/erosion	SUN Ji-Ping WU Bing LIU Xiao-yang		Chinese Journal of Computers
1394	Auto Segmentation of the Left Ventricle MR Images				Level Set signed distance function Figure segmentation MR Images	CHEN Qiang ZHOU Ze-Ming QU Ying-Ge HENG Pheng Ann XIA De-Shen		Chinese Journal of Computers
1395	An Algorithm for Triangulating Unorganized Points with Normal				CPR scattered data point normal	DONG Chen-Shi WANG Guo-zhao		Chinese Journal of Computers
1396	Active Storage Architecture				active memory scalability	Jin Chao ZHEN Wei-min ZHANG You-hui		Chinese Journal of Computers
1397	The Optimal Reward Baseline for Policy-Gradient Reinforcement Learning				Reinforcement Learning policy gradient partial observable Markov decision process reward baseline	WANG Xue-Ning XU Xin WU Tao HE Han-gen		Chinese Journal of Computers
1398	The Optimized Subkey Distribution Algorithm in Threshold RSA				Key distribution intrusion tolerance system	CUI Jing-Song PENG Rong		Chinese Journal of Computers
1399	Analysis and Design on PIBG Toolkit:¤CA Pen-Based User Interface Toolkit				GUI£¨Graphical User Interface£© Pen UI user interface paradigm user interface toolkit COM	TIAN Feng QIN Yan-yan WANG Xiao-Chun AO Xiang WANG Hong-an DAI Guo-zhong		Chinese Journal of Computers
1400	Research on User-Centered Scenario-Based Design				UCD SBD user centered scenario based design GUI	WANG Dan-li HUA Qing-Yi DAI Guo-zhong		Chinese Journal of Computers
1401	3D Face Modeling Based on SFM Algorithm				RBF Image stitching	WANG Kun ZHENG Nan-ning		Chinese Journal of Computers
1402	A Metric with Texture Feature Integrated for Model Simplification				metric DIS Visual Feature Model Reduction Rendering	GUO Li-zhen FEI Guang-Zheng WANG Wen-cheng WU En-Hua		Chinese Journal of Computers
1403	An Interactive Volume Rendering Tool for Transfer Function Specification				Volume Rendering Mode transferfunction texture mapping hardware	WONG Hon-Cheng TANG Ze-sheng		Chinese Journal of Computers
1404	Research on Trustworthy Networks				Trustworthy networks Formal analysis Survivability Controllability	LIN Chuang PENG Xue-Hai		Chinese Journal of Computers
1405	Self-Organizing Paradigm for NTP Autonomous Configuration				Time synchronization autonomous configuration Ad Hoc service survivability	BAO Xiu-Guo JIANG Zong-li ZHANG Yong HU Ming-Zeng		Chinese Journal of Computers
1406	A Scheduling Algorithm on Symmetric Fiber Trees with Tunable ADMs				all-optical networks WDM tunable add/drop multiplexer Job scheduling approximation ratio	ZHOU Feng-Feng XU Yin-long CHEN Guo-Liang		Chinese Journal of Computers
1407	Curse of Mis-Alignment Problem in Face Recognition				Face Recognition feature alignment LDA curse of mis-alignment perturbation learning	SHAN Shi-guang GAO Wen CHANG Yi-Zheng Cao Bo CHEN Xi-lin		Chinese Journal of Computers
1408	Face Pose Estimation Based on 3D Models and Affine Correspondences				estimation of face pose affine correspondence	LIANG Guo-Yuan ZHA Hong-Bin LIU Hong		Chinese Journal of Computers
1409	An Approach to Diagnosing a System with Structure Information				:Fault diagnosis diagnosis set minimal conflict set Algorithm the time complexity	LUAN Shang-min DAI Guo-zhong		Chinese Journal of Computers
1410	A New Local Search Algorithm for Job Shop Scheduling Problem				Combination optimization job shop scheduling local search	WANG Lei HUANG Wen-Qi		Chinese Journal of Computers
1411	An Improved Evolutionary Algorithm for the Traveling Salesman Problem				TSP Evolutionary Algorithms Operator	CAI Zhi-Hua PENG Jin-Guo GAO Wei WEI Wei Kang Li-shan		Chinese Journal of Computers
1412	SASA5:A Method System for Supporting Agent Social Activities				social intelligence social activity Infrastructure policy-driven	GAO Ji YUAN Cheng-Xiang WANG Jing		Chinese Journal of Computers
1413	A Clustering Algorithm for Mobile Ad-Hoc Network				Ad Hoc network mobile cluster and cluster header Clustering Hierarchy	CHENG Wei-Ming ZHOU Xin-yun		Chinese Journal of Computers
1414	A Static Task Distribute Algorithm Based on Task Relation in LilyTask				task parallel static task scheduling DAG Critical path	DI Nan WANG Tao LI Xiao-Ming		Chinese Journal of Computers
1415	Cyclic Causality in Reasoning about Action				Causal Relation program ending reasoning about action Non-monotonic reasoning Plan Causal reasoning	LUO Bin GE Ye-Ting ZHU Zhao-hui CHEN Shi-Fu		Chinese Journal of Computers
1416	Survey Propagation Algorithm for SAT and Its Performance Dominated by Step Length				Boolean satisfiability problem £¨SAT£© Factor graph survey propagation algorithm local search Phase transition	SHAO Ming LI Guang-Hui LI Xiao-Wei		Chinese Journal of Computers
1417	Research on Technology of Intrusion Detection Based on Linear Prediction and Markov Model				LPC Markov Model IDS Markov information source entropy System call	YIN Qing-Bo ZHANG Ru-bo LI Xue-yao WANG Hui-qiang		Chinese Journal of Computers
1418	A Software Reliability Growth Model with Bell-Shaped Fault Detection Rate Function				software reliability assessment Non-homogeneous poisson process Software reliability growth model fault detection rate Learner model	LIU Hong-Wei YANG Xiao-zong Qu Feng DONG Jian		Chinese Journal of Computers
1419	Research on Target-Computer Secure Quantitative Fusion Model				quantitative fusion model D-S evidence theory AHP	LU Yu-Liang XIA Yang		Chinese Journal of Computers
1420	Model Checking Strategy of Mobile Agent Based on Technology of Collaborative Detection				mobile Agent tuple-space Model Validation. transference of configurations	LI Hai-ying CHENG Hao YE Wei-quan ZHUANG Zhen-quan		Chinese Journal of Computers
1421	Survey on the Core Techniques of Distributed Application Integration				Distributed application integration Middle ware service-oriented architecture Grid	XU Gang HUANG Tao LIU Shao-Hua YE Dan		Chinese Journal of Computers
1422	Research and Implementation of Service Oriented Architecture for Knowledge Discovery				KDD SOA natural language interface quality Domain ontology Meta-learning	YANG Li ZUO Chun WANG Yu-Guo		Chinese Journal of Computers
1423	An Effective Loading-Balancing Framework for Grid Web Service				Architecture resource tree area proxy autonomy system Load balance	CHEN Zhi-Gang LIU An-Feng XIONG Ce ZHANG Lian-Ming		Chinese Journal of Computers
1424	A Service-Oriented Dynamic Coordination Architecture and Its Supporting System				service oriented computing SA£¨software architecture£© Dynamic evolution remote object reference INTERNET	MA Xiao-Xing YU Ping TAO Xian-Ping LU Jian		Chinese Journal of Computers
1425	Grammar-Based Message Processing in Web Service Composition				Grammar	WANG Xiao-Ling GUO Zhi-Mao ZHOU Ao-Ying		Chinese Journal of Computers
1426	Design and Application of Contractual Computing Meta-Service in Grid Environment				Grid	ZHU Sui-Hui DU Zhi-Hui LAM W.K		Chinese Journal of Computers
1427	Service Oriented VEGA Grid System Software Design and Evaluation				VEGA Grid System software resource space Perfonnance Analysis.	ZHA Li LI Wei YU Hai-Yan CAI Ji-Ping		Chinese Journal of Computers
1428	Research on Web Service Description Language QWSDL and Service Matching Model				quality of service Domain ontology loose matching Similarity functions	HU Jian-Qiang ZOU Peng WANG Huai-Min ZHOU Bin		Chinese Journal of Computers
1429	Domain-Adaptive Service Evaluation Model				assessment model Machine learning Prior Knowledge	YANG Wen-Jun LI Juan-Zi WANG Ke-Hong		Chinese Journal of Computers
1430	Research on Service Oriented Ontology¤C¤C&amp;¤C¤CMeta Modeling Theory and Methodology				ordered Interoperability	HE Ke-Qing HE Fei LI Bing HE Yang-Fan LIU Jin LIANG Peng WANG Chong		Chinese Journal of Computers
1431	Research and Application of Service Gateway Based Virtual Service Cache Model				service gateway virtual server Buffer	GU Lei HE Chuan HUANG Zhen-Chun DU Bin LI San-Li		Chinese Journal of Computers
1432	TH-MSNS: A High Scalable Network Storage System				network storage system Network Storage	SHU Ji-Wu XUE Wei LI Bi-Gang ZHENG Wei-Min		Chinese Journal of Computers
1433	A Fast Algorithm for Distinguishing the Ascription of Islands and Label Points in GIS				Digital model Topology island Intern point	ZHANG Xiao-Can HUANG Zhi-Cai JIANG Heng-Xian PAN Yun-He		Chinese Journal of Computers
1434	Fragment Re-Assembly Based on LCS Matching				fragments assembly Culvature ov erlapping detection	PAN Rong-Jiang MENG Xiang-Xu TU Chang-He		Chinese Journal of Computers
1435	A Practical Rough Image Curve Matching Method Based on Accumulation of Evidence				curve matching accumulation of evidence Rigid body tr ansformation	ZHAO Xun-Po HU Zhan-Yi		Chinese Journal of Computers
1436	A Dynamic Information Aggregation Model and Its Application in Service Grid Environment				dynamic information aggregation dynamic information acquisition SOA Grid	WANG Gui-Ling LI Yu-Shun JIANG Jin-Lei MIAO Chun-Yu XU Jun SHI Mei-Lin		Chinese Journal of Computers
1437	A Service Virtualization Mechanism for Business End Programming				Service virtualization business end programming Business service virtualization language primitive	FANG Jun HU Song-Lin HAN Yan-Bo LIU Chen		Chinese Journal of Computers
1438	A Mobile Agent-Based Fault-Tolerant Model for Composite Web Service				Workflow fault tolerant model Replica	XU Wei JIN Bei-Hong LI Jing CAO Jian-Nong		Chinese Journal of Computers
1439	A Method of Automated Test Data Generation for Web Service				Software test Test data generation contract mutation test	JIANG Ying XIN Guo-Mao SHAN Jin-Hui ZHANG Lu XIE Bing YANG Fu-Qing		Chinese Journal of Computers
1440	QoS Optimizing Model and Solving for Composite Service in CGSP Job Manager				virtual server Service composition SA local search	JIN Hai CHEN Han-Hua LU Zhi-Peng NING Xiao-Ming		Chinese Journal of Computers
1441	A Model for Web Service Discovery with QoS Constraints				Service discovery QoS Mo Confluence	YANG Sheng-Wen SHI Mei-Lin		Chinese Journal of Computers
1442	Web Service Discovery Based on Ontology and Similarity of Words				Domain ontology similarity of words	WU Jian WU Zhao-Hui LI Ying DENG Shui-Guang		Chinese Journal of Computers
1443	Dynamic Discovery for Semantic Web Services Based on Evolving Distributed Ontologies				Description Logic Distributed description logical Service discovery Domain ontology	MA Ying-Long JIN Bei-Hong FENG Yu-Lin		Chinese Journal of Computers
1444	A P2P Based Web Service Discovery Mechanism with Bounding Deployment and Publication				service deployment service publication	CHEN De-Wei XU Bin CAI Yue-Ru LI Juan-Zi		Chinese Journal of Computers
1445	Realization of Workflow Views Based on Object Deputy Model				Workflow Workflow diagrams object deputy model Interoperability	PENG Zhi-Yong LUO Yi SHAN Zhe LI Qing		Chinese Journal of Computers
1446	A Transaction Service for Service Grid and Its Correctness Analysis Based on Petri Net				Service grid transaction service Mo Algorithm	TANG Fei-Long LI Ming-Lu HUANG Zhe-Xue WANG Cho-Li		Chinese Journal of Computers
1447	A Permission Management Model in Service-Oriented Architecture				permission management model authentication and authorization Service-oriented Middle ware	ZHU Lei ZHOU Ming-Hui LIU Tian-Cheng MEI Hong		Chinese Journal of Computers
1448	Service-Oriented Role-Based Access Control				Service-oriented Safety Access control RBAC Workflow	XU Feng LAI Hai-Guang HUANG Hao XIE Li		Chinese Journal of Computers
1449	An Approach to Business-User-Oriented Larger-Granularity Service Composition				business end programming larger-granularity service composition combined model Constraint processing Temporal constraint	HU Hai-Tao LI Gang HAN Yan-Bo		Chinese Journal of Computers
1450	GSML: An Interaction and Collaboration Oriented Programming Language for End Users				interaction CSCW end user programming asynchronous event	LIU Hao-Zhi YU Hai-Yan XU Zhi-Wei		Chinese Journal of Computers
1451	A Context Information Usage Pattern for Service Composition Platforms				Semantic Web context information context aware usage pattern	ZHANG Cheng HAN Yan-Bo		Chinese Journal of Computers
1452	A Goal Driven and Process Reuse Based Web Service Customization Model				Mass Customization goal driven process component flexible process defining	CAO Jian ZHANG Shen-Sheng LI Ming-Lu		Chinese Journal of Computers
1453	A Web Services Composition Method Supporting Domain Feature				Demain engineering domain feature	ZHAO Jun-Feng XIE Bing ZHANG Lu YANG Fu-Qing		Chinese Journal of Computers
1454	The Evolvement and Progress of R-Tree Family				SDW Geographic search engine Spatial query Cost model	ZHANG Ming-Bo LU Feng SHEN Pai-Wei CHENG Chang-Xiu		Chinese Journal of Computers
1455	Transferable Off-Line Electronic Cash				Cryptograph E-cash transferabil ity Blind signature restrictive blind signature	MA Chun-Guang YANG Yi-Xian		Chinese Journal of Computers
1456	Research on Network RAID Pipeline Technology				flowing water Net RAID Overlapping Process	ZHOU Ke FENG Dan WANG Fang ZHANG Jiang-Ling		Chinese Journal of Computers
1457	An Approach to Constructing Service-Oriented and Event-Driven Application Dynamic Alliances				enterprise application dynamic alliance service oriented computing event-driven application integration Cooperation strategy	LI Hou-Fu HAN Yan-Bo HU Song-Lin SHAN Bao-Hua LIANG Ying		Chinese Journal of Computers
1458	SPA: A New Efficient System for Security Protocol Analysis				Information safety Cryptographic protocol Formal analysis Search algorithm attack sequence	LI Jian-Xin LI Xian-Xian ZHUO Ji-Liang HUAI Jin-Peng		Chinese Journal of Computers
1459	Face Recognition Based on Two-Layer Generated Virtual Data for SVM				Face Recognition CVA DFA multi-class problem g enerated virtual data	CUI Guo-Qin GAO Wen		Chinese Journal of Computers
1460	A New Closed-Loop Pipeline Method for Point Target Detection and Tracking				zero-crossing local contrast high order correlation closed-loop-pipeline Detection of Object	ZHANG Hai-Ying ZHANG Tian-Wen		Chinese Journal of Computers
1461	Multiscale Bayesian Image Segmentation Fusing Context Information				multiscale Bayesian image segmentation MRF Context information Amalgamation posterior marginal probability	WANG Xi-Li LIU Fang JIAO Li-Cheng		Chinese Journal of Computers
1462	Research on Global Product Structure Model Based on Rough Set				Data Mining architecture model for products Users requirements individual configuration Parts design scheme	SUN Guo-Zi YU Ding-Wen WU Zhi-Jun		Chinese Journal of Computers
1463	A Parallel Learning Approach for Neural Network Ensemble				parallel learning ?neural networks Neural Network Ensemble Machine learning Generalization Error	WANG Zheng-Qun CHEN Shi-Fu CHEN Zhao-Qian		Chinese Journal of Computers
1464	Research on Hypercube &amp; Ring Connected Petersen Graph Interconnection Networks				Cycle Hypercube Interconnect network Routing algorithm	WANG Lei LIN Ya-Ping		Chinese Journal of Computers
1465	Parallel Local Block Factorization to Block Tridiagonal Matrices				local block factorization preconditioner ParaUel algorithm multisplit	WU Jian-Ping WANG Zheng-Hua LI Xiao-Mei		Chinese Journal of Computers
1466	A Video Text Detecting Method Based on Edge Detection and Line Features				video text detection Multimedia Information Retrieval £¨MIR£© Edge Detection Operator	LIU Yang XUE Xiang-Yang LU Hong GUO Yue-Fei		Chinese Journal of Computers
1467	Pre-extracting Support Vector for Support Vector Machine Based on Vector Projection				SVM Vector projection pre-exacting	LI Qing JIAO Li-Cheng ZHOU Wei-Da		Chinese Journal of Computers
1468	Improvement on Vertex Cover and Independent Set Problem for Low Degree Graphs				Vertex cover independent set exact algorithm Parameterized computation	XIAO Ming-Yu CHEN Jian-Er HAN Xu-Li		Chinese Journal of Computers
1469	Modeling Timer-Driven RM Scheduling Mechanism to Improve Its Real-Time Performance				Embedded System Real Time performance timer driven Evolution strategies	WANG Ji-Yong ZHAO Hai LIN Tao WANG Xiao-Ying WANG Jin-dong HAN Guang-Jie		Chinese Journal of Computers
1470	A Collaborative Web Caching System Based on Peer-to-Peer Architecture				dynamic reconfiguration self adaptive hopping	Ng Wee-Siong LING Bo WANG Xiao-Yu ZHOU Ao-Ying Ng Wee-Siong		Chinese Journal of Computers
1471	Study on Dynamic Scheduling Algorithms for Streaming Media Based on Proxy Caching				Continuous media Batch patching Proxy caching patch prefetching Scheduling	QIN Shao-Hua LI Zi-Mu CAI Qing-Song HU Jian-Ping		Chinese Journal of Computers
1472	Gateway Selection Strategy in Dense MANET				Ad Hoc network Route protocol clustering gateway selection	ZHAO Chun-Xiao WANG Guang-Xing		Chinese Journal of Computers
1473	Petri Net Based Modeling and GA Based Scheduling for FMS				Production Schedule ?genetic algorithms FMS	HAO Dong JIANG Chang-Jun LIN Lin		Chinese Journal of Computers
1474	A New Method for Similarity Matching of Non-Stationary Time Series Based on Fractal Time-Varying Dimension				?wavelet transform fractal time-varying dimension similarity criteria Non-stationary time series local self similarity	ZHAO Hui HOU Jian-Rong SHI Bo-Le		Chinese Journal of Computers
1475	Reproducing Kernel Method for Attitude Control of the Dual-Arm Space Robot				dual-arm space robot n-degree of freedom Optimal Control reproducing kernel generalized Jacobian matrix	GUO Qi HONG Bing-Rong		Chinese Journal of Computers
1476	High Quality Real-Time Rendering of Large Scale Point Model				point based modeling and rendering Real-time rendering GPU	ZHANG Long DONG Zhao CHEN Wei PENG Qun-Sheng		Chinese Journal of Computers
1477	Geodesic Path Computation and Region Decomposition of Point-Based Surface Based on Level Set Method				geodesic Domain decomposition extraction	XIAO Chun-Xia FENG Jie-Qing MIAO Yong-Wei ZHENG Wen-Ting PENG Qun-Sheng		Chinese Journal of Computers
1478	A Novel Approach to Edge Selection on Gradient Images Based on Dome Extraction				Contour detection multiple responses Math Morphology grayscale reconstruction Dome extraction	WANG Yi-Ke DOU Wan-Chun ZHANG Xi-Wen CAI Shi-Jie		Chinese Journal of Computers
1479	Performance Analysis of CDMA Watermarking Channel Using Additive Embedding				Digital Watermark watermark channel additive embedding	GU Li-Min FANG Yan-Mei HUANG Ji-Wu		Chinese Journal of Computers
1480	Fuzzy Multi-Class Support Vector Machine and Application in Intrusion Detection				Multi-Class Classification Problem fuzzy membership function IDS	LI Kun-Lun HUANG Hou-Kuan TIAN Sheng-Feng LIU Zhen-Peng LIU Zhi-Qiang		Chinese Journal of Computers
1481	The Strong Bisimilarity on the ¦Ð-Nets				p-net Petri net labeling operational rules strong bisimilarity	CAO Mu-Liang WU Zhi-Ming		Chinese Journal of Computers
1482	A Novel Approach to Estimate Posterior Probabilities by Class Conditional Confidence Transformations				Mode identification classifier combination A posterior probability class conditional confidence transformation Handwriting numeral recognition	LOU Zhen JIN Zhong YANG Jing-Yu		Chinese Journal of Computers
1483	A Novel EDCC Algorithm for IEEE 802.11 Protocol				CF CC DCC	HE Hong LI Jian-Dong Sheng Min LI Wei-Ying		Chinese Journal of Computers
1484	A New Improvement of Zhou-Gollmann¡¯s Non-Repudiation Protocol				non-repudiation Fairness Digital signature timeliness D-S evidence theory	LI Bo-tao LUO Jun-Zhou		Chinese Journal of Computers
1485	The Study and Implementation of Zero-Copy Packet Capture Platform				Zero copy high-speed network interface memory map address translation Conflict-free access	WANG Bai-Ling FANG Bin-Xing YUN Xiao-Chun		Chinese Journal of Computers
1486	A Novel Rate Control Algorithm in Video Coding for Low delay Communications				Video code Gradient direction Rate-distortion optimal Rate control DCT	ZHAO Bo WU Cheng-ke		Chinese Journal of Computers
1487	Antialiasing of Polygonal Object Deformation Controlled by Curves and Surfaces				curve offset offset curve Space deformation Sample	FENG Jie-Qing ZHAO Yu-hong WAN Hua-Gen GUO Jian-min JIN Xiao-Gang PENG Qun-Sheng		Chinese Journal of Computers
1488	Realistic Image Synthesis of Flying Scenes of Spacecraft				Realistic image Aeronautic Robot flying scene quantity optics radiance of plasma	LIU Shi-guang WANG Zhang-Ye WANG Chang-Bo PENG Qun-Sheng		Chinese Journal of Computers
1489	Modeling and Analysis of TIS Based on GSPN				Transportation Information System Workflow behavior expression Perfonnance Analysis.	LIN Lin JIANG Chang-Jun		Chinese Journal of Computers
1490	Face Recognition Based on a 3D Multi-Resolution Model and FLDA				Face Recognition Resampling Correspondence	GU Chun-Liang YIN Bao-cai KONG De-hui HU Yong-Li		Chinese Journal of Computers
1491	Fast Updating Maximum Frequent Itemsets				DM FP tree Maximal frequent itemset Update	JI Gen-Lin YANG Ming SONG Yu-qing SUN Zhi-hui		Chinese Journal of Computers
1492	Research on Intrusion-Deception-Based Dynamic Network Defense				activity analysis intrusion deception VE virtual server virtual environment control	XIA Chun-he LI Xiao-Jian ZHAO Qin-Ping		Chinese Journal of Computers
1493	Equivalent Generation of the S-box of RIJNDAEL				affine matrices transformations over finite fields	ZHANG Yu-an FENG Deng-Guo		Chinese Journal of Computers
1494	Relative Time Correctness for Mobile Real-Time Transactions and Its Implementation				Mobile real-time database mobile real-time transaction processing data invalid interval transaction execution model relative timing correctness	LI Guo-Hui CHEN Ji-Xiong YANG Bing XU Hua-Jie OUYANG Liu-Bo		Chinese Journal of Computers
1495	CEFF:A Method Handling Conditional Effects Based on Components				AI planning conditional effects factored expansion	ZHU Man-Fei JIANG Yun-Fei		Chinese Journal of Computers
1496	A New Self Adaptive Control Method for Network Protocol Processing				Network Protocol self-adaptive control method Interrupt controller OS	PAN Qing LI Wei MA Shi-Long ZHANG Xiao-Qing SUN Ling-Yun		Chinese Journal of Computers
1497	A Grid-Oriented Collaborative Network Computing Platform				CPM collaborative resource management Cluster virtual server	ZOU De-qing JIN Hai WU Song SHI Xuan-Hua QIANG Wei-Zhong		Chinese Journal of Computers
1498	Research and Implementation of Asynchronous Messaging in Object-Oriented Middleware				asynchronous messaging callback model polling model	ZHANG Zhi-Wei SUI Pin-Bo GUO Chang-Guo WU Quan-Yuan		Chinese Journal of Computers
1499	Proxy Cache Replacement Strategies Based on Bytes Benefit of Streaming Media File				streaming media file cache replacement algorithm bytes benefit deputy service	XIAO Ming-Zhong LI Xiao-Ming LIU Han-Yu DAI Ya-Fei ZHANG Jin-Yu		Chinese Journal of Computers
1500	A General DSP Based Multi-Modal Video Encoder				high speed digital circuit signal integrity Video code	LI Bo GE Bao-Shan LI Wei Yao Chun-Lian		Chinese Journal of Computers
1501	Study on Human-Computer Interaction Framework of Pervasive Computing				Pervasive computing cognitive characteristics Context-aware gesture	YUE Wei-Ning DONG Shi-hai WANG Yue WANG Guo-Ping WANG Heng CHEN Wen-Guang		Chinese Journal of Computers
1502	Constructing of Adjustable C~2 Quartic B¨¦zier Interpolation Curve				CAGD adjustable curve polynomial interpolation	Zhang Cai-ming WANG Jia-Ye		Chinese Journal of Computers
1503	A Statistical Model for Parsing Semantic Dependency Relations in a Chinese Sentence				Semantic analysis Statistical Analysis Dependency Grammar semantic dependency net	LI Ming-Qin LI Juan-zi WANG Zuo-ying LU Da-Jin		Chinese Journal of Computers
1504	Solving Market-Based QoS Control Model with Improved Genetic Algorithm				QoS market model LPC ?genetic algorithms	Chang Dong ZHANG Yao-Xue		Chinese Journal of Computers
1505	Precomputation for QoS Routing Based on Linear Functions				Linear function QoS LEACH Pre-computation	CUI Yong XU Ke WU Jian-Ping		Chinese Journal of Computers
1506	Technique of Code Obfuscation Based on Function Pointer Array				code obfuscation function pointer control flow transformation	LI Yong-xiang CHEN Yi-Yun		Chinese Journal of Computers
1507	The Architecture and Circuital Implementation Scheme of A New Generalized Cellular Automata				Parallel architecture Concurrent computer circuit implement Cellular neural network Generalized Cell Automation	SHUAI Dian-xun FENG Xiang ZHAO Hong-Bin WANG Xing		Chinese Journal of Computers
1508	SA Dynamic Evolution Model Based on Static-Point Transition				SA£¨software architecture£© Dynamic evolution adjacency matrices soak Firing point.	WANG Ying-hui LIU Yu WANG Li-fu		Chinese Journal of Computers
1509	Progressive Out-of-Core Compression Based on Reconstruction with Marching Cubes				out-of-core models progressive compression Arithmetic coding	LIU Ying CAI Kang-Ying WANG Wen-cheng WU En-Hua		Chinese Journal of Computers
1510	Visualized External Force/Torque Interaction in Virtual Prototyping Dynamics Analysis				FVP Dynamic Model Metaphor	TAN Jian-rong WANG Zheng LIU Zhen-Yu		Chinese Journal of Computers
1511	Memory Integrity Verifying Based on Hash Tree Hot-Window				EEPROM integrity check Performance	HOU Fang-yong WANG Zhi-Ying LIU Zhen		Chinese Journal of Computers
1512	The Convergence Rate and Efficiency of Evolutionary Algorithms				Evolutionary Algorithms convergence order Convergence Gene Effectiveness	ZHOU Yu-Ren YUE Xi-Shun ZHOU Ji-Xiang		Chinese Journal of Computers
1513	Object Orientation, Generic Programming and Type Constraint Checking				O-O generic programming requirement checking type constraint	Swen Bing		Chinese Journal of Computers
1514	User¡¯s Relevance Feedback Method Based on Information Filtering in Content-based Image Retrieval				Multimedia Database relevance feedback Image Retrieval	ZHOU Xiang-Dong SHI Bai-Le		Chinese Journal of Computers
1515	Step-HMIP:A Hierarchical Foreign Agents Model for Mobile IP				gateway mobility agent route optimization soft handoff hierarchical foreign agents model	WU Wei-guo ZHANG Xiao-liang QIAN De-Pei DONG Xiao-She		Chinese Journal of Computers
1516	Cryptography Property of Quadratic Forms over Finite Fields				balance performance cheating immune secret sharing	MA Wen-Ping		Chinese Journal of Computers
1517	The Analysis of Linear Equivalence of Boolean Functions and Its Applications				Boolean Function linear equivalence	MENG Qing-Shu ZHANG Huan-Guo		Chinese Journal of Computers
1518	Unequal Error Correction Protection for Video Based on Position Rearrange				position rearrangement UEP	ZHANG Fang XIAO Song WU Cheng-ke		Chinese Journal of Computers
1519	Completely Distributed Algorithm for Measurement Collaboration Problem				measurement collaboration problem distributed collaboration Distributed algorithm conflict task	WU Qi BI Jing-Ping WANG Kai HUANG Jing LI Zhong-cheng		Chinese Journal of Computers
1520	Research on Service Level Management Strategy and Its Implementation				SLM network management protocol	ZHAO Yong-Yi WANG Guang-Xing FENG Jian-Xin LIN Na		Chinese Journal of Computers
1521	Study and Implementation of Double-Levels-Cache GFAC				GFAC Operating system Multiple security policies	SHAN Zhi-Yong SUN Yu-Fang		Chinese Journal of Computers
1522	Neural Network Ensemble				?neural networks Neural Network Ensemble Machine learning Neural Computing Generalization	ZHOU Zhihua CHEN Shifu		Chinese Journal of Computers
1523	Constructive Hybrid Decision Tree				Machine learning ?neural networks CART £¨Classification And Regression Trees£© constructive induction hybrid Learning algorithm	ZHOU Zhihua GE Xiang CHENG Zhaoqian		Chinese Journal of Computers
1524	Enhance Fault Tolerant Ability of Feedforward Neural Networks Against Multi-Node Open Fault				?neural networks Fault tolerance open fault Redundancy Generalization	ZHOU Zhihua JIANG Yang CHEN Shifu		Chinese Journal of Computers
1525	Object Modeling and Analysis Based on Morphable Model: A Review				wire frame model Deformable Model low bit rate coding Authentication reconstruction	ZHANG Hui XU Guang-you XIE Feng		Chinese Journal of Computers
1526	A Novel Random Global Routing Algorithm Independent of Net Ordering				global routing global routing layout CAD	BAO Hai-Yun JING Tong HONG Xian-long CAI Yi-ci		Chinese Journal of Computers
1527	Depth Correction in Concentric Mosaics				multiple concentric mosaics IBR plenoptic function VR	HU Jin-hui HU Zhan-Yi		Chinese Journal of Computers
1528	Product Form Approximate Solution for No Product Form Solution Stochastic Petri Nets				product form solution approximate solution	LIU Dao-Bin LIN Chuang LU Wei-ming		Chinese Journal of Computers
1529	Implementing Fair Queuing Algorithms in High Speed Routers Based on Statistical Shift Registering Sorting Architecture				QoS fair queuing scheduling shift registering sorting	WANG Da-Wei HONG Pei-lin LI Jin-Sheng YANG Hai-Jun		Chinese Journal of Computers
1530	Dual Scale Automaton Model for Virtual Plant Development				Virtual Plant Plant Growth Mo dual\|scale Automata	ZHAO Xing de REFFYE Philippe XIONG Fanlun HU Baogang ZHAN Zhigang		Chinese Journal of Computers
1531	A Sensor Based Method to Capture Motion of Two Arms				Motion Tracking Virtual human VR sign language	WANG Zhao-qi GAO Wen XU Yan		Chinese Journal of Computers
1532	A Fast Caption Text Detection Algorithm on MPEG Compressed Video and Its Application				content based visual information retrieval caption detection index of news video	WANG Wei-Qiang GAO Wen GAO Wen		Chinese Journal of Computers
1533	Networked Parallel Supercomputing System THNPSC-1				Networked parallel computing Cluster computing fast crossbar switch network User-Level communication performance evaluation tool	LI San-Li DU Zhi-Hui MA Qun-Sheng WANG Xiao-ge		Chinese Journal of Computers
1534	Constraint Oriented Robust Design				robust design Concurrent Design constraint model	LI Tao XIONG Guang-Leng		Chinese Journal of Computers
1535	Generic Congestion Control for IP Networks and Its Implementation in Linux Kernel				Congestion control	LIU Xi-Cheng PANG Bin XIANG Yang-Zhao GAO Wen		Chinese Journal of Computers
1536	A Data Mining Algorithm Based on Calculating Multi Segment Support				DM association rule Algorithm Closed itemset mult segments support	LI Xiong-Fei YUAN Sen-Miao DONG Li-Yan QUAN Bo		Chinese Journal of Computers
1537	On Component Replacing and Replacement Tests for Model Based Diagnosis				Model-Based Diagnosis Detect component replacing replacement test	JIANG Yun-Fei LI Zhan-Shan		Chinese Journal of Computers
1538	Cracking A Data Encryption and Decryption System Using Multi Valued Logic Array				Many-valued logics logic array Data encryption decryption known plain text attack	Dai Qiong ZOU Xiao-Xiang LUO Zhu-Kai		Chinese Journal of Computers
1539	A New Distributed Secure Electronic Auction Protocols				Distributed Safety Electronic auction publish/subscribe architecture	JI Dong-Yao WANG Yu-Min		Chinese Journal of Computers
1540	Electronic Cash System with Multiple Banks				fair electronic cash Group signature signatures of proof of knowledge Elliptic curve	ZHANG Fang-guo ZHANG Fu-Tai WANG Yu-Min		Chinese Journal of Computers
1541	An Authenticated Scheme of Onion Routing				Betwork security Data Hiding Onion routing group signature Signcryption	ZHAO Fu-xiang WANG Yu-Min WANG Chang-jie		Chinese Journal of Computers
1542	Neocognitron Incorporated with Evolutionary Computation				neocognitron EDA cooperative coevolution	SHI Da-Ming LIU Hai-Tao SHU Wen-Hao		Chinese Journal of Computers
1543	A Maximum-Entropy Learning Algorithm of Radial Basis Function(RBF) Neural Networks				RBF maximum entropy principle Lagrange multipliers	ZHANG Zhi-Hua ZHENG Nan-ning ZHENG Hai-Bing		Chinese Journal of Computers
1544	Utterance Verification Based on Dynamic Garbage Evaluation Approach				Keyword spotting utterance verification Automatic speech recognition £¨ASR£©	LIU Jun ZHU Xiao-Yan		Chinese Journal of Computers
1545	Clustering Methods by Simulating Visual Systems				primary visual system scale space theory clustering algorithms and analysis	ZHANG Jiang She LEUNG Yee XU Zong-Ben		Chinese Journal of Computers
1546	Hierarchical Communication Architecture and Algorithm for Remote Multimedia Conference Systems				multimedia conferencing system media mixing communication architecture	HE Yan-Xiang DENG Ai-Lin DU Zhuo-min		Chinese Journal of Computers
1547	Modeling Social Agents in BDO Logic				mental state Belief desire intention obligation Promise decommitment	MA Guang-wei XU Jin-hui SHI Chun-yi		Chinese Journal of Computers
1548	A Formal Model of Multi-Agent Collaborative Systems				Agent MAS side effect problem situation calculus	LIU Gui-Quan CHEN Xiao-Ping Fan Yan CAI Qing-Sheng		Chinese Journal of Computers
1549	Research on Hybrid Geometric Constraint Satisfaction				Geometric Constraint DOF constraint degree rigid bodies Deformable object	LI Yan-tao CHEN Yu-jian SUN Jia-guang		Chinese Journal of Computers
1550	Degree-Constrained Multicasting for Multimedia Communications				multicast routing algorithm Degree constraints ?genetic algorithms	LIU Ying LIU San-Yang		Chinese Journal of Computers
1551	Strategies of Ambiguous Rule Acquisition from Vague Decision Table				Decision Rules Robustness unknown	MA Zhi-feng XING Han-cheng		Chinese Journal of Computers
1552	TSA-OT: An Algorithm Scheduling An Out-Tree DAG				Job scheduling Critical path schedule length	LIU Zhen-Ying FANG Bin-Xing ZHANG Yi		Chinese Journal of Computers
1553	Near-Optimal Scalability£º A Pratical Scalability Metric				Concurrent computer ParaUel algorithm Extensibility	CHEN Jun LI Xiao-Mei		Chinese Journal of Computers
1554	High Efficient One Dimensional Dynamical Load Balancing Method: Multilevel Averaging Weight Method				parallel numerical simulation Dynamic load balancing multilevel averaging weight method	MO Ze-Yao		Chinese Journal of Computers
1555	Test Pattern Generation in Built-In Self-Test with Multiple Scan Chains				scan based BIST multiple scan chains LFSR minimum correlativity weight	LI Zhao-lin YE Yi-Zheng MAO Zhi-gang		Chinese Journal of Computers
1556	The Key Techniques of Automatic Logic Diagrams Generation for High Level Synthesis				high level synthesis Logical diagram Placement routing CART £¨Classification And Regression Trees£©	LIU Qin-Nan LIU Ming-Ye		Chinese Journal of Computers
1557	Applying Data Mining to Web Pre-Fetching				Internet Data Model DM Prefetch	XU Bao-Wen ZHANG Wei-Feng		Chinese Journal of Computers
1558	A Realistic Parallel Computational Model				Workstation cluster	JI Yong-Chang DING Wei-Qun CHEN Guo-Liang AN Hong		Chinese Journal of Computers
1559	An Agent Location Transparent Communication Method in Mobile Agent System				Mobile Agent location tracking Agent shadow	WANG Hong LIN Shou-Xun ZENG Guang-Zhou		Chinese Journal of Computers
1560	The Theory of SVM and Programming Based Learning Algorithms in Neural Networks				CVA Plan ?neural networks Learning Algorithm	ZHANG Ling		Chinese Journal of Computers
1561	A New Argumentation Framework and Its Application				argumentation system Non-monotonic reasoning abduction Airline forecast Logic programming declarative semantics	CHEN Rong JIANG Yun-Fei		Chinese Journal of Computers
1562	Model-Based Diagnosis System with Constraints				Model-Based Diagnosis abduction Causal Relation Confluence	CHEN Rong JIANG Yun-Fei		Chinese Journal of Computers
1563	Building Language Communication between Deaf People and Hearing Society through Multimodal Human Computer Interface				hand gesture synthesis facial feature points detection multimodal human computer interfa	GAO Wen CHEN Xi-Lin MA Ji-Yong WANG Zhao-Qi		Chinese Journal of Computers
1564	A Survey of Image Based Illumination Model				image based rendering £¨IBR£© image basedre lighting plenoptic function Illumination model	SHEN Chen MA Song-De SHUM Heung-Yeung		Chinese Journal of Computers
1565	Multimodal User Interface for Internet				Multimodal user interface multimodal integration INTERNET Multimedia ad hoc	DONG Shi-Hai XIAO Bin WANG Guo-Ping		Chinese Journal of Computers
1566	Progressive Fine Granular Scalable Video Coding				Video code fine granular scalable Motion compensation bit plane coding	WU Feng LI Shi-Peng ZHANG Ya-Qin		Chinese Journal of Computers
1567	The Design and Implementation of User s Environment of Parallel Computer				user environment Concurrent computer Extensibility Dawning 2000¢ò	WU Ming CHEN Guo-Liang SUN Ning-Hui		Chinese Journal of Computers
1568	A Parallel Algorithm for Block-Tridagonal Linear Systems on Distributed Memory Multicomputers				Distributed storage ParaUel algorithm Multi-computers	LUO Zhi-Gang LI Xiao-Mei		Chinese Journal of Computers
1569	Key-Frame ExtractionBased Improved Nearest Feature Line(NFL) Classification Algorithm				content based retrieval Key frame extraction Color histogram	ZHAO Li QI Wei LI Stan Z WANG Yi-Jin YANG Shi-Qiang ZHANG Hong-Jiang		Chinese Journal of Computers
1570	Depth Recovery from Concentric Mosaics				concentric mosaics Depth recovering epipolar plane image	LI Yin LU Han-Qing SHUM Heung-Yeung		Chinese Journal of Computers
1571	Meaningful Regions Extraction Based on Image Analysis				Image Retrieval meaningful regions Linguistic meaning Division Cluster	LUO Yun ZHANG Yu-Jin GAO Yong-Ying		Chinese Journal of Computers
1572	The Guarantees of QoS for Multimedia Streams Based on Adaptive Session				multimedia adaptive module	ZHANG Zhan-Jun HAN Cheng-De YANG Xue-Liang		Chinese Journal of Computers
1573	Fish-Eye Lens Camera Stereo Vision for Dense Depth Map Recovery				fish eye lens Stereo Region matching Range Image	JIA Yun-De LU Hong-Jing LIU Wan-Chun		Chinese Journal of Computers
1574	A New Linear Camera Self-Calibration Technique				Camera self calibration active vision Pole Fundamental matrix	LI Hua WU Fu-Chao HU Zhan-Yi		Chinese Journal of Computers
1575	A New Camera Self-Calibration Method Based on Active Vision System				Camera self calibration active vision	LEI Cheng WU Fu-Chao HU Zhan-Yi		Chinese Journal of Computers
1576	A Robust Biepipole Constraint Algorithm for Estimating Fundamental Matrix				Fundamental Matrix biepipole constraint Estimates SVD Residual Error	CHEN Ze-Zhi WU Cheng-Ke		Chinese Journal of Computers
1577	Watermark Algorithm Based on Modulo				Digital Watermark modulo Data hiding	XIA Guang-Sheng CHEN Ming-Qi YANG Yi-Xian HU Zheng-Ming		Chinese Journal of Computers
1578	Fast Similarity Retrieval Based on Multiple-Inverted File				Index structure Similarity search multiple inverted file	WU Li-De LUO Hang-Zai XUE Xiang-Yang		Chinese Journal of Computers
1579	On Approximating Bayesian Networks by Removing Arcs				arc removal	YUE Bo JIAO Li-Cheng		Chinese Journal of Computers
1580	3-D Range Image Resampling Using B-Spline Surface Fitting				Range Image resampling range image	Zhao Dongming LI Song-Tao ZHANG Chang-Shui RONG Gang BIAN Zhao-Qi Zhao Dongming		Chinese Journal of Computers
1581	A Scheme for QoS-Based Routing Using Genetic Algo rithm in Internet				?genetic algorithms	HE Xiao-Yan FEI Xiang LUO Jun-Zhou WU Jie-Yi		Chinese Journal of Computers
1582	Data Mining for Learning Mandarion Prosodic Models				Prosodic rule DM Cluster Analysis CART £¨Classification And Regression Trees£© ?neural networks	ZHU Ting-Shao GAO Wen		Chinese Journal of Computers
1583	Multiple Improved Exponential Bidirectional Associative Memory and Its Decision-Making Performance in Multievidence Reasoning				Evidence Inference ?neural networks exponential bidirectional associative memory Decision	CHEN Song-Can CAI Jun		Chinese Journal of Computers
1584	An Iterative Algorithm for the Generalized Optimal Set of Discriminant Vectors and Its Application to Face Recognition				Mode identification General optimal set of discriminant vectors Feature Extraction	GUO Yue-Fei YANG Jing-Yu		Chinese Journal of Computers
1585	An Experimental Study of Boolean Process				Boolean process waveform function sensitization	YU Xiao-Yang MIN Ying-Hua LI Zhong-Cheng WU Cheng-Wen		Chinese Journal of Computers
1586	Design Semantics of Assembly Modeling in Virtual Environment: Expression, Transfer and Transformation				Virtual assembly assembly semantics assembly constraint VR	LIU Zhen-Yu TAN Jian-Rong ZHANG Shu-You JIAN Zheng-Feng		Chinese Journal of Computers
1587	Fish-Eye Lens Camera Calibration for Stereo Visio n System				Amera calibration eye fish lens Stereo Range Image	JIA Yun-De LU Hong-Jing XU An LIU Wan-Chun		Chinese Journal of Computers
1588	Implementation of a Measurement Tool for Object Oriented Software and Research on Measure Experiments				Software measurement O-O	LI Xin-Ke LIU Zong-Tian PAN Biao XING Da-Hong		Chinese Journal of Computers
1589	Preferential Model with Ranked Valuation				Non-monotonic reasoning valuation ranked preferential model representation theorem	ZHU Zhao-Hui CHEN Shi-Fu ZHU Wu-Jia		Chinese Journal of Computers
1590	Performance Analysis of Random Competition Strategy in Monte Carlo Algorithms				random competition strategy Randomized algorithm Combination optimization	XIE Xing ZHOU Zhi CHEN Guo-Liang GU Jun		Chinese Journal of Computers
1591	Partial Linear Access Region Description for Access Data Space				Parallel compilation communication optimization description of data access	CHEN Yu XIA Jun YANG Xue-Jun QIAN Fang CHEN Fu-Jie		Chinese Journal of Computers
1592	Dedicated Memory Accessing for Radix2¡Á2 FFT					XIE Ying-Ke HOU Zi-Feng HAN Cheng-De		Chinese Journal of Computers
1593	Object Modeling and Implementation of Access Control Based on Role				Access control Mo RBAC O-O Security Management	YAN Han ZHANG Hong XU Man-Wu		Chinese Journal of Computers
1594	The User-Defined Multi-Functional Join Query Optimization in Constraint Databases				functional join Query optimization Confluence	HONG Xiao-Guang YANG Bo WANG Hai-Yang		Chinese Journal of Computers
1595	ISP: A High Performance Crossbar Arbitrating Algorithm				IPv6 router switch arbitrating algorithm	SUN Zhi-Gang SU Jin-Shu LU Xi-Cheng		Chinese Journal of Computers
1596	A Minimum Instruction Set Testing Algorithm Based on Microinstruction Coverage				MCU Functional test microinstruction Minimal covering	ZHANG Sheng-Bing GAO De-Yuan FAN Xiao-Ya		Chinese Journal of Computers
1597	A New Computing Mechanism for Internet Content Copyright Protection				secure kernel digital copyright Copyright protection component	ZHUANG Chao		Chinese Journal of Computers
1598	Extended Fair Relation in Petri Net				Fairness extended fair relation quasi fair relation	NING Hua JIANG Shu-Qiang WU Zhe-Hui		Chinese Journal of Computers
1599	The Cloud Scheduler Politics of Multiprocessor Multitask Real Time Systems				Cloud Model Job scheduling Multiprocessor Real time system just-in-time£¨JIT£©	SONG Yuan-Jun YANG Xiao-Zong LI De-Yi CUI Dong-Hua		Chinese Journal of Computers
1600	Study of Novel Interconnection Network(NIN)				NIN inverted graph interconnection network average latency bandwidth of network network throughput	ZHOU Zhi-Yu XIA Pei-Su TANG Zhi-Min		Chinese Journal of Computers
1601	A Scalable Key Distribution System for Multilevel Security Conference				Key distribution Multilevel security asymmetric cryptography Digital signature	ÃÉÑî Áõ¿ËÁú ÇäË¹ºº MENG Yang LIU Ke-Long QING Si-Han		Chinese Journal of Computers
1602	Research of Network Model Adapt to QoS Routing Mechanism				Integrated service Network Model crop	FENG Jing MA Xiao-Jun GU Guan-Qun		Chinese Journal of Computers
1603	The Immune Programming				Immune programming Vaccine Convergence	WANG Lei PAN Jin JIAO Li-Cheng		Chinese Journal of Computers
1604	An Algorithm for Recognizing the User Interpretation without Conflicts				O-O database Normalization user interpretation collision	LIU Guo-Hua CHEN Zi-Jun JI Wen-Yun SHI Bo-Le HUANG Dong-Mei		Chinese Journal of Computers
1605	Research of Color Matching Method Based on BP Network				color matching Dynamic Clustering	GUO Mao-Zu WANG Ya-Dong SU Xiao-Hong WANG Xing-Qi		Chinese Journal of Computers
1606	Spatio-Temporal Appearance Modeling and Recognition of Continuous Dynamic Hand Gestures				gesture segmentation Gesture Recognition spatio temporal appearance hierarchical fusion of multi modal information dynamic space time warping	REN Hai-Bing ZHU Yuan-Xin XU Guang-You LIN Xue-Yin ZHANG Xiao-Ping		Chinese Journal of Computers
1607	Multiscale Geometric Active Contour Model and Boundary Extraction in MR Images				contour extraction energy based active contour model geometric active contour model multiscale geometric active contour model	MA Feng TANG Ze-Sheng XIA Shao-Wei		Chinese Journal of Computers
1608	A Quick Rendering Algorithm Based on Space Coherence and Geometry Simplification				VR culling image based rendering	ZHENG Wen-Ting BAO Hu-Jun PENG Qun-Sheng		Chinese Journal of Computers
1609	Skeleton-Based Triangular Surface Reconstruction from Complex Contour Lines				Contour Curve Skeleton curved surface	WANG Qiang MA Li-Zhuang BAO Hu-Jun		Chinese Journal of Computers
1610	An Automatic Method for Contour Interpolation in Map Design				Map Contour line interpolation	HU Wei-Ming WU Bing LING Hai-Bin		Chinese Journal of Computers
1611	Rapid Automated Hill-Shading for Very Large Map				Map hill shading	HU Wei-Ming LING Hai-Bin		Chinese Journal of Computers
1612	A New Method for Modeling the Fireball				fireball particle vortex field Computer Simulating	TANG Hao-Xuan HONG Bing-Rong		Chinese Journal of Computers
1613	Clustering Method for Mining Quantitative Association Rules				DM quantitative association rules Cluster algorithm Sampling	YUAN Sen-Miao CHENG Xiao-Qing		Chinese Journal of Computers
1614	Divisional Data Management Mechanism for DVE Systems in Multiple Server/Client Model				DVE server/client model DM Load Balance	JIANG Xiao-Hong PAN Zhi-Geng YANG Meng-Zhou SHI Jiao-Ying		Chinese Journal of Computers
1615	Semantics for Process Creation and Their Equivalence				process creation transition trace semantic equivalence	YUAN Chun CHEN Yi-Yun		Chinese Journal of Computers
1616	BDCom-ST: Smalltalk Program Understanding System				Program comprehension O-O type inference Reverse dngineering Software reuse	MEI Hong WU Qiong YUAN Wang-Hong YANG Fu-Qing		Chinese Journal of Computers
1617	The Research on Arithmetic of the Number Theory Transformation Applied in the Image Compression				image compression technique the number theory transformation Multimedia Database	ZHANG Hong ZHANG Xiao-Fei		Chinese Journal of Computers
1618	EnhancingFarInfraredImageSequenceswithModel BasedAdaptiveFiltering				enhance Filter IR imaging	TANG Ming MA Song-De XIAO Jing		Chinese Journal of Computers
1619	Recognition of A Limited Chinese Character Set Based on Improved CLAFIC LSM Algorithm				LSM image information features recognition of similar character on shape	JIANG Wei-Feng LIU Ji-Lin LIU Yi		Chinese Journal of Computers
1620	Research on Adaptive Congestion Control Based on RTT				round trip time Congestion control real time multimedia communication phase image	ZHU Li ZHOU Jun-Hui ZHENG Shou-Qi ZHENG Zhi-Jun BAI Yao-Bin		Chinese Journal of Computers
1621	An Efficient and Fair Electronic Commerce Protocols				information goods payment Fair exchange Delay	SUN Yong-Xing MA Wen-Ping WANG Xin-Mei		Chinese Journal of Computers
1622	JPI: Pure Java Language Based Heterogeneous Parallel Processing Supporting Platform				heterogeneous parallel processing seamless mobility programs of network intensive model	YE Jing-Bo LU Xin-Da		Chinese Journal of Computers
1623	Modeling Dynamic Architectures for Multi Agent Systems				SA£¨software architecture£© Dynamic Model Petri net	JIAO Wen-Pin SHI Zhong-Zhi		Chinese Journal of Computers
1624	Compiling-Support Communication Optimizations for SVMs				directives-assisted automatic compiling Data distribution software pipelining	HONG Jin-Wei CHEN Guo-Liang ZHANG Zhao-Qing ZHANG Feng		Chinese Journal of Computers
1625	OilCL:A Communication Library for Oil Reservoir Numerical Simulation Parallel Computing				Concurrent computer oil reservoir numerical simulation computing communication library	XIONG Yu-Qing CHAO Jian-Wen ZHANG Xiang		Chinese Journal of Computers
1626	The Completeness and Consistency of Temporal Specifications for the Multimedia Program				Temporal relations Soundness Consistency	ZHAO Chen		Chinese Journal of Computers
1627	Algorithm of Address Generation for Multidimensional Array				multi-dimensional array EEPROM address generation High level synthesis	HAN Shu LIU Ming-Ye		Chinese Journal of Computers
1628	Area Routing Oriented Hierarchical Corner Stitching with Partial Bin				layout data structure gridless area routing	ZHANG Yan WANG Bao-Hua CAI Yi-Ci HONG Xian-Long		Chinese Journal of Computers
1629	Extending the Argumentation theoretical Foundation for Abductive Logic Programming				argument nonmonotonic abduction abductive logic programming declarative semantics	CHEN Rong JIANG Yun-Fei		Chinese Journal of Computers
1630	Data Mining Via Lattice Machine				DM data reduction Lattice	WANG Shi WANG Hui GAO Wen		Chinese Journal of Computers
1631	A Data Prefetching Method Used in ILP Compilers and Its Optimization				data prefetch temporal locality register file prefetch optimization	LIAN Rui-Qi ZHANG Zhao-Qing QIAO Ru-Liang		Chinese Journal of Computers
1632	Evolutionary Approximation of Multi dimensional Functions				Function Approximation ?genetic algorithms decision making strategy learning evolutionary robotics	LI Jian-Qi CHEN Huo-Wang WANG Bing-Shan		Chinese Journal of Computers
1633	The Human Facial Combined Expression Recognition System				combined expressions eigen sequences primary expression regions eigen flow	JIN Hui GAO Wen		Chinese Journal of Computers
1634	A New Data Processing Method Based on A Biological Model of Compound Eye: Direction Quantization Representation and Its Theory				Compound Eyes direction quantization representation convex hull Computation geometry motion planning and robot control	ZHANG Jiang-She XU Zong-Ben RUAN Yi-Wen		Chinese Journal of Computers
1635	A New Data Processing Method Based on A Biological Model of Compound Eye: Direction Quantization Representation in Applications				Compound Eyes direction quantization representation convex hull Computation geometry motion planning and robot control	ZHANG Jiang-She XU Zong-Ben RUAN Yi-Wen		Chinese Journal of Computers
1636	A Hierarchical Model Based on Visual Cortex				Vision cognitive neuroscience Mode identification ANN	WEI Hui HE Xin-Gui		Chinese Journal of Computers
1637	Indexing Point Data by Lattice				Information Retrieval Index lattice vector quantization	XUE Xiang-Yang LUO Hang-Zai WU Li-De		Chinese Journal of Computers
1638	A New Robust Algorithm for Epipolar Geometry Estimation				Fundamental Matrix Robust Residual Error SVD	CHEN Ze-Zhi WU Cheng-Ke LIU Yong		Chinese Journal of Computers
1639	Single Rotated Face Location Based on Affine Template Matching				Face location Matching mould of Chinese language Face Detection	LIANG Lu-Hong AI Hai-Zhou HE Ke-Zhong ZHANG Bo		Chinese Journal of Computers
1640	Embedding Cartesian Product Graphs into Cayley Graphs				embedding of graphs product of embeddings	ZHAO Meng FANG Bin-Xing WANG Yi-He HU Ming-Zeng		Chinese Journal of Computers
1641	Face Identification Based on Singular Value Decomposition and Data Fusion				Face identification SVD Data Aggregation	WANG Yun-Hong TAN Tie-Niu ZHU Yong		Chinese Journal of Computers
1642	A Novel Adaptive Neural Network Regression Estimate Algorithm				?neural networks Regression estimator Fiekl Theory Adaptive Resonance Theory£¨ART£©	ZHOU Zhi-Hua CHEN Zhao-Qian SHAO Dong CHEN Shi-Fu		Chinese Journal of Computers
1643	Design and Application of Persistent User Interface Management System PDUIMS				User interface management system persistent storage Decentralize software distribution	TIAN Bian DAI Hang DAI Guan-Zhong LIU Cheng		Chinese Journal of Computers
1644	Distributed VOD System and Its Data Storage				Data storage loss of video serving	PENG Yu-Xing CHEN Fu-Jie		Chinese Journal of Computers
1645	Analysis of Backtracking on Random k-SAT				Algorithm analysis average complexity Backtracking	XU Ke LI Wei		Chinese Journal of Computers
1646	A High Performance Method for Parallel Qualitative Simulation				Qualitative Simulation Concurrent computer CSP	TU Yong-Zhong BAI Fang-Zhou FANG Jin CHEN Zhong-Bao SHAO Chen-Xi		Chinese Journal of Computers
1647	Ontology-Based Requirements Elicitation				Requirements elicitation Ontology model reuse involvement of domain users	JIN Zhi		Chinese Journal of Computers
1648	Cooperating Global Instruction Scheduling and Instant Register Allocation				ILP Global instruction scheduler Register allocation	WU Cheng-Yong LIAN Rui-Qi ZHANG Zhao-Qing QIAO Ru-Liang		Chinese Journal of Computers
1649	Performance Analysis of Request Dispatching and Selecting in Web Server Clusters				Dispatcher request select Perfonnance Analysis.	LIN Chuang		Chinese Journal of Computers
1650	Design of an Input queued ATM Switch Supporting Multicast and Research on Its Scheduling Policy				input queued Scheduling strategy QoS IP multicast	ZHAI Ming-Yu GU Guan-Qun WU Guo-Xin LUO Jun-Zhou		Chinese Journal of Computers
1651	An Optimal Method of Bipartite Graph Matching for Underconstrained Geometry Solving				Geometric Constraint constraint satisfaction Decomposition Parameterized computation	CHEN Li-Ping WANG Bo-Xing PENG Xiao-Bo ZHOU Ji		Chinese Journal of Computers
1652	An Ellipse-Liked Offset Curve and Its Application				general offset curve ellipse offset curve Approximation Deformation	WANG Guo-Ping SUN Jia-Guang		Chinese Journal of Computers
1653	Degree Reduction of Uniform B Spline Curves				Degradation degree reduction Approximation	YONG Jun-Hai HU Shi-Min SUN Jia-Guang		Chinese Journal of Computers
1654	Planar Conic Based Camera Calibration				Amera calibration Planar Pattern homography	YANG Chang-Jiang SUN Feng-Mei HU Zhan-Yi		Chinese Journal of Computers
1655	Shot and Episode Based Nonlinear Organization of Video				Video reorganization video browsing episode representation frames	LU Hai-Bin ZHANG Yu-Jin YANG Wei-Ping		Chinese Journal of Computers
1656	The Design of LS SIMD Array Microprocessor Control Logic				Control Logic instruction pipeline	LI Li SHEN Xu-Bang		Chinese Journal of Computers
1657	Process Expression of Unbounded Fair Petri Nets				Process expression unbounded Fairness	WU ZheHui WANG PeiLiang ZHAO MaoXian		Chinese Journal of Computers
1658	A Variant of STGA and Its Bisimulation Checking				Value-passing processes symbolic transition graph STGA Bisimulation predicate equation system	LI ZhouJun CHEN HuoWang ZHONG GuangJun WANG BingShan		Chinese Journal of Computers
1659	Implication-Tree Based Redundancy Addition and Removal Technique				Logic synthesis redundancy addition and removal technique alternative wiring logic transformation	LONG WangNing WU YouLiang BIAN JiNian XUE HongXi		Chinese Journal of Computers
1660	The Wall Mesh				Interconnect network wall mesh LEACH Broadcast	CHEN GuiHai XIE Li LAU F.C.M GU Qing ZHOU NengFa		Chinese Journal of Computers
1661	Design of Interleaver of Turbo Code Based on Convolutional Codes				Convolutional coding interleaver matrix error floor distance spectrum	WU KeYing LI Hui WANG YuMing		Chinese Journal of Computers
1662	Depth Estimation and Modeling of a Tree from a Single image				shape from shading modeling of trees simulation of natural phenomena	YAN Tao CHEN YanYun WU EnHua		Chinese Journal of Computers
1663	Incremental Query Merging in Multicast Environment				Database System Query optimization INTERNET Multicast	ZHANG De DONG YiSheng		Chinese Journal of Computers
1664	Memory Complexity Analysis on Numerical Programs				Algorithms complexity algorithm optimizatioX memory complexity Complexity Analysis High performance computation	ZHANG YunQuan SUN JiaChang TANG ZhiMin CHI XueBin		Chinese Journal of Computers
1665	The Information System Design Based on the Dictionary Database				Data Dictionary Object Data plow driven	GUO ShengHui SUN YuFang		Chinese Journal of Computers
1666	Differentiated Services in the Internet: A Survey				QoS DiffServ IntServ IP multicast Fairness	LIN Chuang SHAN ZhiGuang SHENG LiJie WU JianPing		Chinese Journal of Computers
1667	An Accurate Intersection Method for Sculptured Solids				trimmed patch Boolean operation sculptured model surface--surface intersection	TANG Min DONG JinXiang		Chinese Journal of Computers
1668	A New Framework and Some Results for Threshold Function				threshold function linearly separable set Neural cell Boolean Function	MA Xiao-Min YANG Yi-Xian ZHANG Zhao-Zhi		Chinese Journal of Computers
1669	A Strong Privacy Amplification Protocol by Unconditionally Secure Authentication				privacy amplification Unconditional security authentication codes Erasure code	LIU Sheng-Li MA Wen-Ping WANG Yu-Min		Chinese Journal of Computers
1670	Fault-Tolerant Routing in Hypercube Multicomputers Using Optimal Path Matrices				fault tolerant routing optimal path matrices Hypercube Multi-processor System.	GAO Feng LI Zhong-Cheng		Chinese Journal of Computers
1671	A Fault-Tolerant Routing Strategy Based on Extended Safety Vectors in Hypercube Multicomputers				extended safety vectors fault tolerant routing Hypercube Multi-processor System.	GAO Feng LI Zhong-Cheng MIN Ying-Hua WU Jie		Chinese Journal of Computers
1672	Parallel Sparse Approximate Inverse Preconditioners				unsymmetric sparse linear system sparse approximate inverse preconditioner	CHI Li-Hua LIU Jie LI Xiao-Mei		Chinese Journal of Computers
1673	Identification of Spatially-Varying Parameters of Parabolic Partial Differential Equation by Evolutionary Algorithms				Inverse problem Evolutionary Algorithms Parameters identification regularization techniques	XIONG Sheng-Wu LI Yuan-Xiang KANG Li-Shan CHEN Yu-Ping		Chinese Journal of Computers
1674	The BSB Neural Network Based on the Constraint Domain for Associative Memory				?neural networks Associative Memory£¨AM£© Constraint Domain Equilibrium Attractive Region projection operator	TAO Qing FANG Ting-Jian SUN De-Min		Chinese Journal of Computers
1675	The Feeble Logic of the Compound Fuzzy Proposition and Its Algorithm				compound fuzzy proposition Fuzzy expert system feeble logic	SU Chang CAI Jing-Qiu CHEN Yi-Jiang		Chinese Journal of Computers
1676	A Multirate Zerotree Wavelet Audio Compression Method Based on Psychoacoustic Model				Audio Coding ?wavelet transform human audio system £¨HAS£© Zerotree Divisibility	HE Dong-Mei GAO Wen		Chinese Journal of Computers
1677	A Triangular Simplification Method Based on Transitional Physical Features				interim states transitional physical feature ring splitting algorithm	CHEN Hong-Liang TAN Jian-Rong		Chinese Journal of Computers
1678	Undigraph Based Whole Expression Model and Algorithm for the Skeleton of an Image				?image processing Skeleton Undirected graph	YANG Cheng-Lei MENG Xiang-Xu LI Xue-Qing GONG Bin TU Chang-He		Chinese Journal of Computers
1679	A New Approach to Retrieve Video by Example Video Clip				Video Pattern Refilling example query factor	ZHUANG Yue-Ting LIU Xiao-Ming WU Yi PAN Yun-He		Chinese Journal of Computers
1680	New Algorithm for Degree Reduction of B Spline Curves				Curve degree reduction	QIN Kai-Huai HUANG Hai-Kun		Chinese Journal of Computers
1681	Research on High Privilege System Call in Protected Mode of Embedded Microprocessor				call gate select operator Cell assemblies microprogram high privilege system call unit	LI Shu-Guo GAO De-Yuan FAN Xiao-Ya NIE Pei-Qin		Chinese Journal of Computers
1682	The Axiomatization of the Rough Set				Rough Set Lower approximation Upper approximation Topology topological Boolean algebra	ZHU Feng HE Hua-Can		Chinese Journal of Computers
1683	Computing Eigenvalues and Eigenvectors of Matrix by Neural Networks				?neural networks symmetric matrix Eigenvalue Eigenvector	ZHANG Yi WANG Ping-An ZHOU Ming-Tian		Chinese Journal of Computers
1684	The Realization of Algorithm and Software Platform of Multimodal Fusion				Multi-Channel input flow task manager fusion platform GUI£¨Graphical User Interface£© Amalgamation	LIN Ying-Ming DONG Shi-Hai		Chinese Journal of Computers
1685	Object Data Model Based Concurrency Control in Fully Replicated Architecture				CSCW Groupware Concurrency control O-O fully replicated architecture Distributed	YANG Guang-Xin SHI Mei-Lin		Chinese Journal of Computers
1686	The Characterization of t-Diagnosable Systems Based on the Generalized Comparison Model and a Parallel Algorithm for Diagnosis				t-diagnosable systems generalized comparison model syndromes	PENG Yu HONG Bing-Rong QIAO Yong-Qiang		Chinese Journal of Computers
1687	Message-Passing Versus Shared Memory on Dawning 1000A				DSM Message pass Evaluation	TANG Zhi-Min SHI Wei-Song HU Wei-Wu		Chinese Journal of Computers
1688	Analysis and Realization of the Calculus of Height from a Single Image				Shape from shading Iteration calculation Surface height	ZHAO Dong-Bin CHEN Shan-Ben WU Lin		Chinese Journal of Computers
1689	Modelling G~2 Continuity Curve Based on Algebraic Curve Segments				blending curves	ZHANG San-Yuan		Chinese Journal of Computers
1690	Method of Face Locating and Tracking Based on Chromatic Coordinates Transformation of Color Images				chroma brightness DFA color space representation	YAO Hong-Xun LIU Ming-Bao GAO Wen FAN Xu-Tong ZHANG Hong-Ming L(U) Ya-Juan		Chinese Journal of Computers
1691	Part-of-Speech Identification for Unknown Chinese Words Based on k-Nearest Neighbors Strategy				part of speech identification Unknown word processing CIP NLP :Artificial intelligence	SUN Mao-Song ZUO Zheng-Ping TSOU B K		Chinese Journal of Computers
1692	Optimization for Fusion Query over Internet Databases				Database System Query optimization INTERNET	ZHANG De DONG Yi-Sheng		Chinese Journal of Computers
1693	Parallel Execution of Multi Join Query				O-O database multi join queries Parallel	WANG Yi-Jie WANG Yong-Jun HU Shou-Ren		Chinese Journal of Computers
1694	Hierarchical Encoding of Optimal Path and Its Retrieval				Path query The shortest way path view hierarchical graph model	WU Jing JING Ning CHEN Hong-Sheng		Chinese Journal of Computers
1695	Extensions to a Finite Model Generator and Application to Formal Methods				formal specification finite model construction existential quantifiers transitive closure	ZHANG Jian		Chinese Journal of Computers
1696	Message Memory Network Interface Design in Network Parallel Computing				network parallel computing message passing irrelevant factor NIC message memory	WU Jian-Feng LI San-Li GE Yi		Chinese Journal of Computers
1697	The Problem Analysis of SET Protocol and Its Resolution				B2B e-commerce accountability traceable Information safety	CHEN Qing-Feng BAI Shuo WANG Ju ZHANG Shi-Chao SUI Li-Ying		Chinese Journal of Computers
1698	Algorithms for Mining Constrained Association Rules				DM association rule item constraint	CUI Li-Xin YUAN Sen-Miao ZHAO Chun-Xi		Chinese Journal of Computers
1699	Multi-Agent Systems Model on Route Selection				Route selection switch rate Load Balance Airline forecast	DONG Jun PAN Yun-He		Chinese Journal of Computers
1700	Design of System Software of Dawning/2000 Supercomputer				Supercomputer System software Extensibility High availability controllable usability	SUN Ning-Hui XU Zhi-Wei		Chinese Journal of Computers
1701	A New Algorithm for Digital Watermarking Based on the Wavelet Transform				Digital Watermark ?wavelet transform Data Hiding Information detecting	NIU Xin-Xin YANG Yi-Xian		Chinese Journal of Computers
1702	Query Optimization Techniques of A Shared nothing Parallel Database System				Parallel database systems parallel query optimization two phase optimization resources load balance	WEN Ji-Rong CHEN Hong WANG Shan		Chinese Journal of Computers
1703	A Faster High Order Cellular Automaton Approach to Hyper Parallel Data Compression				Cell automata£¨CA£© :Parallel processing Data Compression ?genetic algorithms	SHUAI Dian-Xun GU Jing		Chinese Journal of Computers
1704	Mine the Quasi Periodicity from Web Data				quasi periodicity Temporal database attribute tendency tendency inertia	TANG Chang-Jie YU Zhong-Hua YOU Zhi-Seng ZHANG Tian-Qing YANG Lu		Chinese Journal of Computers
1705	Machine Translation Oriented Understanding and Synthesis of Chinese Sign Language				: machine translation Chinese Chinese Sign Language Rule	XU Lin GAO Wen		Chinese Journal of Computers
1706	Research on Generalized Concept Lattice Model for Tolerance Approximate Space				Rough Set Concept Lattice tolerance approximate space KDD	LIU Zong-Tian		Chinese Journal of Computers
1707	Multi-Strategy Approach to Mining Interesting Rules				KDD subjective measures interestingness objective measures interestingness Comparability Domain knowledge	CHENG Ji-Hua GUO Jian-Sheng SHI Peng-Fei		Chinese Journal of Computers
1708	Edge Update Algorithms for Minimum Spanning Forest on Reconfigurable Mesh				ParaUel algorithm minimum spanning forest incremental graph algorithm reconfigurable mesh	WAN Ying-Yu XU Yin-Long GU Xiao-Dong CHEN Guo-Liang		Chinese Journal of Computers
1709	Wormhole Routing Analysis of Bi Directional k-ary-n-mesh Interconnection Networks				bi directional k-ary-n-mesh wormhole routing flow control backward algorithm PC simulator	XIAO Xiao-Qiang HU Hua-Ping JIN Shi-Yao		Chinese Journal of Computers
1710	An Improved Radial Basis Function Neural Network and Its Application for Handwritten Character Recognition				extended radial basis function NN semi fuzzy vector quantization £¨SFVQ£© Handwritten Character Recognition multi scale compensation	LIU Yong ZHAO Bin LIANG Yi-Long XIA Shao-Wei		Chinese Journal of Computers
1711	SEIS++:A Pattern Language for Seismic Tools Construction and Integration				Design Pattern Pattern languages seismic processing	LI Ying-Jun LU Jian LIU Hong-Ru		Chinese Journal of Computers
1712	Effective Extraction of Optimal Discriminant Features and the Dimension Problem				Mode identification Feature Extraction Discriminant Analysis dimension problem	JIN Zhong YANG Jing-Yu HU Zhong-Shan		Chinese Journal of Computers
1713	RESOLUTION BASED MOST GENERAL SPECIALIZATION OF THEORY				Induction specialization theory revision Inductive logic programming	YE Feng QUAN Guang-Ri WANG Xi-Zhao		Chinese Journal of Computers
1714	MODEL-BASED CODING				Model-based coding model generation model motion estimation.	WU Feng GAO Peng GAO Wen		Chinese Journal of Computers
1715	APPLICATION OF FOURIER TRANSFORM ON SEGMENTATION OF CONNECTED CHARACTER				Mode identification Text Segmentation Application of the Fourier Transform.	ZHU Xiao-Yan WANG Song		Chinese Journal of Computers
1716	THE CONTINUOUS NEURAL NETWORK BASED ON THE CONSTRAINT DOMAIN FOR ASSOCIATIVE MEMORY				?neural networks Associative Memory£¨AM£© Constraint Domain Equilibrium Attractive Region projection operator	TAO Qing FANG Ting-Jian SUN De-Min		Chinese Journal of Computers
1717	THE APPROXIMATION OF 2D NURBS OFFSET CURVE VIA PERTURBING CONTROL POINTS				:Geometry modeling general offset curve Approximation	WANG Guo-Ping CHEN Yu-Jian SUN Jia-Guang		Chinese Journal of Computers
1718	GEOMETRIC DESIGN OF A CLASS OF MINIMAL SURFACE WITH NEGATIVE GAUSSIAN CURVATURE				Minimal surface negative Gaussian curvature Surface modeling	JIN Wen-Biao WANG Guo-Zhao		Chinese Journal of Computers
1719	CONSTRUCTING SINGLE SCAN CHAIN FOR MINIMUM TEST APPLICATION TIME				IC test minimum test application time single scan chain Hardware cost	LI Zhao-Lin YE Yi-Zheng MAO Zhi-Gang		Chinese Journal of Computers
1720	CONSTRUCTION OF TIMED AUTOMATA FOR TEMPORAL SPECIFICATION OF A DISTRIBUTED MULTIMEDIA SOFTWARE SYSTEM				Distributed multimedia software system temporal specification timed automata.	ZHAO Chen		Chinese Journal of Computers
1721	FLEXIBLE COOPERATIVE TRANSACTION MODEL				Transaction Processing Dependence relation serializability correctness criterion.	MO Qian ZHOU Xing-Ming XU Ming LI Zi-Mu		Chinese Journal of Computers
1722	A STUDY ON OPTIMIZING FLOW GRAPH FOR HIGH LEVEL SYNTHESIS				High level synthesis internal representation LMI	YUAN Xiao-Long GAO De-Yuan SHEN Xu-Bang		Chinese Journal of Computers
1723	PARALLEL k-SELECTION ON WORMHOLE ROUTED 2D MESHES				k-selection mesh	XU Yin-Long WANG Xun WAN Ying-Yu CHEN Guo-Liang		Chinese Journal of Computers
1724	SOLVING THE 0/1-KNAPSACK PROBLEM ON QUANTUM COMPUTER				Quantum Computation 0/1 knapsack problem quantum parallelism.	HU Jin-Song CHEN Guo-Liang GUO Guang-Can		Chinese Journal of Computers
1725	EFFICIENT STORAGE AND FAST RETRIEVAL OF HUGE HISTOGRAM				Image Retrieval Histogram inverted file	LUO Hang-Zai XUE Xiang-Yang ZHU Xing-Quan WU Li-De		Chinese Journal of Computers
1726	A NOTE ON THE NEURAL NETWORK MODEL WITH A TUNABLE ACTIVATION FUNCTION				Activation function two spiral problem	LIANG Yan-Chun		Chinese Journal of Computers
1727	A LABELED SEQUENT CALCULUS FOR INTERVAL TEMPORAL LOGIC				Interval temporal logic sequent calculus Theorem proving	HU Cheng-Jun WANG Ji CHEN Huo-Wang		Chinese Journal of Computers
1728	THE SYSTEM FOR TEXT RANDOM PROMPTED SPEAKER VERIFICATION BASED ON FAST DYNAMIC GAUSSIAN MIXTURE MODEL				Speaker Verification threshold setting long term speaker adaptation.	MA Ji-Yong GAO Wen		Chinese Journal of Computers
1729	AN ANISOTROPIC DIFFUSION EQUATION THAT CAN REMOVE NOISE AND KEEP NATURALNESS				Plain enhance Scale space Anisotropism Diffusion equation	LIN Zhou-Chen SHI Qing-Yun		Chinese Journal of Computers
1730	THE RESULTING OF THE SYMMETRIC FRACTAL ART IMAGES WITH IMPROVED NEWTON RAPHSON METHOD				complex map Fractal computer art 256 color palette.	SU Xiao-Hong LI Dong HU Ming-Zeng		Chinese Journal of Computers
1731	A STUDY ON THE MODEL AND ALGORITHM FOR ENGINEERING CONSTRAINTS IN CAD SYSTEMS				Mo Confluence LMI Algorithm	LIU Xiao-Ping HUANG Yong-Hong JIN Wen-Hua TANG Wei-Qing LIU Shen-Quan		Chinese Journal of Computers
1732	CHUNK PARSING SCHEME FOR CHINESE SENTENCES				Word boundary stem constituent group partial parsing Parsing	ZHOU Qiang SUN Mao-Song HUANG Chang-Ning		Chinese Journal of Computers
1733	MULTI-AGENT INTERACTION BASED ON BDI				Social commitment joint intention	KANG Xiao-Qiang SHI Chun-Yi		Chinese Journal of Computers
1734	PROPERLY GREEDY CACHE PREFETCH INTEGRATED ALGORITHM IN THE PARALLEL FILE SYSTEM				Parallel file system Prefetch OS	LU Kai JIN Shi-Yao LU Xi-Cheng		Chinese Journal of Computers
1735	MEASUREMENT BASED DELAY FAULT DIAGNOSIS				Delay fault Detection. :Fault diagnosis	LI Hua-Wei LI Zhong-Cheng MIN Ying-Hua		Chinese Journal of Computers
1736	STUDY OF THE AUTHENTICATION IN THE UNCONDITIONALLY SECURE SECRET KEY AGREEMENT				Aauthentication Key agreement Unconditional security coding theory.	LIU Sheng-Li WANG Yu-Min		Chinese Journal of Computers
1737	PERFORMANCE EVALUATION OF THE MINIMUM BUFFERS FIRST SCHEME FOR SCHEDULING REAL TIME TRAFFIC IN ATM NETWORKS				Scheduling real time traffic approximate performance analysis	LIN Chuang YANG Shi-Qiang		Chinese Journal of Computers
1738	A PERFORMANCE MANAGEMENT MODEL AND IMPLEMENTATION USED FOR NETWORK MANAGEMENT				Network performance management performability performance availability MTTF £¨mean time to failure£© Belief	LI Mu-Jin WANG Guang-Xing		Chinese Journal of Computers
1739	A METHOD TO DIRECTLY ESTIMATE THE NUMBER OF THE HIDDEN NEURONS IN THE FEEDFORWARD NEURAL NETWORKS				Monotone index ?neural networks Hidden Neurons	LI Yu-Jian		Chinese Journal of Computers
1740	AN EFFICIENT ALGORITHM FOR THE LINE CLIPPING AGAINST A POLYGON				Computer grahics concave polygonal window line clipping intersection calculation	LIU Yong-Kui YAN Ye SHI Jiao-Ying		Chinese Journal of Computers
1741	ERROR CORRECTING CODE AND AUTHENTICATION CODE				Erasure code Authentication codes with arbitration	MA Wen-Ping WANG Xin-Mei		Chinese Journal of Computers
1742	PERFORMANCE MODEL AND ANALYSIS OF A DISTRIBUTED ROUTER				IPv6 router Perfonnance Analysis. State explosion Distributed processing	FAN Xiao-Bo LIN Chuang WU Jian-Ping XU Ke		Chinese Journal of Computers
1743	UTTERANCE SEGMENTATION OF SPOKEN CHINESE				Chinese character interface utterance ?neural networks Rule	WANG Hai-Feng GAO Wen LI Sheng		Chinese Journal of Computers
1744	DIALOG ACT ANALYSIS OF SPOKEN CHINESE BASED ON NEURAL NETWORKS				Chinese character interface dialog act ?neural networks simple recurrent network	WANG Hai-Feng GAO Wen LI Sheng		Chinese Journal of Computers
1745	A DYNAMIC PROGRAMMING MODEL FOR CORPUS BASED PARSING				Syntactic tree enumeration Dynamic Programming Complexity	WANG Hou-Feng DAI Da-Wei		Chinese Journal of Computers
1746	A DSVM BASED PARALLEL HASH JOIN ALGORITHM AND ITS PERFORMANCE EVALUATION				distributed shared virtual memory.	WANG Guo-Ren YU Ge YE Feng ZHENG Huai-Yuan		Chinese Journal of Computers
1747	THE IMPLEMENTATION AND OPTIMAL STRATEGIES OF OUT _OF _CORECOMPUTINGINP HPFPARALLELCOMPILINGSYSTEM				Out -of -Core computing Out -of -Core array data sieving Prefetch	DING Wen-Kui WANG Jian-Ping XIANG Hua LI Xiao-Ming XU Zhuo-Qun		Chinese Journal of Computers
1748	ABFSC: AN AGENTS BASED FRAMEWORK FOR SOFTWARE COMPOSITION				Software composition SA£¨software architecture£© Semantic Interaction containment	GAO Ji WANG Jin		Chinese Journal of Computers
1749	ADAPTIVE HIERARCHICAL B SPLINE SURFACE REPRESENTATION OF LARGE SCALE SCATTERED DATA				Scattered data Surface Fitting	ZHANG Wei-Qiang TANG Ze-Sheng		Chinese Journal of Computers
1750	MESH SIMPLIFICATION BASED ON NORMALS				Mesh Simplification surface simplification LOD VR	JIANG Sui-Ping ZHOU Ming-Tian DAI Ying		Chinese Journal of Computers
1751	CONVOLUTION DETECTION:A NEW MECHANISM TO DETECT FAULT FOR FFT				?fault detection array processors Fault-tolerant computing IR £¨information retrieval£©	XIE Peng CUI Gang WU Wen-Bing YANG Xiao-Zong		Chinese Journal of Computers
1752	HANDWRITTEN NUMERALS RECOGNITION BASED ON SEGMENTED CONTOUR FEATURE				Handwriting numeral recognition Character Pick-up structure approach Contour Tracing rejection criteria	LOU Zhen HU Zhong-Shan YANG Jing-Yu LIU Ke SUEN C.Y		Chinese Journal of Computers
1753	THE RELIABILITY STUDY AND REALIZATION OF HARD REAL TIME DUAL COMPUTER SYSTEM CONSIDERED SWITCH TECHNOLOGY				Computer System Real -- Time dependability models handover	HU Hua-Ping XIAO Xiao-Qiang JIN Shi-Yao		Chinese Journal of Computers
1754	THE RESEARCH OF PACKET SCHEDULING ALGORITHMS WITHIN INTEGRATED SERVICES NETWORK: A SURVEY				Integrated services network Packet scheduling algorithm Quality of service Implement mechanism	WANG Hong-Yu GU Guan-Qun		Chinese Journal of Computers
1755	AN OPTIMAL SET OF UNCORRELATED DISCRIMINANT FEATURES				Mode identification Feature Extraction Discriminant Analysis Face Recognition	JIN Zhong YANG Jing-Yu LU Jian-Feng		Chinese Journal of Computers
1756	TEXTURE IMAGE SEGMENTATION USING FRACTAL DIMENSION				Fractal Dimension Texture Segmentation Image transformation	WU Geng-Shi LIANG De-Qun TIAN Yuan		Chinese Journal of Computers
1757	MULTIPLE DIAGONAL EXCHANGING ALGORITHM FOR INSERTING CONSTRAINED BOUNDARY IN CONSTRAINED DELAUNAY TRIANGULATION				inserting constrained boundary multiple diagonal exchanging Algorithm	LI Li-Xin TAN Jian-Rong		Chinese Journal of Computers
1758	SYNTHESIZING LINEAR ARRAYS WITHOUT LOCAL MEMORIES				processor array linear arrays systematic design method	YANG Chao-Feng HU Ming-Zeng		Chinese Journal of Computers
1759	THE QUASI INVARIANTS OF CURVES UNDER THE TOPOLOGICAL DEFORMATION				Perceptual constancy Mode identification integral transformation.	ZHU Zhong-Tao ZHANG Bo ZHANG Zai-Xing		Chinese Journal of Computers
1760	THE DIFFERENTIAL INVARIANCE OF IMAGE UNDER BOUNDARY EXTRACTING OPERATOR				Boundary of images differential invariants prolongation jet bundle.	ZHU Zhong-Tao ZHANG Bo ZHANG Zai-Xing		Chinese Journal of Computers
1761	PARAMETER SPACE DECOMPOSITION APPROACH				Taboo search geometric primitive extraction parameter space decomposition approach.	TANG Min HU ZhanYi		Chinese Journal of Computers
1762	A NEW DEFINITION OF COLOR SIMILARITY AND ITS COMPUTATIONAL METHOD				Image Retrieval Mode identification Digital library	XUE Xiang-Yang LUO Hang-Zai ZHU Xing-Quan WU Li-De		Chinese Journal of Computers
1763	A NOVEL HEURISTIC ALGORITHM FOR 3D LAYOUT DESIGN				Heuristic Geometric Constraint	YUAN Miao-Long ZHOU Ji ZHANG Xin-Fang		Chinese Journal of Computers
1764	RESEARCH ON THE LEARNING ALGORITHM OF BINARY NEURAL NETWORK				Boolean Function ?neural networks Learning Algorithm hamming space.	MA Xiao-Min YANG Yi-Xian ZHANG Zhao-Zhi		Chinese Journal of Computers
1765	COMPLEX SYSTEMS CONTROL USING DYNAMIC NEURAL NETWORK WITH FUZZY PARTITIONING				Dynamic Neural Networks Fuzzy Logic Reinforcement Learning Computer control.	DENG Zhi-Dong LI Ling ZHANG Bo		Chinese Journal of Computers
1766	A NOVEL WORD CLUSTERING ALGORITHM AND VARI GRAM LANGUAGE MODEL				Word clustering Statistic Language Model vari gram.	CHEN Lang-Zhou HUANG Tai-Yi		Chinese Journal of Computers
1767	A CONSTRUCTION OF AUTHENTICATION CODES WITH ARBITRATION BASED ON SYMPLECTIC SPACES				Authentication codes with arbitration symplectic spaces classical groups.	MA Wen-Ping WANG Xin-Mei		Chinese Journal of Computers
1768	COVAR CONTRAVARIANCE IN ND POLYA SYSTEM				OO programming language covar contravariance Classification	TANG Bao MA Xiao-Xing TAO Xian-Ping LU Jian		Chinese Journal of Computers
1769	RUNTIME VALIDATION OF COMPONENT BASED DESIGN				Component based design Runtime verification Fault tolerance	YUN Xiao-Chun FANG Bin-Xing		Chinese Journal of Computers
1770	THE MULTI LEVEL TECHNOLOGY MAPPING TACTICS FOR MULTI TARGET AND ITS IMPLEMENTATION IN VHDL HIGH LEVEL SYNTHESIS SYSTEM				High level synthesis high level technology mapping KBMS	MA Cong WANG Zuo-Jian LIU Ming-Ye		Chinese Journal of Computers
1771	GENETIC ALGORITHMS AND ITS CONTROL PARAMETER OPTIMIZATION USED FOR INSPECTION PATH OPTIMIZATION				?genetic algorithms inspection path Parameter Optimization	GAO Guo-Jun CHEN Kang-Ning ZHANG Shen-Sheng		Chinese Journal of Computers
1772	ON LINE MAINTENANCE AND DRILL DOWN IN DATA WAREHOUSE				Data Warehouse on line maintenance data warehouse base Materialized view	LI Zi-Mu LI Lei XU Ming ZHOU Xing-Ming		Chinese Journal of Computers
1773	THE COMPUTATIONAL TIME OF GENETIC ALGORITHMS FOR FULLY DECEPTIVE PROBLEM				?genetic algorithms the time complexity deceptive problem.	HE Jun HUANG Hou-Kuang KANG Li-Shan		Chinese Journal of Computers
1774	A COMBINATION METHOD FOR DEPENDENT EVIDENCES				Robustness D-S evidence theory Intelligent System	SUN Huai-Jiang YANG Jing-Yu		Chinese Journal of Computers
1775	OPTIMAL ONE TO MANY PARALLEL ROUTING ALGORITHM IN N STAR NETWORKS				Interconnect network parallel routing algorithm disjointed paths.	YANG Yi-Xian LIU Huan-ping WU Wei-Ling		Chinese Journal of Computers
1776	A FAIR PAYMENT SYSTEM BY ELECTRONIC WALLET				Payment systems electronic wallet trustee Anonymity	YANG Bo WANG Yu-Min		Chinese Journal of Computers
1777	A NEW PARALLEL BY CELL UNDISTORTED DATA COMPRESSION APPROACH WITH GA BASED RULES				Data Compression ?genetic algorithms Cell automata£¨CA£© Chromosome :Parallel processing	SHUAI Dian-xun GU Jing		Chinese Journal of Computers
1778	AN APPROACH FOR ESTIMATING PARAMETERS IN GAUSSIAN MIXTURE MODEL BASED ON MINIMUM CLASSIFICATION ERROR RATE				Minimum classification error rate GMM Mode identification	MA Ji-yong GAO Wen		Chinese Journal of Computers
1779	DYNAMIC RELAXATION SYSTEM				Correspondence Relaxation Dynamic system non-linear transform	YANG Qing MA Song-de DING Xian-feng		Chinese Journal of Computers
1780	DIRECT COLLECTING: A SIMPLE WAY TO DEAL WITH FALSE SHARING IN DSMS				Distributed shared memory data false sharing single /multiple writer multiple protocol direct collecting.	XIE Xiang-Hui HAN Cheng-De		Chinese Journal of Computers
1781	SYNTHESIZING LINEAR ARRAYS WITH LOCAL MEMORIES				processor array linear arrays systematic design method	YANG Chao-feng HU Ming-Zeng		Chinese Journal of Computers
1782	DEBUGGING AND TEST OF DISTRIBUTED AND PARALLEL COMPUTERS BASED ON MONITORING				Online monitor hybrid monitor Data driving Parallel and distributed computer debugging and test.	PENG Cheng-lian WU Bai-Feng LI Wei WANG Hai-hong		Chinese Journal of Computers
1783	RESEARCH ON THE TECHNIQUE OF THE GENERATION AND ANALYSIS OF PIN LEVEL FAULT MODEL					SUN Jun-Zhao WANG Jian-Ying YANG Xiao-zong		Chinese Journal of Computers
1784	INTELLIGENT LIST BROADCASTING MODEL				Broadcast Mo Algorithm	HU Ning-Ning CHEN Dao-Xu XIE Li		Chinese Journal of Computers
1785	DISTRIBUTED PARALLELIZING OF COMPLEX BEHAVIOR				VE Complex behavior fidelity distributed parallel processing	WANG Yong-Jun WANG Yi-jie Zhao Long LI Si-Kun		Chinese Journal of Computers
1786	THE EVOLUTIONARY MODELING ALGORITHM FOR SYSTEM OF ORDINARY DIFFERENTIAL EQUATIONS				Evolutionary Modeling Ordinary differential equation ?genetic algorithms evolutionary computation	Kang Li-shan CAO Hong-Qing CHEN Yu-Ping		Chinese Journal of Computers
1787	A NEW ADAPTIVE PROCESSOR ALLOCATION ALGORITHM FOR CLUSTER:LIMITED LOAD BALANCING ALLOCATION (LLBA)				COW Load Balance adaptive processor allocation throughput	LEI Zhou XU Zhi-Wei ZHU Ming-fa		Chinese Journal of Computers
1788	AN INCREMENTAL ALGORITHM FOR MINING SEQUENTIAL PATTERN				Data mining and knowledge discovery Sequence pattern Incremental algorithm	ZHOU Bin WU Quan-Yuan		Chinese Journal of Computers
1789	AN OBJECT ORIENTED MANAGING AND MAINTAINING MODEL TO MANAGED NETWORK RESOURCES				Object network management information model managed network.	YANG Ya-hui WANG Xing-Gang		Chinese Journal of Computers
1790	THE WIRELESS NETWORK AND ATM NETWORK INTERFACE MODEL				Wirless network MAC buffer control	LI Zhe WANG Guang-Xing		Chinese Journal of Computers
1791	ROBOT SELF LOCATION BASED ON VERTICAL AND HORIZONTAL LINES				Robot self location Navigation line correspondence projection plane line mapping constraint.	YANG Yi YANG Chang-jiang HU Zhan-Yi		Chinese Journal of Computers
1792	BIT PLANE PREDICTING IMAGE COMPRESSION ALGORITHM BASED ON WAVELET PACKET TRANSFORM				Image Compression ?wavelet transform bit plane coding Arithmetic coding	LI Bo WANG Hai		Chinese Journal of Computers
1793	THE AUTOMATIC COLOR SEPARATION ALGORITHMS FOR COLOR IMAGE				Color separation Cluster Color histogram colormap.	ZHANG Xing-ming CHEN Jia-wu Yu Bei LI Feng-Sen		Chinese Journal of Computers
1794	SURFACE BASED 3D MODELING FOR 2D PACKAGE STRUCTURE DESIGN				Computer grahics package structure parametric graph color printing.	LIANG Xun-Dong DONG Quan-Wu		Chinese Journal of Computers
1795	AN APPROACH TO FEATURE BASED 3D SHAPE VISUALIZATION				Scientific visualization Character Volume data Computer grahics Rendering	LIANG Xun-Dong LI Bin LIU Shen-Quan		Chinese Journal of Computers
1796	TEXT DRIVEN DEAF MUTE SIGN LANGUAGE SYNTHESIS SYSTEM				Body language sign language Compositing	SONG Yi-Bo GAO Wen YIN Bao-cai LIU Ying YAN Jie XU Lin CHEN Hai-tao		Chinese Journal of Computers
1797	MORPHOLOGICAL RECONSTRUCTION FOR COLOR IMAGES IMPLEMENTED BY FUZZY CELLULAR NEURAL NETWORKS				Fuzzy cellular neural networks £¨FCNN£© Math Morphology Color Image Processing Vision	YAO Yuan WANG Guang-xiong ZHANG Tian-wen		Chinese Journal of Computers
1798	CONVEX HULL BASED POINT PATTERN MATCHING UNDER PERSPECTIVE TRANSFORMATION				Point Pattern matching Perspective transformation Convex hull Projective coordinates cross ratio	ZHANG Li-Hua XU Wen-li		Chinese Journal of Computers
1799	SUBDIVISION SCHEME OF TOPOGRAPHY SIMULATION				Subdivision p subdivision scheme Terrain simulation subdivide control net.	LUO Yan-lin WANG Guo-zhao PENG Wang-Lu		Chinese Journal of Computers
1800	WAVELET BOUNDARY DESCRIPTORS AND ITS APPLICATION IN IMAGE QUERYING				?wavelet transform Shape Description boundary descriptor Content based image querying.	YANG Xiang-Yin ZHANG Yu-Jin		Chinese Journal of Computers
1801	ADAPTIVE MULTI THRESHOLDS IMAGE SEGMENTATION BASED ON POTENTIAL FUNCTION CLUSTERING				Potential Function Cluster multithresholding Division	PEI Ji-hong XIE Wei-xin		Chinese Journal of Computers
1802	THE GEOMETRIC INVARIANTS OF IMPLICIT CURVE AND SURFACE AND GEOMETRIC CONTINUITY BETWEEN IMPLICIT SURFACES				Implicit curves/surfaces geometric invariant Geometric continuity	ZHANG San-yuan		Chinese Journal of Computers
1803	EVOLVABLE HARDWARE REALIZED WITH FUNCTION TYPE PROGRAMMABLE DEVICE				Evolvable hardware Evolutionary Algorithms CPLD function type programmable device.	Kang Li-shan He Wei CHEN Yu-Ping		Chinese Journal of Computers
1804	DEDUCTION PROPERTY OF SOME LOGICS APPLIED TO COMPUTER SCIENCE				non classical logic Model theory	ZHANG Yu-Ping		Chinese Journal of Computers
1805	AUTHENTICATION AND KEY DISTRIBUTION PROTOCOL FOR DISTRIBUTED COMPUTER ENVIRONMENT				Distributed environment Public key infrastructure symmetric cryptosystem authentication and key distribution.	SUN Xiao-rong WANG Yu-Min		Chinese Journal of Computers
1806	SMA: A SPECULATIVE MULTITHREADED ARCHITECTURE				Superscalar speculative execution Multi-Thread register renaming	XIAO Gang ZHOU Xing-ming XU Ming Deng Kun		Chinese Journal of Computers
1807	PARAGA: A C++ CLASS LIBRARY FOR PARALLEL GENETIC ALGORITHM				PGA OOP	GUO Xuan GUO Ping ZHENG Shou-qi		Chinese Journal of Computers
1808	GLOBAL DATA AND LOOPS PARTITIONING FOR SIMD MACHINES				Computation partition loops partitioning regular pattern communication.	LIN Jin ZHU Ning-Ning ZHANG Zhao-qing QIAO Ru-liang		Chinese Journal of Computers
1809	FORMAL SPECIFICATION AND MANAGEMENT OF MULTI LAYERED CONFIGURATION FILE IN DYNAMIC DISTRIBUTED SYSTEMS				Distributed Dynamic configuration Fault tolerance	LIU Ying XIE Li CHEN Dao-Xu CAO Jian-nong		Chinese Journal of Computers
1810	FUZZY EXPLANATION BASED MODEL OF CONCEPTS AND IDENTIFICATION OF FUZZY OBJECTS				Fuzzy explanation set Fuzzy number move by weight Concept	LI Ying-Chun SHI Chun-yi		Chinese Journal of Computers
1811	SCANCHUNK:AN EFFICIENT ALGORITHM FOR HUNTING DENSE REGIONS IN DATA CUBE				OLAP data cube dense region	ZHOU Bo		Chinese Journal of Computers
1812	EIGENFACE DIMENSION VARIANT CLASSIFICATION AND IT S APPLICATION IN EXPRESSION RECOGNITION				dimension variant classification Expression Recognition Face Recognition	ZHAO Li-Zhuang GAO Wen CHEN Xi-lin		Chinese Journal of Computers
1813	THE APPLICATION OF OPTIMAL PREDICTION THEORY IN SYNCHRONOUS CSCW				Control theory Bandwidth	SHOU Li-Dan PAN Zhi-Geng SHI Jiao-Ying		Chinese Journal of Computers
1814	PARAMETRIC ANALYSIS OF LINEAR HYBRID SYSTEMS				Linear hybrid system computation procedure Parameter graph reducing	HOU Jian-min ZHENG Tao FAN Xiao-Cong LI Xuan-dong ZHENG Guo-liang		Chinese Journal of Computers
1815	SFT: A CONSISTENT CHECKPOINTING ALGORITHM WITH SHORT FREEZING TIME				Distributed Fault tolerance Checkpoint freezing time.	WEI Xiao-hui JU Jiu-bin		Chinese Journal of Computers
1816	TEXT SIMILARITY COMPUTING BASED ON ATTRIBUTE THEORY				Information Retrieval :Artificial intelligence attribute theory and method	PAN Qian-Hong WANG Ju SHI Zhong-zhi		Chinese Journal of Computers
1817	DESIGN AND IMPLEMENTATION OF CONET V2.0				Microkernel OS Network Protocol network software Object-based	JIN Zhi-Quan HE Dan HUANG Hao JIANG Zhen XIE Li		Chinese Journal of Computers
1818	A NEW APPROACH TO THE EVOLVE OF FUZZY LOGIC CONTROLLER				Fuzzy logic control ?genetic algorithms LMI	HU Wei SHEN Li		Chinese Journal of Computers
1819	PACKAGE CONTRACTIONS AND ITS RELATIONSHIP TO THE GENERAL CONTRACTION				Belief Revision contraction operation package contraction general contraction.	ZHANG Dong-mo GU Hong-fang CHEN Shi-Fu		Chinese Journal of Computers
1820	VERIFYING CACHE COHERENCE IN A DISTRIBUTED FILE SYSTEM				Belief directory based invalidate protocol Distributed	WANG Jian-Yong ZHU Ming-fa		Chinese Journal of Computers
1821	A SOFTWARE DSM SYSTEM BASED ON A NEW CACHE COHERENCE PROTOCOL				Shared Virtual Memory system £¨SVM£©	HU Wei-Wu SHI Wei-Song TANG Zhi-Min		Chinese Journal of Computers
1822	THE MODEL OF INSTRUCTION LEVEL PARALLEL PROGRAM EXECUTION				Instruction level parallelism VLIW program behavior feasible program execution isomorphism of program executions.	QIAO Lin TANG Zhi-zhong RONG Hong-bo ZHANG Chi-hong		Chinese Journal of Computers
1823	3D RECONSTRUCTION BASED ON 2D VIEW FEATURE				multi view parametric design	GAO Wei PENG Qun-Sheng		Chinese Journal of Computers
1824	THE IMPLEMENTATION STRATEGY OF COMMUNICATION IN A HPF COMPILER AND RELATED ALGORITHMS				Data parallel Group communication	WANG Jian-Ping CHENG Xu DING Wen-Kui LI Xiao-Ming XU Zhuo-Qun		Chinese Journal of Computers
1825	OPTIMIZED R TREE BUFFER MANAGEMENT ALGORITHM AND ITS EVALUATION				buffer management	ËïÃ¯Ó¡ CHEN Sheng JING Ning SUN Mao-yin		Chinese Journal of Computers
1826	A BEHAVIOR MODEL OF OBJECT INTEROPERABILITY				Object interoperability action model activity model	LI Gui YIN Chao-wan ZHENG Huai-yuan		Chinese Journal of Computers
1827	A NETWORK PERFORMANCE EVALUATION METHOD BASED ON SIMULATING TECHNOLOGY AND MEASURING TECHNOLOGY				Evaluation measurement method evaluating algorithm manual simulated load benchmark.	CAO Yang TAO Shu WU Kui		Chinese Journal of Computers
1828	PERFORMANCE ANALYSIS OF TCP/IP PROTOCOL STACK ON REGIONAL AREA NETWORKS				Ccomputer Inetworks Network Protocol network of region Perfonnance Analysis.	PAN Jian-ping GU Guan-qun SHEN Su-Bin		Chinese Journal of Computers
1829	FINDING OBSTACLE AVOIDING SHORTEST PATH USING CONNECTION GRAPH WITH O(t log t) EDGES				extreme area free area connection graph Minimal Distance.	ZHOU Zhi CHEN Guo-Liang GU Jun		Chinese Journal of Computers
1830	AN EFFICIENT ADAPTIVE FINGERPRINT COMPRESSION ALGORITHM				Fingerprint compression ?wavelet transform zero tree algorithm adaptive quanti zation Feature Recgnition.	XIA Yong TIAN Jie DENG Xiang QI Yuan		Chinese Journal of Computers
1831	AN IMAGE BASED APPROACH FOR THE RECONSTRUCTION OF VIRTUAL INDOOR ENVIRONMENT				VE IBR structure from motion projective geometry DIS	LI Hong-ju WU En-Hua		Chinese Journal of Computers
1832	THE DESIGN AND ANALYSIS OF A MULTIPLE TO MULTIPLE RELIABLE MULTICAST PROTOCOL FOR WAN				Ccomputer Inetworks Protocol	YANG Yong-Gao PAN Qi-Jing		Chinese Journal of Computers
1833	STUDY ON ASSOCIATIVE MEMORY OF 3RD OUTPUT FUNCTION USING MEANS FIELD THEORY				Mean field theory Associative Memory£¨AM£© Attractor memory state.	GAO Jun CAO Xian-bin WANG Xu-fa		Chinese Journal of Computers
1834	INTERVAL CONSTRAINT AND ITS ALGEBRAIC QUERY LANGUAGE				Constraint databases algebraic query language interval constraint.	WANG Yu-jun WANG Wei SHI Bai-Le		Chinese Journal of Computers
1835	A POLYMORPHIC TYPE SYSTEM WITH CONSTRAINTS				Polymorphism Type hierarchy system type checking	ZHENG Hong-jun ZHANG Nai-Xiao		Chinese Journal of Computers
1836	ON THE RESEARCH OF VAKARELOV S OPEN PROBLEM				Knowledge representation system Information logic	ZHU Zhao-hui MAO Yu-guang ZHU Wu-jia		Chinese Journal of Computers
1837	A NEW DEFORMABLE TEMPLATE MATCHING METHOD				Shape based query Deformable Template Mode identification	LIU Ji-min WANG Wei SHI Zhong-zhi		Chinese Journal of Computers
1838	VANISH POINT ESTIMATE BASED ON RBFN				View-Based Navigation Neural network	YANG Lei GUO Mu-He HE Ke-zhong		Chinese Journal of Computers
1839	DELAY TEST GENERATION WITH A TIME PARAMETER				Time parameter Test generation waveform sensitization	LI Hua-wei LI Zhong-cheng MIN Ying-hua		Chinese Journal of Computers
1840	MCIM:MEMORY CENTRIC INTERCONNECTION MECHANISM FOR PARALLEL SYSTEM				parallel computer Message pass	LI San-Li GE Yi WU Jian-Feng		Chinese Journal of Computers
1841	A NEW APPROACH TO LANGUAGE EXTENSION :X ARCHITECTURE				Extensible compiler architecture incremental programming ADT Partial evaluation	HU Wei-ping ZHANG Zhao-qing QIAO Ru-liang		Chinese Journal of Computers
1842	LAYERED REPRESENTATION OF IMAGE MOTION USING SPLIT-AND-MERGE METHOD AND ROBUST M-ESTIMATION				Layered representation of image motion split-and-merge method MDL restriction majority filter	YANG Yu-Dong XU Guang-you		Chinese Journal of Computers
1843	HANDWRITTEN DIGIT RECOGNITION BASED ON MULTI-CLASSIFIER COMBINATION				Handwritten Character Recognition Handwriting numeral recognition Classifiers combination	HU Zhong-Shan LOU Zhen YANG Jing-Yu LIU Ke SUEN C Y		Chinese Journal of Computers
1844	THE VERIFICATION SYSTEM F0R PVM PARALLEL PROGRAM				communication graph parallel program verification	ZHANG Zhao-qing JIANG Chang-Jun QIAO Ru-liang YE Zhi-Bao ZHOU Jie		Chinese Journal of Computers
1845	AN QUASI-GEODESIC ALGORITHM IN COMPUTER AIDED FILAMENT WINDING DESIGN ON REVOLUTIONAL SURFACE				Quasi-geodesics geodesic semi-geodesics Filament winding	ZOU Zhen-Qiang WANG Guo-zhao		Chinese Journal of Computers
1846	A MODEL OF SPATIAL INTERNET MARKETPLACE SERVICE MANAGEMENT BASED ON MULTISERVER SYSTEM				multiserver system automatic planning dynamic service selection/substitution customer/provider	ZHOU Xiao-Bo XIE Li ZHOU Xiao-fang		Chinese Journal of Computers
1847	AN INDEXING TECHNIQUE FOR ORDERED SETS IN OBJECT-ORIENTED DATABASE SYSTEMS				Object-oriented database systems ordered sets Index	WANG Guo-ren YU Ge LU Jian-hua ZHANG Bin ZHENG Huai-yuan		Chinese Journal of Computers
1848	FORMAL DEVELOPMENT OF A HYBRID SYSTEM:RIGOROUS DESIGN OF A FDI ALGORITHM				HVDC Formal Method Duration calculi flight redundancy management system.	GAO Jiang-ping XU Qi-Wen CHEN Zong-ji		Chinese Journal of Computers
1849	DATA PRE SENDING TECHNIQUE IN DISTRIBUTED SHARED MEMORY SYSTEMS				Distributed shared memory data pre sending Architecture model Delay	XIE Xiang-Hui HAN Cheng-De TANG Zhi-Min		Chinese Journal of Computers
1850	THE DESCRIPTION MODEL AND ITS APPLICATION IN SUPER COMPUTER ENGINEERING DESIGN				Super computer engineering description mode.	PENG Yu-xing CHEN Xu-Can LI Si-Kun		Chinese Journal of Computers
1851	THE RESEARCH AND IMPROVEMENT OF ONLINE SPRITE ENCODING				object based coding Global image estimation	WU Feng GAO Wen CHEN Da-Tong		Chinese Journal of Computers
1852	A LOCALLY SUPPORTED WAVELET WITH INFINITELY HIGH REGULARITY AND FAST ALGORITHM FOR EDGE DETECTION				Wavelet fast wavelet transform Contour detection ?image processing : Computer vision	LI Cui-Hua ZHENG Nan-ning		Chinese Journal of Computers
1853	A FAST POINT VISIBILITY ALGORITHM FOR SIMPLE POLYGON				Simple polygon point visibility visible polygon Computation geometry	JIN Wen-hua He Tao TANG Wei-Qing TANG Rong-xi LIU Shen-Quan		Chinese Journal of Computers
1854	KINETIC OCCLUSION MODELING AND MOTION ORIENTATION DETECTION IN EPIPOLAR PLANE IMAGES				Epipolar plane image kinetic occlusion boundary spatio temporal texture.	ZHU Zhi-gang LIN Xue-Yin XU Guang-you		Chinese Journal of Computers
1855	GENERALIZED SUBDIVISION OF Bª¡E ª£ZIER SURFACES AND ITS APPLICATIONS				Generalized distance Geometric continuity Trimmed surface	HU Shi-min SUN Jia-guang WANG Guo-zhao		Chinese Journal of Computers
1856	DECOMPOSITION OF TRIMMED SURFACES VIA GENERALIZED SUBDIVISION				Generalized distance degree reduction	HU Shi-min SUN Jia-guang WANG Guo-zhao		Chinese Journal of Computers
1857	BLOCKING PERFORMANCE ANALYSIS OF THE WORMHOLE ROUTED INTERCONNECTION NETWORKS				Perfonnance Analysis. Block blocking ratio.	LIU Xi-Cheng HAN Cheng-De GAO Wen		Chinese Journal of Computers
1858	TAGGRAPH: A NEW MODEL FOR WEB				Labeling theory Data Model Semi-structured data	CHEN Ying XU Hong-Bing WANG Neng-Bin		Chinese Journal of Computers
1859	RESEARCH ON DESIGN METHODOLOGY AND COMPUTING MODELS FOR VIRTUAL REALITY ENVIRONMENT				VR ?neural networks ?genetic algorithms ES	LI Hong-bing ZHANG Dong-mo CHEN Shi-Fu		Chinese Journal of Computers
1860	VIRTUAL ARTIFACT MODELING LANGUAGE SCPL				Virtual artifact VR Modeling language	ZHENG Yuan LI Si-Kun HU Cheng-Jun PENG Yu-xing		Chinese Journal of Computers
1861	WFMS:WORKFLOW MANAGEMENT SYSTEM				Workflow WFMS CSCW	SHI Mei-Lin YANG Guang-Xin XIANG Yong WU Shang-Guang		Chinese Journal of Computers
1862	A THEOREM ON PIFS S MULTIRESOLUTION PROPERTIES				Fractal Image Compression Firing point. LODdevel of detail£©	SUN Huai-Jiang YANG Jing-Yu		Chinese Journal of Computers
1863	AN EXTENSION ON MARKED MODAL RESOLUTION				ML modal reasoning marked modal resolution.	SUN Ji-gui LIU Rui-Sheng CHEN Rong		Chinese Journal of Computers
1864	THE PARALLEL ALGORITHMS FOR PATH EXPRESSIONS				Parallel algorithms ParaUel algorithm O-O database	WANG Guo-ren YU Ge ZHANG Bin ZHENG Huai-yuan		Chinese Journal of Computers
1865	AN EFFICIENT PARALLEL ANALYSIS ALGORITHM				Dependence graph loop parallel analysis level dependence graph.	HU Yong-Gang QIAO Ru-liang		Chinese Journal of Computers
1866	THE MODEL FOR CHINESE BASENP STRUCTURE ANALYSIS				NLP Corpus Base Noun Phrase£¨BaseNP£©	ZHAO Jun HUANG Chang-ning		Chinese Journal of Computers
1867	GENERATION OF REALISTIC 3 D SPECIFIC HUMAN FACE				Deformable face model texture distortion multi direction texture mapping.	YAN Jie GAO Wen YIN Bao-cai		Chinese Journal of Computers
1868	DIFFUSE REFLECTION WITH SPHERICAL LIGHT SOURCE				Spherical light source Diffuse reflectance form factors.	YU Jie ZHOU Xiang-E PENG Qun-Sheng PAN Yun-He		Chinese Journal of Computers
1869	FAST AND ACCURATE DETERMINATION OF THE SPATIAL BOUNDARY OF IFS ATTRACTORS				Attractor boundary IFS Fractal	HE Yu-xin YUAN Xiao-jun LI Hua		Chinese Journal of Computers
1870	THEORETIC RESEARCHES AND IMPLEMENTATION OF IP SECURING PROTOCOL VIA INTERNET NETWORK LAYER				Key escow elliptic curve public key	WEI Wei WANG De-jie WANG Xing-Gang		Chinese Journal of Computers
1871	WINXTP:OBJECT ORIENTED DESIGN AND IMPLEMENTATION				Ccomputer Inetworks Network Protocol XTP object oriented design and implementation.	PAN Jian-ping GU Guan-qun SHEN Su-Bin		Chinese Journal of Computers
1872	DYNAMIC COMBINATION OF MULTI CLASSIFIERS BASED ON MINIMUM COST CRITERION				Dynamic combination minimum cost criterion On line bandwritten character recognition	ZHENG Jing DING Xiao-qing WU You-shou		Chinese Journal of Computers
1873	THE METHOD OF OBJECTS DETECTION AND RECOGNITION BASED ON MATCHING OF SETS OF IMAGE POINTS WITH INVARIABLE PROPERTY				SVD Feature Invariablity Matching mould of Chinese language Detection of Object	TIAN Yuan LIANG De-qun WU Geng-Shi		Chinese Journal of Computers
1874	VISION INFORMATION FUSION BASED ON DEMPSTER SHAFER EVIDENCE INFERENCE THEORY IN ALV				Multi-sensor information fusion dependence and conflict of evidence BPAF.	ZHANG Qi GU Wei-kang Liu Ji-Lin		Chinese Journal of Computers
1875	THE IMPROVEMENT ON PROPORTIONAL SERVICING POLICY IN VIDEO SERVER				Proportional servicing policy admit control start up delay serving round.	LIU Heng-zhu CHEN Xu-Can CHEN Fu-jie		Chinese Journal of Computers
1876	AN EFFECTIVE PARALLEL ALGORITHM FOR TRIDIAGONAL LINEAR EQUATIONS				ParaUel algorithm MPP supercomputer.	CHI Li-hua LIU Jie LI Xiao-Mei		Chinese Journal of Computers
1877	LINEAR PRIMITIVE FACTORIZATION TO THE LOOP PRODUCT OF THE AUTOMATON DIFINING FUNCTION				Loop product of functions factorization to loop product linear primitive function divisor Finite automata	QIN Zhong-Ping ZHANG Huan-Guo CAO Xing-Qin		Chinese Journal of Computers
[truncated: 14,690 more rows]
