# Supplementary material for: FctClus: A Fast Clustering Algorithm for Heterogeneous Information Networks
Source: PLoS One. 2015 Jun 19;10(6):e0130086. doi: 10.1371/journal.pone.0130086 (PMC4474961; doi:10.1371/journal.pone.0130086)
Supplement: S3 File — (TXT) [file pone.0130086.s003.txt]

%---------------
%---------------
FctClus.m 
%---------------

%-----------------------------------------------------------------------
% This program is main program
% Wpa is a relation matrix between paper and author in Wpa.mat
% Wpt is a relation matrix between paper and term in Wpt.mat
% Wpv is a relation matrix between paper and venue in Wpa.mat
% Wap is a relation matrix between author and paper in Wap.mat
% Waa is a relation matrix between author and author in Waa.mat
% Wav is a relation matrix between author and venue in Wav.mat
% The corresponding weighted graph of Wpa, Wpt and Wpv must be connected.
% So Wpa, Wpt, Wpv, Waa and Wav should be preconditioned
% X0 is the object dataset
%------------------------------------------------------------------------

%------------------------------------------------------------
% if clustering paper, please
clear
load Wpa.mat;
load Wpt.mat;
load Wpv.mat;

%if clustering author,please do
%clear
%load Wap.mat;
%load Waa.mat;
%load Wav.mat;
% then check Wap, Waa and Wav
%----------------------------------------------------------------

% Check  input ---------------------------------------------------
h1=size(Wpa,1);
h2=size(Wpt,1);
h3=size(Wpv,1);
if h1~=h2
    error('object number is not identical');
end
if h1~=h3
    error('object number is not identical');
end
if h3~=h2
    error('object number is not identical');
end
% End check----------------------------------------------------

n0=h1;
% We can also directly construct a connected relation matrix.
% If the relation matrix is connected,the matrix can be used directly.
% So we do not call function Prematrix().

Wpa=Prematrix(Wpa,1e-7);
Wpt=Prematrix(Wpt,1e-7);
Wpv=Prematrix(Wpv,1e-7);
Y(:,:,1)=ApCte(Wpa);
Y(:,:,2)=ApCte(Wpt);
Y(:,:,3)=ApCte(Wpv);

bt1=input('the weight of paper and author:');
bt2=input('the weight of paper and term:');
bt3=input('the weight of paper and venue:');
kc=input('cluster number:');

c=randperm(n0) %initial centers
c=c(1:kc)
center(:,:,1)=Y(:,c,1);
center(:,:,2)=Y(:,c,2);
center(:,:,3)=Y(:,c,3);
clus(1:n0)=0; %clus(i) is the cluster label for the ith object data
for p=1:40
    for t=1:3
        for i=1:n0
            kk=1;
            mid=bt1*norm(Y(:,i,1)-center(:,1,1))^2+bt2*norm(Y(:,i,2)-center(:,1,2))^2+bt3*norm(Y(:,i,3)-center(:,1,3))^2;
            for j=2:kc
                sd=bt1*norm(Y(:,i,1)-center(:,j,1))^2+bt2*norm(Y(:,i,2)-center(:,j,2))^2+bt3*norm(Y(:,i,3)-center(:,j,3))^2;
                if(mid>sd)
                    mid=sd;
                    kk=j;
                end
            end
            clus(i)=kk; % kk is the cluster number for the ith object  
        end %for i
        
        ck(1:kc)=0; %ck(i) is data number in the ith cluster
       
        center(:,1:kc,t)=0; %re-compute the new centers in the tth indicator subset
        for i=1:n0
            c=clus(i);ck(c)=ck(c)+1;
            center(:,c,t)=center(:,c,t)+Y(:,i,t);
        end
        for i=1:kc
        center(:,i,t)=center(:,i,t)/ck(i);
        end
    end %for t
end %for p
clus
% output cluters------------------------------
for k=1:kc
   for i=1:n0
       if clus(i)==k
            disp(X0(i));
       end
   end
end


%-------------
%-------------
% ApCte.m   
%-------------

function Yy=ApCte(w)
%-------------------------------------------------------------------------
% w is the relation matrix between object dataset and attribute dataset��
% The corresponding weighted graph of w must be connected;
% leg is the edge number;
% Sew is the diagmatrix of edge weight 
% B is the director edge-node matrix
% Q is the random matrix
% L is laplacian matrix
% thita is Q*Sew*B matrix
% Yy is the indicator subset for object dataset X0
% ------------------------------------------------------------------------
w1=sparse(w);
[u,v,s]=find(w1);

leg=nnz(w1);
[n0,n1]=size(w1);
s1=sqrt(s);
u1=1:leg;
Sew=sparse(u1,u1,s1,leg,leg)

for i=1:leg
    u2(i)=u(i);u2(i+leg)=v(i)+n0;
end
for i=1:leg
    v2(i)=i;v2(i+leg)=i;
end
 for i=1:leg
    s2(i)=1;s2(i+leg)=-1;
 end
 B=sparse(v2,u2,s2,leg,n0+n1)
 thita=Sew*B;
 
 % calculate Q----------------------------------------------------
 kr=input('kr=');
 akr=[1/sqrt(kr),-1/sqrt(kr)];
 Q=ones(kr,leg);
 for j=1:kr
     for i=1:leg/2
         c=randperm(2);
         Q(j,2*i-1)=akr(c(1));
         Q(j,2*i)=akr(c(2));
     end
     if 2*i<leg
          Q(j,leg)=akr(c(1));
     end
 end
 %End Q---------------------------------------------------------------
 thita=Q*thita;
  
 %calculate L-----------------------------------------------------
  [u3,v3,d1]=find(sum(w1,2));
  [u3,v3,d2]=find(sum(w1));
 d1=[d1;d2'];
 u3=1:n0+n1;
D=sparse(u3,u3,d1,n0+n1,n0+n1);

u4=u;v4=v+n0;
[u5,v5,s5]=find(w1');
u5=u5+n0;
u4=[u4;u5];v4=[v4;v5];s5=[s;s5];
Wla=sparse(u4,v4,s5,n0+n1,n0+n1);
L=D-Wla;
%End L----------------------------------------------------------------

% use STsolve function  on line http://www.cs.cmu.edu/~jkoutis/cmg.html.
%pfun=cmg_sdd(L);
%for i=1:kr
%     y(:,i)=pcg(L,thita(i,:)��,0.01,20,pfun);
%end

%According literature[18]-----------------------------------------------
% L is sparse we can directly use incomplete Cholesky factorization------
L1=L(2:n0+n1,2:n0+n1);
R=cholinc(L1,0.01);
y(1,1:kr)=0;
for i=1:kr
   y(2:n0+n1,i)=R\(R'\thita(i,2:n0+n1)');
end
Yy=y(1:n0,1:kr)'


%---------------
%---------------
prematrix.m
%---------------

function Prew=Prematrix(w,eq)
%---------------------------------------------------------------
% Precondition the relation matrix to construct a connected matrix
% w is the relation matrix
% eq is the error
% Prew is the preconditioned relation matrix
%----------------------------------------------------------------
[n,m]=size(w);
 ww=[zeros(n,n),w];
 ww(n+1:n+m,:)=[w',zeros(m,m)];
 [Br,numBr]=Net_Branches(ww);
 if numBr==1
     Prew=w;
 else
     Prew=w;

%Br(1,1) must be 1
             
     for i=2:numBr
         j=2
         while Br(j,i)<=n
               j=j+1;
         end
         if j<=n+m
          Prew(Br(1,1),Br(j,i))=eq;
         else
             error('the matrix is not relation matrix');
         end
         
     end
 end
                     
             


%-----------------
%-----------------
Net_Branches.m
%-----------------             
         
function [Branches,numBranch]=Net_Branches(ConnectMatrix)
% -----------------------------------------------------------------------
% This program is designed to count the calculate connected components in networks.
% Usage  [Cp_Average, Cp_Nodal] = Net_ClusteringCoefficients(ConnectMatrix,Type)
% Input:
%        ConnectMatrix --- The connect matrix without self-edges.
% Output:
%           Branches   --- A matrix, each rows of which represents the
%                          different connected components.
%           numBranch  --- The numbers of connected components in network
%
% -------------------------------------------------------------------------

% Input check------------------------------------------------------------ 
[numNode,I] = size(ConnectMatrix);
if numNode ~= I
    error('Pls check your connect matrix');
end
% End check--------------------------------------------------------------
 
Node = [1:numNode];
Branches = [];
 
while any(Node)
    Quence = find(Node,1);      %find a non-zero number in Node set
    subField=[];                %one component
    % start search
    while ~isempty(Quence)
        currentNode = Quence(1);
        Quence(1) = [];         %dequeue
        subField=[subField,currentNode];
        Node(currentNode)=0;
        neighborNode=find(ConnectMatrix(currentNode,:));
        for i=neighborNode
            if Node(i) ~= 0     %first found
                Quence=[Quence,i];
                Node(i)=0;
            end
        end
    end
    subField = [subField,zeros(1,numNode-length(subField))];
    Branches = [Branches;subField]; %save
end
numBranch = size(Branches,1);         
         
 
